# Supplementary material for: RNA-seq approach to analysis of gene expression profiles in dark green islands and light green tissues of Cucumber mosaic virus-infected Nicotiana tabacum
Source: PLoS One. 2017 May 10;12(5):e0175391. doi: 10.1371/journal.pone.0175391 (PMC5425015; doi:10.1371/journal.pone.0175391)
Supplement: S1 Data — (XLS) [file pone.0175391.s001.xls]

## Sheet: Sheet1
Sample	Raw Reads	Clean Reads	Clean Bases	Error(%)	Q20(%)	Q30(%)	GC Content(%)
Nt_REF_1(left reads)	55205821	53679503	6.71G	0.03	96.71	93.3	42.85
Nt_REF_2(right reads)	55205821	53679503	6.71G	0.04	94.48	89.78	42.79
