# Supplementary material for: RNA-seq approach to analysis of gene expression profiles in dark green islands and light green tissues of Cucumber mosaic virus-infected Nicotiana tabacum
Source: PLoS One. 2017 May 10;12(5):e0175391. doi: 10.1371/journal.pone.0175391 (PMC5425015; doi:10.1371/journal.pone.0175391)
Supplement: S2 Data — (XLS) [file pone.0175391.s002.xls]

## Sheet: Data S1 Annotation.statistics.x
	Number of Unigenes	Percentage (%)
Annotated in NR	33971	31.91
Annotated in NT	29858	28.05
Annotated in KO	10132	9.51
Annotated in SwissProt	23795	22.35
Annotated in PFAM	24690	23.19
Annotated in GO	27618	25.94
Annotated in KOG	12151	11.41
Annotated in all Databases	5399	5.07
Annotated in at least one Database	43946	41.29
Total Unigenes	106429	100
