# Supplementary material for: RNA-seq approach to analysis of gene expression profiles in dark green islands and light green tissues of Cucumber mosaic virus-infected Nicotiana tabacum
Source: PLoS One. 2017 May 10;12(5):e0175391. doi: 10.1371/journal.pone.0175391 (PMC5425015; doi:10.1371/journal.pone.0175391)
Supplement: S3 Data — (XLS) [file pone.0175391.s003.xls]

## Sheet: Data S3..DGIvsCK.DEG_up_annot
Gene_id	DGI_readcount	CK_readcount	log2.Fold_change.	p.value	q.value.Storey.et.al..2003.	Gene Length	NR GI	NR ID	NR Score	NR Evalue	NR Description	NT GI	NT ID	NT Score	NT Evalue	NT Description	KO ID	KO Name	KO Description	Http Link	Swissprot ID	Swissprot Score	Swissprot Evalue	Swissprot Description	PFAM ID	PFAM description	Gene Ontology Biological Pathway	BP Description	Gene Ontology Molecular Function	MF Description	Gene Ontology Cellular Component	CC Description	KOG ID	KOG Description
c18265_g1	18.8006	0	5.2327	1.0452e-05	0.0015847	1807	193695227	XP_001948954.1	1121	8.73357e-145	PREDICTED: hypothetical protein LOC100169357 isoform 1 [Acyrthosiphon pisum]	328714824	XM_001948919.2	1336	0	PREDICTED: Acyrthosiphon pisum hypothetical protein LOC100169357, transcript variant 1 (LOC100169357), mRNA	--	--	--	--	--	--	--	--	PF03127	GAT domain	GO:0006886	intracellular protein transport	--	--	GO:0005622	intracellular	--	--
c19662_g1	141.322	68.4102	1.0467	4.0215e-06	0.00065505	690	388502126	AFK39129.1	331	1.31982e-35	unknown [Lotus japonicus] >gi|388511197|gb|AFK43660.1| unknown [Lotus japonicus]	--	--	--	--	--	K02721	psbW	photosystem II PsbW protein	http://www.genome.jp/dbget-bin/www_bget?ko:K02721	Q41387	292	4.83201e-31	Photosystem II reaction center W protein, chloroplastic OS=Spinacia oleracea GN=psbW PE=1 SV=1	PF07123	Photosystem II reaction centre W protein (PsbW)	GO:0015979	photosynthesis	--	--	GO:0009523//GO:0009507	photosystem II//chloroplast	--	--
c20479_g1	236.401	81.9603	1.5282	1.3282e-16	6.7483e-14	446	413968468	AFW90571.1	382	1.34233e-44	ultraviolet-B-repressible protein [Solanum tuberosum]	460412594	XM_004251635.1	156	1.86427e-74	PREDICTED: Solanum lycopersicum uncharacterized LOC101247889 (LOC101247889), mRNA	--	--	--	--	--	--	--	--	PF06596	Photosystem II reaction centre X protein (PsbX)	GO:0015979	photosynthesis	--	--	GO:0009523//GO:0016020	photosystem II//membrane	--	--
c21648_g1	30.8052	1.21873	4.6597	3.103e-08	7.2359e-06	682	--	--	--	--	--	--	--	--	--	--	--	--	--	--	--	--	--	--	--	--	--	--	--	--	--	--	--	--
c22835_g1	20.5485	1.00722	4.3506	8.7264e-06	0.0013416	680	147797346	CAN62773.1	269	7.40557e-27	hypothetical protein VITISV_028724 [Vitis vinifera]	--	--	--	--	--	--	--	--	--	--	--	--	--	--	--	--	--	--	--	--	--	--	--
c26715_g1	170.12	36.9556	2.2027	4.0494e-20	2.6106e-17	1611	8096269	BAA95789.1	395	6.5168e-39	KED [Nicotiana tabacum]	8096268	AB009883.1	676	0	Nicotiana tabacum mRNA for KED, complete cds	--	--	--	--	--	--	--	--	--	--	--	--	--	--	--	--	--	--
c28193_g1	102.646	16.3479	2.6505	1.1632e-15	5.648e-13	720	--	--	--	--	--	--	--	--	--	--	--	--	--	--	--	--	--	--	--	--	--	--	--	--	--	--	--	--
c29891_g1	216.569	107.125	1.0155	2.8641e-08	6.6992e-06	304	52000782	Q04127.1	543	8.26071e-68	RecName: Full=Oxygen-evolving enhancer protein 2-3, chloroplastic; Short=OEE2; AltName: Full=23 kDa subunit of oxygen evolving system of photosystem II; AltName: Full=23 kDa thylakoid membrane protein; AltName: Full=OEC 23 kDa subunit; Flags: Precursor >gi|20030|emb|CAA44293.1| 23-kDa polypeptide of photosystem II oxygen-evolving complex [Nicotiana tabacum]	20029	X62427.1	301	3.04962e-155	N.tabacum mRNA (T23-2AF) for PSII 23-kDa polypeptide	K02717	psbP	photosystem II oxygen-evolving enhancer protein 2	http://www.genome.jp/dbget-bin/www_bget?ko:K02717	Q04127	543	5.66106e-69	Oxygen-evolving enhancer protein 2-3, chloroplastic OS=Nicotiana tabacum GN=PSBP3 PE=2 SV=1	PF01789	PsbP	GO:0015979	photosynthesis	GO:0005509	calcium ion binding	GO:0009654//GO:0019898//GO:0009523	photosystem II oxygen evolving complex//extrinsic component of membrane//photosystem II	--	--
c30049_g1	22.0237	0.774782	4.8291	2.4302e-06	0.00041733	1157	225426609	XP_002280587.1	389	3.55872e-41	PREDICTED: uncharacterized protein At1g01500-like [Vitis vinifera]	460399877	XM_004245415.1	258	1.00757e-130	PREDICTED: Solanum lycopersicum uncharacterized LOC101265946 (LOC101265946), mRNA	--	--	--	--	--	--	--	--	--	--	--	--	--	--	--	--	--	--
c30265_g1	27.1665	4.18382	2.6989	3.142e-05	0.00432	780	--	--	--	--	--	--	--	--	--	--	--	--	--	--	--	--	--	--	--	--	--	--	--	--	--	--	--	--
c30481_g1	218.646	104.462	1.0656	5.5474e-09	1.4476e-06	542	52000782	Q04127.1	445	7.72593e-52	RecName: Full=Oxygen-evolving enhancer protein 2-3, chloroplastic; Short=OEE2; AltName: Full=23 kDa subunit of oxygen evolving system of photosystem II; AltName: Full=23 kDa thylakoid membrane protein; AltName: Full=OEC 23 kDa subunit; Flags: Precursor >gi|20030|emb|CAA44293.1| 23-kDa polypeptide of photosystem II oxygen-evolving complex [Nicotiana tabacum]	20029	X62427.1	306	9.4784e-158	N.tabacum mRNA (T23-2AF) for PSII 23-kDa polypeptide	K02717	psbP	photosystem II oxygen-evolving enhancer protein 2	http://www.genome.jp/dbget-bin/www_bget?ko:K02717	Q04127	445	5.29458e-53	Oxygen-evolving enhancer protein 2-3, chloroplastic OS=Nicotiana tabacum GN=PSBP3 PE=2 SV=1	PF05757	Oxygen evolving enhancer protein 3 (PsbQ)	GO:0015979	photosynthesis	GO:0005509	calcium ion binding	GO:0009535//GO:0009523//GO:0019898//GO:0009654	chloroplast thylakoid membrane//photosystem II//extrinsic component of membrane//photosystem II oxygen evolving complex	--	--
c30493_g1	91.695	25.2579	1.8601	2.075e-09	5.7677e-07	632	224068412	XP_002326114.1	287	1.42324e-29	predicted protein [Populus trichocarpa] >gi|222833307|gb|EEE71784.1| predicted protein [Populus trichocarpa]	192336004	EU829617.1	61	1.7466e-21	Linum usitatissimum clone LU0015A03 mRNA sequence	--	--	--	--	--	--	--	--	PF06596	Photosystem II reaction centre X protein (PsbX)	GO:0015979	photosynthesis	--	--	GO:0009535//GO:0009523//GO:0016020	chloroplast thylakoid membrane//photosystem II//membrane	--	--
c30638_g1	141.317	60.8103	1.2165	1.3045e-07	2.8034e-05	444	4827253	BAA77603.1	356	4.99172e-38	plastidic aldolase [Nicotiana paniculata]	356545060	XM_003540916.1	91	2.52174e-38	PREDICTED: Glycine max fructose-bisphosphate aldolase 1, chloroplastic-like (LOC100775844), mRNA	K01623	ALDO	fructose-bisphosphate aldolase, class I	http://www.genome.jp/dbget-bin/www_bget?ko:K01623	P16096	282	7.5229e-29	Fructose-bisphosphate aldolase, chloroplastic OS=Spinacia oleracea PE=1 SV=3	PF00274	Fructose-bisphosphate aldolase class-I	GO:0015976//GO:0006000//GO:0006098//GO:0006013//GO:0006094//GO:0006096//GO:0006020	carbon utilization//fructose metabolic process//pentose-phosphate shunt//mannose metabolic process//gluconeogenesis//glycolytic process//inositol metabolic process	GO:0004332	fructose-bisphosphate aldolase activity	--	--	--	--
c31282_g1	190.793	92.2099	1.049	7.9727e-08	1.7627e-05	1077	--	--	--	--	--	--	--	--	--	--	--	--	--	--	--	--	--	--	--	--	--	--	--	--	--	--	--	--
c31377_g1	22.8495	0	5.5141	1.053e-06	0.00019143	1941	242247417	NP_001156069.1	989	1.59007e-126	osiris 6-like precursor [Acyrthosiphon pisum] >gi|239792779|dbj|BAH72689.1| ACYPI000840 [Acyrthosiphon pisum]	402743587	NM_001162597.2	925	0	Acyrthosiphon pisum osiris 6-like (LOC100159472), mRNA	--	--	--	--	--	--	--	--	PF03034	Phosphatidyl serine synthase	GO:0006659	phosphatidylserine biosynthetic process	--	--	--	--	--	--
c32163_g1	68.455	7.51539	3.1872	5.5029e-13	2.0594e-10	728	357462411	XP_003601487.1	161	1.43229e-11	hypothetical protein MTR_3g082210 [Medicago truncatula] >gi|355490535|gb|AES71738.1| hypothetical protein MTR_3g082210 [Medicago truncatula]	--	--	--	--	--	--	--	--	--	--	--	--	--	--	--	--	--	--	--	--	--	--	--
c32426_g1	391.607	175.869	1.1549	4.7799e-17	2.529e-14	867	118488240	ABK95939.1	326	1.93103e-34	unknown [Populus trichocarpa]	460392355	XM_004241734.1	225	1.65514e-112	PREDICTED: Solanum lycopersicum 14 kDa proline-rich protein DC2.15-like (LOC101263716), mRNA	--	--	--	--	P14009	269	3.45111e-27	14 kDa proline-rich protein DC2.15 OS=Daucus carota PE=2 SV=1	--	--	--	--	--	--	--	--	--	--
c33135_g1	182.212	69.2012	1.3968	1.5247e-11	5.1303e-09	938	2497757	Q42952.1	516	1.60406e-62	RecName: Full=Non-specific lipid-transfer protein 1; Short=LTP 1; AltName: Full=Pathogenesis-related protein 14; Short=PR-14; Flags: Precursor >gi|19883|emb|CAA44267.1| lipid transferase [Nicotiana tabacum]	1679608	X62395.1	430	0	N.tabacum ltp1 gene for lipid transferase	--	--	--	--	Q42952	516	1.09926e-63	Non-specific lipid-transfer protein 1 OS=Nicotiana tabacum GN=LTP1 PE=1 SV=1	--	--	GO:0006869//GO:0009607//GO:0006952	lipid transport//response to biotic stimulus//defense response	GO:0008289	lipid binding	--	--	--	--
c33173_g2	20.9596	1.31713	3.9921	1.2101e-05	0.0017991	287	--	--	--	--	--	--	--	--	--	--	--	--	--	--	--	--	--	--	--	--	--	--	--	--	--	--	--	--
c33302_g1	80.1906	10.145	2.9827	4.2832e-14	1.7572e-11	2369	--	--	--	--	--	11275377	AB042974.1	813	0	Nicotiana tabacum ked gene, partial cds	--	--	--	--	--	--	--	--	PF03176//PF07670	MMPL family//Nucleoside recognition	--	--	GO:0001882	nucleoside binding	GO:0016020	membrane	--	--
c33473_g1	24.108	2.94417	3.0336	2.9556e-05	0.0040857	575	111073735	BAF02556.1	329	2.10079e-36	hypothetical protein [Nicotiana benthamiana]	111073734	AB248519.1	342	9.8113e-178	Nicotiana benthamiana mRNA for hypothetical protein, complete cds, clone: NbCD3U40	--	--	--	--	--	--	--	--	--	--	--	--	--	--	--	--	--	--
c33932_g1	44.5278	9.6073	2.2125	2.4316e-06	0.00041733	344	222051768	BAH15357.1	406	9.50335e-48	germin like protein [Nicotiana tabacum]	--	--	--	--	--	--	--	--	--	Q9ZRA4	369	2.53212e-43	Auxin-binding protein ABP19a OS=Prunus persica GN=ABP19A PE=3 SV=1	PF00190	Cupin	--	--	GO:0030145//GO:0045735	manganese ion binding//nutrient reservoir activity	GO:0048046	apoplast	--	--
c33932_g2	39.5803	8.75504	2.1766	1.1028e-05	0.0016556	624	321150005	ADW66150.1	471	2.30736e-57	auxin-binding protein [Solanum nigrum]	321150004	GU594267.1	222	5.45692e-111	Solanum nigrum clone 86 auxin-binding protein (ABP) mRNA, partial cds	--	--	--	--	Q9ZRA4	366	1.79509e-41	Auxin-binding protein ABP19a OS=Prunus persica GN=ABP19A PE=3 SV=1	PF03079//PF00190	ARD/ARD' family//Cupin	GO:0055114	oxidation-reduction process	GO:0045735//GO:0010309	nutrient reservoir activity//acireductone dioxygenase [iron(II)-requiring] activity	--	--	--	--
c34083_g1	810.497	357.927	1.1791	9.0751e-35	1.0549e-31	647	255546007	XP_002514063.1	377	7.42945e-43	conserved hypothetical protein [Ricinus communis] >gi|223546519|gb|EEF48017.1| conserved hypothetical protein [Ricinus communis]	343887266	AB573149.1	93	2.91228e-39	Citrus unshiu genomic DNA, polyembryony locus, cultivar: Miyagawa wase	--	--	--	--	--	--	--	--	PF06596	Photosystem II reaction centre X protein (PsbX)	GO:0015979	photosynthesis	--	--	GO:0009523//GO:0016020	photosystem II//membrane	--	--
c34322_g1	52.9989	1.16217	5.5111	1.0524e-13	4.1617e-11	363	218304	BAA14220.1	481	2.12975e-59	PR1a protein precursor [Nicotiana tabacum] >gi|226219|prf||1501385A pathogenesis related protein PR1a	19939	X06361.1	358	0	Nicotiana tabacum gene for pathogenesis-related protein PR1a	K13449	PR1	pathogenesis-related protein 1	http://www.genome.jp/dbget-bin/www_bget?ko:K13449	P08299	481	1.45952e-60	Pathogenesis-related protein 1A OS=Nicotiana tabacum PE=1 SV=1	PF07776	Zinc-finger associated domain (zf-AD)	--	--	GO:0008270	zinc ion binding	GO:0005634	nucleus	KOG3017	Defense-related protein containing SCP domain
c34322_g2	50.3785	0.464869	6.7598	6.7442e-13	2.4756e-10	457	130826	P08299.1	316	4.49565e-34	RecName: Full=Pathogenesis-related protein 1A; Short=PR-1A; Flags: Precursor >gi|19934|emb|CAA31233.1| unnamed protein product [Nicotiana tabacum] >gi|19936|emb|CAA29392.1| PR-1a precursor (AA -30 to 138) [Nicotiana tabacum] >gi|19940|emb|CAA29660.1| PR1a precursor (AA -30 to -1) [Nicotiana tabacum]	19933	X12737.1	457	0	Tobacco PR-1a gene for pathogenesis-related protein 1a	K13449	PR1	pathogenesis-related protein 1	http://www.genome.jp/dbget-bin/www_bget?ko:K13449	P08299	316	3.08087e-35	Pathogenesis-related protein 1A OS=Nicotiana tabacum PE=1 SV=1	--	--	GO:0009607//GO:0006952	response to biotic stimulus//defense response	--	--	GO:0005576//GO:0005773	extracellular region//vacuole	KOG3017	Defense-related protein containing SCP domain
c34404_g1	326.611	0.464869	9.4565	2.3431e-58	7.49e-55	2229	357514887	XP_003627732.1	822	1.59388e-92	ATP synthase subunit beta [Medicago truncatula] >gi|355521754|gb|AET02208.1| ATP synthase subunit beta [Medicago truncatula]	124303927	EF213025.1	2068	0	Cucumber mosaic virus strain CTL segment RNA3, complete sequence	--	--	--	--	Q66137	1460	0	Movement protein OS=Cucumber mosaic virus (strain N) GN=ORF3a PE=3 SV=1	PF00760	Cucumovirus coat protein	--	--	--	--	GO:0019028	viral capsid	--	--
c34706_g1	32.114	3.40904	3.2358	6.5099e-07	0.0001227	1035	116332	P29060.1	1428	0	RecName: Full=Acidic endochitinase; Flags: Precursor >gi|19775|emb|CAA77656.1| acidic chitinase III [Nicotiana tabacum]	19774	Z11563.1	1018	0	N.tabacum mRNA for acidic chitinase III	K01183	E3.2.1.14	chitinase	http://www.genome.jp/dbget-bin/www_bget?ko:K01183	P29060	1428	0	Acidic endochitinase OS=Nicotiana tabacum PE=1 SV=1	PF00704	Glycosyl hydrolases family 18	GO:0005975//GO:0000272//GO:0016998//GO:0006032	carbohydrate metabolic process//polysaccharide catabolic process//cell wall macromolecule catabolic process//chitin catabolic process	GO:0004568//GO:0043169//GO:0004553	chitinase activity//cation binding//hydrolase activity, hydrolyzing O-glycosyl compounds	GO:0005618//GO:0005576	cell wall//extracellular region	KOG4701	Chitinase
c34868_g1	226.501	13.0938	4.1126	8.5891e-48	1.8304e-44	599	--	--	--	--	--	--	--	--	--	--	--	--	--	--	--	--	--	--	--	--	--	--	--	--	--	--	--	--
c34896_g1	89.5954	32.4634	1.4646	8.6988e-07	0.00016042	1585	359492937	XP_002283889.2	1356	0	PREDICTED: aspartic proteinase nepenthesin-1-like [Vitis vinifera]	460414726	XM_004252667.1	639	0	PREDICTED: Solanum lycopersicum protein ASPARTIC PROTEASE IN GUARD CELL 1-like (LOC101248557), mRNA	--	--	--	--	Q9LS40	372	3.29077e-37	Protein ASPARTIC PROTEASE IN GUARD CELL 1 OS=Arabidopsis thaliana GN=ASPG1 PE=1 SV=1	PF00026	Eukaryotic aspartyl protease	GO:0006508	proteolysis	GO:0004190	aspartic-type endopeptidase activity	GO:0048046//GO:0009505	apoplast//plant-type cell wall	KOG1339	Aspartyl protease
c35047_g1	105.607	2.86669	5.2032	1.635e-25	1.4585e-22	911	225424154	XP_002284010.1	578	5.42183e-71	PREDICTED: uncharacterized protein LOC100262828 [Vitis vinifera]	--	--	--	--	--	--	--	--	--	--	--	--	--	--	--	--	--	--	--	--	--	--	--
c35150_g1	134.761	37.5064	1.8452	5.1567e-13	1.9393e-10	794	130839	P29062.1	630	7.89843e-80	RecName: Full=Pathogenesis-related protein PR-4A; Flags: Precursor >gi|19964|emb|CAA42820.1| PR-4a protein [Nicotiana tabacum] >gi|228447|prf||1804330A pathogenesis-related protein 4	19961	X58546.1	680	0	N.tabacum PR-4A mRNA for pathogenesis-related protein 4A	--	--	--	--	P29062	630	5.41279e-81	Pathogenesis-related protein PR-4A OS=Nicotiana tabacum PE=2 SV=1	PF00967	Barwin family	GO:0050832//GO:0042742	defense response to fungus//defense response to bacterium	--	--	GO:0005618//GO:0005576	cell wall//extracellular region	--	--
c35163_g1	46.6922	5.19104	3.1691	2.848e-09	7.7482e-07	950	--	--	--	--	--	--	--	--	--	--	--	--	--	--	--	--	--	--	PF05416	Southampton virus-type processing peptidase	GO:0006508	proteolysis	GO:0004197	cysteine-type endopeptidase activity	--	--	--	--
c35306_g1	66.6577	16.9677	1.974	9.6805e-08	2.1099e-05	1185	321158521	BAJ72663.1	374	3.17874e-39	ethylene response factor 3b [Nicotiana tabacum]	44843781	AJ617031.1	104	4.18889e-45	Nicotiana plumbaginifolia cDNA-AFLP fragment, clone Np193	K09286	EREBP	EREBP-like factor	http://www.genome.jp/dbget-bin/www_bget?ko:K09286	Q9LW49	371	6.03874e-40	Ethylene-responsive transcription factor 4 OS=Nicotiana sylvestris GN=ERF4 PE=2 SV=1	PF00847	AP2 domain	GO:0006355	regulation of transcription, DNA-templated	GO:0003700	sequence-specific DNA binding transcription factor activity	GO:0005667	transcription factor complex	--	--
c35551_g1	140.895	18.1121	2.9596	2.0567e-23	1.6267e-20	712	--	--	--	--	--	--	--	--	--	--	--	--	--	--	--	--	--	--	--	--	--	--	--	--	--	--	--	--
c35594_g1	81.9492	0	7.3567	2.1921e-19	1.3139e-16	2887	367032682	XP_003665624.1	142	2.68874e-07	hypothetical protein MYCTH_2309564 [Myceliophthora thermophila ATCC 42464] >gi|347012895|gb|AEO60379.1| hypothetical protein MYCTH_2309564 [Myceliophthora thermophila ATCC 42464]	388240149	HE818416.1	2852	0	Tobacco mosaic virus isolate Fumeng, complete genome	--	--	--	--	O93058	4871	0	Replicase large subunit OS=Tobacco mosaic virus (strain OM) PE=3 SV=1	PF01443//PF04113//PF01660	Viral (Superfamily 1) RNA helicase//Gpi16 subunit, GPI transamidase component//Viral methyltransferase	GO:0009451//GO:0016255//GO:0080009//GO:0006396	RNA modification//attachment of GPI anchor to protein//mRNA methylation//RNA processing	GO:0005524//GO:0003723//GO:0008174	ATP binding//RNA binding//mRNA methyltransferase activity	GO:0042765	GPI-anchor transamidase complex	--	--
c35594_g2	139.914	0.154956	9.8185	8.401e-25	7.1613e-22	3540	1644306	CAB03628.1	305	1.05373e-29	viral envelope protein [Nicotiana tabacum]	388240149	HE818416.1	3501	0	Tobacco mosaic virus isolate Fumeng, complete genome	--	--	--	--	P30738	3693	0	Replicase large subunit OS=Tobacco mosaic virus (strain Korean NC 82) PE=3 SV=2	PF07955//PF00998//PF00978//PF01443//PF00721//PF15320//PF05493	Protein of unknown function (DUF1687)//Viral RNA dependent RNA polymerase//RNA dependent RNA polymerase//Viral (Superfamily 1) RNA helicase//Virus coat protein (TMV like)//mRNA cap methylation, RNMT-activating mini protein//ATP synthase subunit H	GO:0039694//GO:0055114//GO:0015992//GO:0032259//GO:0006351//GO:0015991//GO:0006144	viral RNA genome replication//oxidation-reduction process//proton transport//methylation//transcription, DNA-templated//ATP hydrolysis coupled proton transport//purine nucleobase metabolic process	GO:0003968//GO:0003723//GO:0005524//GO:0015078//GO:0005198//GO:0016491	RNA-directed RNA polymerase activity//RNA binding//ATP binding//hydrogen ion transmembrane transporter activity//structural molecule activity//oxidoreductase activity	GO:0005845//GO:0031379//GO:0005739//GO:0019028//GO:0033179	mRNA cap binding complex//RNA-directed RNA polymerase complex//mitochondrion//viral capsid//proton-transporting V-type ATPase, V0 domain	--	--
c35697_g1	1847.58	560.453	1.721	3.3643e-142	3.6872e-138	1071	45357074	AAS58496.1	686	5.6766e-87	chloroplast ferredoxin I [Nicotiana tabacum]	58045196	AY864890.1	569	0	Nicotiana tabacum chloroplast ferredoxin I (fdn-1) mRNA, complete cds; nuclear gene for chloroplast product	--	--	--	--	Q43517	607	2.84423e-76	Ferredoxin-1, chloroplastic OS=Solanum lycopersicum GN=SEND33 PE=2 SV=1	PF08184//PF00111	Cuticle protein 7 isoform family//2Fe-2S iron-sulfur cluster binding domain	GO:0022900//GO:0006118	electron transport chain//electron transport	GO:0042302//GO:0046872//GO:0051537//GO:0051536//GO:0009055	structural constituent of cuticle//metal ion binding//2 iron, 2 sulfur cluster binding//iron-sulfur cluster binding//electron carrier activity	--	--	--	--
c35705_g1	873.801	332.199	1.3953	2.5839e-49	6.1949e-46	682	418730082	AFX66986.1	357	8.38666e-40	photosystem II 5 kDa protein [Solanum tuberosum]	--	--	--	--	--	--	--	--	--	B3EWI4	305	1.95051e-33	Photosystem II 5 kDa protein, chloroplastic OS=Petunia hybrida PE=1 SV=1	PF03964	Chorion family 2	GO:0007275	multicellular organismal development	--	--	GO:0042600	chorion	--	--
c36094_g2	54.494	13.4843	2.0148	9.9913e-07	0.0001825	1731	--	--	--	--	--	--	--	--	--	--	--	--	--	--	--	--	--	--	PF07354	Zona-pellucida-binding protein (Sp38)	GO:0007339	binding of sperm to zona pellucida	--	--	GO:0005576	extracellular region	--	--
c36202_g1	294.674	118.542	1.3137	3.7518e-16	1.8691e-13	728	225428637	XP_002284808.1	299	5.60529e-31	PREDICTED: uncharacterized protein LOC100255593 [Vitis vinifera]	460369984	XM_004230788.1	460	0	PREDICTED: Solanum lycopersicum uncharacterized LOC101256427 (LOC101256427), mRNA	--	--	--	--	--	--	--	--	PF08041//PF06596	PetM family of cytochrome b6f complex subunit 7//Photosystem II reaction centre X protein (PsbX)	GO:0015979	photosynthesis	--	--	GO:0016020//GO:0009523//GO:0009512	membrane//photosystem II//cytochrome b6f complex	--	--
c36252_g1	121.415	37.4654	1.6963	1.2437e-10	3.8631e-08	517	--	--	--	--	--	--	--	--	--	--	--	--	--	--	--	--	--	--	--	--	--	--	--	--	--	--	--	--
c36319_g1	23.2408	2.26934	3.3563	1.6744e-05	0.0024214	971	359491325	XP_003634265.1	700	2.78167e-88	PREDICTED: LOW QUALITY PROTEIN: glutathione S-transferase U9-like [Vitis vinifera]	460380577	XM_004235984.1	220	1.11871e-109	PREDICTED: Solanum lycopersicum glutathione S-transferase U9-like (LOC101248761), mRNA	K00799	GST, gst	glutathione S-transferase	http://www.genome.jp/dbget-bin/www_bget?ko:K00799	Q9CA57	579	2.63952e-71	Glutathione S-transferase U10 OS=Arabidopsis thaliana GN=GSTU10 PE=2 SV=1	PF13409//PF02798//PF13417	Glutathione S-transferase, N-terminal domain//Glutathione S-transferase, N-terminal domain//Glutathione S-transferase, N-terminal domain	--	--	GO:0005515	protein binding	--	--	KOG0406	Glutathione S-transferase
c36391_g1	57.9312	14.1785	2.0306	3.9481e-07	7.6296e-05	774	351727799	NP_001237429.1	299	2.44527e-30	uncharacterized protein LOC100305838 [Glycine max] >gi|255626741|gb|ACU13715.1| unknown [Glycine max]	--	--	--	--	--	--	--	--	--	Q67A25	186	2.02301e-15	S-norcoclaurine synthase OS=Thalictrum flavum subsp. glaucum PE=1 SV=1	PF00407	Pathogenesis-related protein Bet v I family	GO:0009607//GO:0006952	response to biotic stimulus//defense response	--	--	--	--	--	--
c36504_g1	1128.62	285.636	1.9823	2.102e-107	1.3438e-103	726	19988	CAA78702.1	703	1.77089e-90	ribulose bisphosphate carboxylase activase [Nicotiana tabacum]	1006834	U35111.1	609	0	Nicotiana tabacum rubisco activase precursor (Rca) mRNA, complete cds	--	--	--	--	Q40460	707	4.41635e-89	Ribulose bisphosphate carboxylase/oxygenase activase 1, chloroplastic OS=Nicotiana tabacum PE=1 SV=1	--	--	--	--	--	--	--	--	--	--
c36853_g1	47.7284	3.64303	3.7116	1.2536e-10	3.8782e-08	1097	224143520	XP_002324983.1	122	4.85033e-06	predicted protein [Populus trichocarpa] >gi|222866417|gb|EEF03548.1| predicted protein [Populus trichocarpa]	--	--	--	--	--	--	--	--	--	--	--	--	--	--	--	--	--	--	--	--	--	--	--
c36897_g1	13939.3	6894.89	1.0156	0	0	1024	30013663	AAP03874.1	908	2.98026e-120	putative ribulose bisphosphate carboxylase small subunit protein precursor [Nicotiana tabacum]	30013662	AY220079.1	769	0	Nicotiana tabacum putative ribulose bisphosphate carboxylase small subunit protein precursor, mRNA, complete cds; nuclear gene for chloroplast product	K01602	rbcS	ribulose-bisphosphate carboxylase small chain	http://www.genome.jp/dbget-bin/www_bget?ko:K01602	P69249	873	3.91868e-116	Ribulose bisphosphate carboxylase small chain, chloroplastic OS=Nicotiana tabacum GN=RBCS PE=1 SV=1	--	--	--	--	--	--	--	--	--	--
c37007_g1	68.7186	15.9737	2.105	1.4906e-08	3.6654e-06	1280	--	--	--	--	--	--	--	--	--	--	--	--	--	--	--	--	--	--	--	--	--	--	--	--	--	--	--	--
c37015_g2	68.2382	19.0217	1.8429	2.84e-07	5.6889e-05	343	327198779	CBL43264.1	571	1.46978e-69	glyceraldehyde-3-phosphate dehydrogenase [Solanum tuberosum]	460415551	XM_004253074.1	259	7.76441e-132	PREDICTED: Solanum lycopersicum glyceraldehyde-3-phosphate dehydrogenase B, chloroplastic-like (LOC101249445), mRNA	K05298	GAPA	glyceraldehyde-3-phosphate dehydrogenase (NADP+) (phosphorylating)	http://www.genome.jp/dbget-bin/www_bget?ko:K05298	P25857	548	1.88571e-67	Glyceraldehyde-3-phosphate dehydrogenase GAPB, chloroplastic OS=Arabidopsis thaliana GN=GAPB PE=1 SV=2	PF02800	Glyceraldehyde 3-phosphate dehydrogenase, C-terminal domain	GO:0055114//GO:0006006	oxidation-reduction process//glucose metabolic process	GO:0051287//GO:0016620//GO:0050661	NAD binding//oxidoreductase activity, acting on the aldehyde or oxo group of donors, NAD or NADP as acceptor//NADP binding	GO:0009507	chloroplast	KOG0657	Glyceraldehyde 3-phosphate dehydrogenase
c37314_g1	117.682	42.0745	1.4839	1.2121e-08	3.0389e-06	845	18379115	NP_563687.1	466	1.49718e-54	photosystem II Psb27 protein [Arabidopsis thaliana] >gi|75180295|sp|Q9LR64.1|Y1360_ARATH RecName: Full=Thylakoid lumenal protein At1g03610, chloroplastic; Flags: Precursor >gi|9280647|gb|AAF86516.1|AC002560_9 F21B7.21 [Arabidopsis thaliana] >gi|13899089|gb|AAK48966.1|AF370539_1 Unknown protein [Arabidopsis thaliana] >gi|14994277|gb|AAK73273.1| Unknown protein [Arabidopsis thaliana] >gi|21386971|g…	--	--	--	--	--	K08902	psb27	photosystem II Psb27 protein	http://www.genome.jp/dbget-bin/www_bget?ko:K08902	Q9LR64	466	1.02602e-55	Photosystem II repair protein PSB27-H1, chloroplastic OS=Arabidopsis thaliana GN=PSB27-1 PE=1 SV=1	PF05479//PF13326	Photosystem I reaction centre subunit N (PSAN or PSI-N)//Photosystem II Pbs27	GO:0015979//GO:0010207//GO:0009657//GO:0006364//GO:0035304//GO:0010206	photosynthesis//photosystem II assembly//plastid organization//rRNA processing//regulation of protein dephosphorylation//photosystem II repair	GO:0005516	calmodulin binding	GO:0042651//GO:0009522//GO:0009543//GO:0030095	thylakoid membrane//photosystem I//chloroplast thylakoid lumen//chloroplast photosystem II	--	--
c37329_g1	78.4437	5.27472	3.8945	4.7029e-17	2.5056e-14	812	225447429	XP_002281878.1	369	5.26146e-41	PREDICTED: calcium-binding protein PBP1 [Vitis vinifera]	460395715	XM_004243379.1	227	1.19512e-113	PREDICTED: Solanum lycopersicum calcium-binding protein PBP1-like (LOC101266533), mRNA	--	--	--	--	Q9LSQ6	286	7.05219e-30	Calcium-binding protein PBP1 OS=Arabidopsis thaliana GN=PBP1 PE=1 SV=1	PF13499//PF13405//PF13202//PF00036	EF-hand domain pair//EF-hand domain//EF hand//EF hand	--	--	GO:0005509	calcium ion binding	--	--	KOG0028	Ca2+-binding protein (centrin/caltractin), EF-Hand superfamily protein
c37399_g1	215.571	55.2528	1.964	1.2258e-21	8.4725e-19	761	311893239	BAJ25789.1	647	1.4687e-82	similar to T-phylloplanin [Nicotiana tabacum]	311893244	AB518674.1	679	0	Nicotiana tabacum T-phylloplanin 2d mRNA for similar to T-phylloplanin, complete cds	--	--	--	--	Q56S59	423	5.36916e-50	Phylloplanin OS=Nicotiana tabacum PE=1 SV=1	--	--	--	--	--	--	--	--	--	--
c37510_g1	173.71	60.292	1.5266	1.4016e-12	5.072e-10	758	222822687	ACM68456.1	625	4.86103e-79	stress-associated protein 6 [Solanum pennellii]	222822686	FJ442205.1	207	1.45932e-102	Solanum pennellii stress-associated protein 6 (SAP6) gene, complete cds	--	--	--	--	O49663	426	3.69589e-50	Zinc finger A20 and AN1 domain-containing stress-associated protein 9 OS=Arabidopsis thaliana GN=SAP9 PE=2 SV=1	PF14634//PF01428//PF01754	zinc-RING finger domain//AN1-like Zinc finger//A20-like zinc finger	--	--	GO:0003677//GO:0008270//GO:0005515	DNA binding//zinc ion binding//protein binding	--	--	KOG3173	Predicted Zn-finger protein
c37654_g1	42.4481	0.85226	5.6383	2.7189e-11	8.9143e-09	1089	224131754	XP_002328100.1	730	1.1626e-91	predicted protein [Populus trichocarpa] >gi|222837615|gb|EEE75980.1| predicted protein [Populus trichocarpa]	56542460	AY775036.1	403	0	Nicotiana tabacum Avr9/Cf-9 rapidly elicited protein 76 (ACRE76) mRNA, partial cds	--	--	--	--	Q9SJ52	145	2.75503e-09	Protein YLS9 OS=Arabidopsis thaliana GN=YLS9 PE=2 SV=1	PF00335	Tetraspanin family	--	--	--	--	GO:0016021	integral component of membrane	--	--
c37677_g1	40.3836	6.2091	2.7013	3.8118e-07	7.416e-05	976	225453160	XP_002274476.1	516	7.26276e-62	PREDICTED: calcium-binding allergen Ole e 8 [Vitis vinifera] >gi|147800616|emb|CAN68471.1| hypothetical protein VITISV_028194 [Vitis vinifera]	460372336	XM_004231939.1	349	0	PREDICTED: Solanum lycopersicum calcium-binding protein CML24-like (LOC101256237), mRNA	K13448	CML	calcium-binding protein CML	http://www.genome.jp/dbget-bin/www_bget?ko:K13448	Q0DJV6	444	4.23844e-52	Probable calcium-binding protein CML18 OS=Oryza sativa subsp. japonica GN=CML18 PE=2 SV=1	PF13405//PF10591//PF13499//PF00036//PF13202	EF-hand domain//Secreted protein acidic and rich in cysteine Ca binding region//EF-hand domain pair//EF hand//EF hand	GO:0007165//GO:0006950//GO:0048608//GO:0009416//GO:0050789//GO:0009725//GO:0009266//GO:1901700//GO:0009791	signal transduction//response to stress//reproductive structure development//response to light stimulus//regulation of biological process//response to hormone//response to temperature stimulus//response to oxygen-containing compound//post-embryonic development	GO:0005509	calcium ion binding	GO:0005578	proteinaceous extracellular matrix	KOG0027	Calmodulin and related proteins (EF-Hand superfamily)
c37748_g1	122.408	55.5697	1.1393	3.5737e-06	0.00058458	1562	356570770	XP_003553557.1	416	3.8712e-43	PREDICTED: uncharacterized protein LOC100795652 [Glycine max]	460408361	XM_004249566.1	395	0	PREDICTED: Solanum lycopersicum uncharacterized LOC101259996 (LOC101259996), mRNA	--	--	--	--	Q9SZN7	128	3.27127e-07	Heavy metal-associated isoprenylated plant protein 26 OS=Arabidopsis thaliana GN=HIPP26 PE=1 SV=1	PF00527//PF00403	E7 protein, Early protein//Heavy-metal-associated domain	GO:0006355//GO:0030001	regulation of transcription, DNA-templated//metal ion transport	GO:0046872//GO:0003677//GO:0003700	metal ion binding//DNA binding//sequence-specific DNA binding transcription factor activity	GO:0005667	transcription factor complex	--	--
c37892_g1	32.3947	4.85168	2.7392	4.5578e-06	0.0007377	746	350536815	NP_001234522.1	548	5.47143e-68	acyl carrier protein [Solanum lycopersicum] >gi|51457938|gb|AAU03358.1| acyl carrier protein [Solanum lycopersicum]	225321905	AK325921.1	193	8.69882e-95	Solanum lycopersicum cDNA, clone: LEFL2036P23, HTC in fruit	--	--	--	--	P93092	329	2.75874e-36	Acyl carrier protein 1, chloroplastic OS=Casuarina glauca GN=ACP1 PE=2 SV=1	PF04110	Ubiquitin-like autophagy protein Apg12	GO:0006633//GO:0000045	fatty acid biosynthetic process//autophagic vacuole assembly	--	--	GO:0005737	cytoplasm	KOG1748	Acyl carrier protein/NADH-ubiquinone oxidoreductase, NDUFAB1/SDAP subunit
c37941_g1	61.9845	16.7353	1.889	6.2878e-07	0.00011941	786	225455302	XP_002275349.1	337	1.62042e-36	PREDICTED: protein yippee-like At4g27745 isoform 2 [Vitis vinifera] >gi|302143941|emb|CBI23046.3| unnamed protein product [Vitis vinifera]	124222156	AK224750.2	143	5.72813e-67	Solanum lycopersicum cDNA, clone: FC12BC07, HTC in fruit	--	--	--	--	Q2V3E2	295	1.37044e-31	Protein yippee-like At4g27740 OS=Arabidopsis thaliana GN=At4g27740 PE=3 SV=1	PF11648	C-terminal domain of RIG-I	--	--	GO:0016817	hydrolase activity, acting on acid anhydrides	--	--	KOG3399	Predicted Yippee-type zinc-binding protein
c38015_g1	72.5129	11.8673	2.6112	2.5131e-11	8.2748e-09	931	14423648	Q9M7R0.1	506	2.82002e-60	RecName: Full=Calcium-binding allergen Ole e 8; AltName: Full=PCA18/PCA23; AltName: Allergen=Ole e 8 >gi|6901652|gb|AAF31151.1|AF078679_1 calcium-binding protein [Olea europaea]	460380151	XM_004235774.1	396	0	PREDICTED: Solanum lycopersicum calcium-binding allergen Ole e 8-like (LOC101259138), mRNA	K13448	CML	calcium-binding protein CML	http://www.genome.jp/dbget-bin/www_bget?ko:K13448	Q9M7R0	506	1.93256e-61	Calcium-binding allergen Ole e 8 OS=Olea europaea PE=1 SV=1	PF10591//PF13499//PF01239//PF13405//PF00036//PF13202	Secreted protein acidic and rich in cysteine Ca binding region//EF-hand domain pair//Protein prenyltransferase alpha subunit repeat//EF-hand domain//EF hand//EF hand	GO:0018342//GO:0007165	protein prenylation//signal transduction	GO:0005509//GO:0046872//GO:0008318	calcium ion binding//metal ion binding//protein prenyltransferase activity	GO:0005578	proteinaceous extracellular matrix	KOG0027	Calmodulin and related proteins (EF-Hand superfamily)
c38022_g1	92.5531	41.0038	1.1745	3.4581e-05	0.0047207	831	350537805	NP_001234311.1	364	3.91557e-40	uncharacterized protein LOC778362 [Solanum lycopersicum] >gi|62751097|dbj|BAD95796.1| hypothetical protein [Solanum lycopersicum]	--	--	--	--	--	--	--	--	--	--	--	--	--	PF00684	DnaJ central domain	--	--	GO:0031072//GO:0051082	heat shock protein binding//unfolded protein binding	--	--	--	--
c38029_g1	116.596	52.118	1.1617	4.1727e-06	0.00067823	994	388503586	AFK39859.1	525	3.56485e-62	unknown [Medicago truncatula]	460412676	XM_004251676.1	425	0	PREDICTED: Solanum lycopersicum thylakoid lumenal 16.5 kDa protein, chloroplastic-like (LOC101259513), mRNA	--	--	--	--	O22773	487	1.11369e-57	Thylakoid lumenal 16.5 kDa protein, chloroplastic OS=Arabidopsis thaliana GN=At4g02530 PE=1 SV=3	PF06003	Survival motor neuron protein (SMN)	GO:0006397	mRNA processing	GO:0003723	RNA binding	GO:0005737//GO:0005634	cytoplasm//nucleus	--	--
c38078_g1	52.9836	12.3965	2.0956	7.1585e-07	0.00013395	863	211906510	ACJ11748.1	535	3.69897e-65	major latex-like protein [Gossypium hirsutum]	460386007	XM_004238644.1	279	1.57875e-142	PREDICTED: Solanum lycopersicum MLP-like protein 423-like (LOC101259244), mRNA	--	--	--	--	Q93VR4	484	1.26263e-58	MLP-like protein 423 OS=Arabidopsis thaliana GN=MLP423 PE=2 SV=1	PF00407	Pathogenesis-related protein Bet v I family	GO:0006952//GO:0009607	defense response//response to biotic stimulus	--	--	--	--	--	--
c38313_g1	27.9581	1.47209	4.2473	2.5763e-07	5.1878e-05	1069	288930248	ADC68622.1	375	8.20704e-41	hypothetical protein [Solanum lycopersicum] >gi|365222884|gb|AEW69794.1| Hop-interacting protein THI031 [Solanum lycopersicum]	--	--	--	--	--	--	--	--	--	--	--	--	--	PF04272	Phospholamban	GO:0006816//GO:0006810	calcium ion transport//transport	GO:0005246//GO:0042030	calcium channel regulator activity//ATPase inhibitor activity	GO:0016020	membrane	--	--
c38337_g1	132.534	25.7716	2.3625	2.1372e-17	1.1628e-14	1075	19771	CAA35790.1	1264	8.71808e-173	acidic chitinase PR-P [Nicotiana tabacum]	19770	X51426.1	986	0	N.tabacum mRNA for acidic chitinase PR-P	K01183	E3.2.1.14	chitinase	http://www.genome.jp/dbget-bin/www_bget?ko:K01183	P17513	1254	1.67243e-172	Acidic endochitinase P OS=Nicotiana tabacum PE=1 SV=1	PF00139//PF00182	Legume lectin domain//Chitinase class I	GO:0016998//GO:0006032	cell wall macromolecule catabolic process//chitin catabolic process	GO:0030246//GO:0004568	carbohydrate binding//chitinase activity	--	--	KOG4742	Predicted chitinase
c38361_g1	193.262	68.7232	1.4917	2.244e-13	8.6948e-11	970	356566165	XP_003551305.1	177	1.3417e-13	PREDICTED: uncharacterized protein LOC100788940 [Glycine max]	--	--	--	--	--	--	--	--	--	--	--	--	--	--	--	--	--	--	--	--	--	--	--
c38392_g1	137.779	19.4532	2.8243	6.8467e-22	4.9091e-19	788	224088224	XP_002308378.1	240	2.9143e-22	predicted protein [Populus trichocarpa] >gi|222854354|gb|EEE91901.1| predicted protein [Populus trichocarpa]	--	--	--	--	--	--	--	--	--	--	--	--	--	--	--	--	--	--	--	--	--	--	--
c38683_g1	19.9701	0.232435	6.4249	5.2968e-06	0.00085014	1002	255637487	ACU19070.1	311	7.06259e-31	unknown [Glycine max]	460372807	XM_004232168.1	270	1.85356e-137	PREDICTED: Solanum lycopersicum probable calcium-binding protein CML30-like (LOC101251639), mRNA	K02183	CALM	calmodulin	http://www.genome.jp/dbget-bin/www_bget?ko:K02183	Q93Z27	294	9.96663e-30	Probable calcium-binding protein CML45 OS=Arabidopsis thaliana GN=CML45 PE=1 SV=1	PF00036//PF13202//PF13405//PF10591//PF13499	EF hand//EF hand//EF-hand domain//Secreted protein acidic and rich in cysteine Ca binding region//EF-hand domain pair	GO:0007165	signal transduction	GO:0005509	calcium ion binding	GO:0005578	proteinaceous extracellular matrix	KOG0027	Calmodulin and related proteins (EF-Hand superfamily)
c38857_g1	29.2354	3.71895	2.9747	5.2725e-06	0.00084802	1647	356542322	XP_003539617.1	1161	1.4405e-149	PREDICTED: uncharacterized protein LOC100778503 [Glycine max]	460405558	XM_004248195.1	651	0	PREDICTED: Solanum lycopersicum probable mitochondrial chaperone BCS1-A-like (LOC101261461), mRNA	K08900	BCS1	mitochondrial chaperone BCS1	http://www.genome.jp/dbget-bin/www_bget?ko:K08900	Q9P6Q3	300	5.28455e-28	Probable mitochondrial chaperone bcs1 OS=Schizosaccharomyces pombe (strain 972 / ATCC 24843) GN=SPAC644.07 PE=2 SV=1	PF00910//PF00005//PF00004//PF07728//PF01637//PF06414//PF05496//PF01078	RNA helicase//ABC transporter//ATPase family associated with various cellular activities (AAA)//AAA domain (dynein-related subfamily)//Archaeal ATPase//Zeta toxin//Holliday junction DNA helicase ruvB N-terminus//Magnesium chelatase, subunit ChlI	GO:0006310//GO:0006281//GO:0015995//GO:0015979//GO:0015994	DNA recombination//DNA repair//chlorophyll biosynthetic process//photosynthesis//chlorophyll metabolic process	GO:0009378//GO:0016851//GO:0003724//GO:0005524//GO:0003723//GO:0016887//GO:0016301	four-way junction helicase activity//magnesium chelatase activity//RNA helicase activity//ATP binding//RNA binding//ATPase activity//kinase activity	GO:0009379//GO:0010007//GO:0005657	Holliday junction helicase complex//magnesium chelatase complex//replication fork	KOG0743	AAA+-type ATPase
c38859_g1	56.3111	11.6217	2.2766	6.6157e-08	1.4797e-05	770	688428	BAA05479.1	580	1.21772e-72	tumor-related protein [Nicotiana glauca x Nicotiana langsdorffii]	454201	D26465.1	440	0	Nicotiana glauca X Nicotiana langsdorffii mRNA for tumor-related protein, complete cds, clone:tid771	--	--	--	--	--	--	--	--	--	--	--	--	--	--	--	--	--	--
c38916_g1	424.506	200.054	1.0854	1.4385e-16	7.2607e-14	1000	407769	BAA02871.1	1101	3.65328e-149	PSI-D1 precursor [Nicotiana sylvestris]	407768	D13718.1	752	0	Nicotiana sylvestris psaDb gene for PSI-D1, complete cds	K02692	psaD	photosystem I subunit II	http://www.genome.jp/dbget-bin/www_bget?ko:K02692	P29302	849	3.38147e-112	Photosystem I reaction center subunit II, chloroplastic OS=Nicotiana sylvestris GN=psaD PE=2 SV=1	PF02531//PF07174	PsaD//Fibronectin-attachment protein (FAP)	GO:0015979	photosynthesis	GO:0050840	extracellular matrix binding	GO:0009522//GO:0009538//GO:0005576	photosystem I//photosystem I reaction center//extracellular region	--	--
c39012_g1	119.314	24.6908	2.2727	4.0407e-15	1.8674e-12	1285	57012757	Q40477.1	1025	7.44744e-136	RecName: Full=Ethylene-responsive transcription factor 4; AltName: Full=Ethylene-responsive element-binding factor 3; Short=EREBP-3; AltName: Full=Ethylene-responsive element-binding factor 4 homolog; AltName: Full=NtERF3 >gi|1208496|dbj|BAA07322.1| ethylene-responsive element binding protein [Nicotiana tabacum]	8809572	AB016265.1	1111	0	Nicotiana sylvestris nserf3 gene for ethylene-responsive element binding factor, complete cds	--	--	--	--	Q40477	1025	5.10373e-137	Ethylene-responsive transcription factor 4 OS=Nicotiana tabacum GN=ERF4 PE=1 SV=1	PF00847	AP2 domain	GO:0006355//GO:0009873//GO:0006952	regulation of transcription, DNA-templated//ethylene-activated signaling pathway//defense response	GO:0003677//GO:0003700	DNA binding//sequence-specific DNA binding transcription factor activity	GO:0005667//GO:0005634	transcription factor complex//nucleus	--	--
c39077_g1	47.6763	8.60008	2.4708	1.6588e-07	3.4771e-05	1359	--	--	--	--	--	148538841	AK247607.1	93	6.28211e-39	Solanum lycopersicum cDNA, clone: LEFL1061AD09, HTC in leaf	--	--	--	--	--	--	--	--	--	--	--	--	--	--	--	--	--	--
c39097_g2	30.4948	2.16939	3.8132	2.0569e-07	4.197e-05	774	12003402	AAG43558.1	512	2.24061e-62	Avr9/Cf-9 rapidly elicited protein 75 [Nicotiana tabacum]	12003401	AF211540.1	733	0	Nicotiana tabacum Avr9/Cf-9 rapidly elicited protein 75 (ACRE75) mRNA, complete cds	--	--	--	--	--	--	--	--	PF03287//PF00444	Poxvirus C7/F8A protein//Ribosomal protein L36	GO:0006412//GO:0042254//GO:0016032	translation//ribosome biogenesis//viral process	GO:0003735	structural constituent of ribosome	GO:0005840//GO:0005622	ribosome//intracellular	--	--
c39098_g1	56.3093	12.467	2.1753	1.5956e-07	3.3723e-05	1025	225440213	XP_002283659.1	439	3.10724e-49	PREDICTED: uncharacterized protein LOC100255095 [Vitis vinifera]	38422872	AJ538472.1	196	2.59764e-96	Nicotiana tabacum cDNA-AFLP-fragment BC2-M21-020	--	--	--	--	--	--	--	--	--	--	--	--	--	--	--	--	--	--
c39183_g1	21.9086	0.309913	6.1435	1.7174e-06	0.00030082	908	2346976	BAA21922.1	606	2.38116e-75	ZPT2-13 [Petunia x hybrida]	2346975	AB006600.1	234	1.72427e-117	Petunia x hybrida mRNA for ZPT2-13, complete cds	--	--	--	--	Q9SLD4	292	6.86551e-30	Zinc finger protein ZAT11 OS=Arabidopsis thaliana GN=ZAT11 PE=2 SV=1	PF02892//PF01363//PF00096	BED zinc finger//FYVE zinc finger//Zinc finger, C2H2 type	--	--	GO:0003677//GO:0046872//GO:0008270	DNA binding//metal ion binding//zinc ion binding	GO:0005622	intracellular	KOG1721	FOG: Zn-finger
c39243_g1	66.6415	11.1569	2.5785	2.1628e-10	6.5585e-08	1392	356560194	XP_003548379.1	521	3.99029e-59	PREDICTED: probable E3 ubiquitin-protein ligase RNF144A-like [Glycine max]	460380579	XM_004235985.1	330	1.15137e-170	PREDICTED: Solanum lycopersicum ranBP-type and C3HC4-type zinc finger-containing protein 1-like (LOC101249062), mRNA	K11975	RNF144	E3 ubiquitin-protein ligase RNF144	http://www.genome.jp/dbget-bin/www_bget?ko:K11975	Q54CX4	161	2.83842e-10	Uncharacterized protein DDB_G0292642 OS=Dictyostelium discoideum GN=DDB_G0292642 PE=4 SV=2	PF00097//PF01485//PF13639	Zinc finger, C3HC4 type (RING finger)//IBR domain//Ring finger domain	--	--	GO:0046872//GO:0005515//GO:0008270	metal ion binding//protein binding//zinc ion binding	--	--	KOG1812	Predicted E3 ubiquitin ligase
c39249_g1	96.6254	41.6058	1.2156	1.2916e-05	0.001913	890	351725085	NP_001237080.1	299	3.93275e-30	uncharacterized protein LOC100305559 [Glycine max] >gi|255625911|gb|ACU13300.1| unknown [Glycine max]	225311328	AK319467.1	412	0	Solanum lycopersicum cDNA, clone: LEFL1004AF11, HTC in leaf	K02916	RP-L35, MRPL35, rpmI	large subunit ribosomal protein L35	http://www.genome.jp/dbget-bin/www_bget?ko:K02916	P23326	267	1.24248e-26	50S ribosomal protein L35, chloroplastic OS=Spinacia oleracea GN=RPL35 PE=1 SV=1	PF05399//PF02883//PF01632	Ectropic viral integration site 2A protein (EVI2A)//Adaptin C-terminal domain//Ribosomal protein L35	GO:0006886//GO:0016192//GO:0006412//GO:0042254	intracellular protein transport//vesicle-mediated transport//translation//ribosome biogenesis	GO:0003735	structural constituent of ribosome	GO:0030529//GO:0005622//GO:0016021//GO:0030131//GO:0005840	ribonucleoprotein complex//intracellular//integral component of membrane//clathrin adaptor complex//ribosome	--	--
c39299_g1	85.0976	6.35321	3.7436	6.8416e-18	3.8035e-15	1729	7406995	AAF61863.1	844	1.42145e-105	DNA-binding protein 3 [Nicotiana tabacum]	7406994	AF193770.1	522	0	Nicotiana tabacum DNA-binding protein 3 (WRKY3) mRNA, complete cds	--	--	--	--	Q9LY00	187	4.64231e-14	Probable WRKY transcription factor 70 OS=Arabidopsis thaliana GN=WRKY70 PE=2 SV=1	PF03106	WRKY DNA -binding domain	GO:0006355	regulation of transcription, DNA-templated	GO:0043565//GO:0003700	sequence-specific DNA binding//sequence-specific DNA binding transcription factor activity	GO:0005667	transcription factor complex	--	--
c39360_g1	143.502	47.0269	1.6095	1.8812e-11	6.3024e-09	995	225450543	XP_002281636.1	471	9.10704e-55	PREDICTED: uncharacterized protein LOC100245914 [Vitis vinifera]	460368944	XM_004230277.1	241	2.43146e-121	PREDICTED: Solanum lycopersicum uncharacterized LOC101254641 (LOC101254641), mRNA	--	--	--	--	--	--	--	--	--	--	--	--	--	--	--	--	--	--
c39373_g1	99.1603	29.2085	1.7634	2.1193e-09	5.8697e-07	716	27529852	BAC53941.1	421	7.43621e-49	H2A histone [Nicotiana tabacum]	27529851	AB032543.1	487	0	Nicotiana tabacum A34 mRNA for H2A histone, complete cds	K11251	H2A	histone H2A	http://www.genome.jp/dbget-bin/www_bget?ko:K11251	P25469	403	2.47391e-47	Histone H2A.1 OS=Solanum lycopersicum PE=2 SV=1	PF00125//PF07941//PF00808	Core histone H2A/H2B/H3/H4//Potassium channel Kv1.4 tandem inactivation domain//Histone-like transcription factor (CBF/NF-Y) and archaeal histone	GO:0006334//GO:0006813	nucleosome assembly//potassium ion transport	GO:0030955//GO:0046982//GO:0005249//GO:0003677//GO:0043565	potassium ion binding//protein heterodimerization activity//voltage-gated potassium channel activity//DNA binding//sequence-specific DNA binding	GO:0005634//GO:0000786//GO:0008076//GO:0005622//GO:0016021	nucleus//nucleosome//voltage-gated potassium channel complex//intracellular//integral component of membrane	KOG1756	Histone 2A
c39532_g1	56.6709	4.2613	3.7332	2.1404e-12	7.6021e-10	995	131015	P13046.1	1199	9.6029e-164	RecName: Full=Pathogenesis-related protein R major form; AltName: Full=Thaumatin-like protein E22; Flags: Precursor >gi|19855|emb|CAA33293.1| thaumatin-like protein [Nicotiana tabacum] >gi|19980|emb|CAA31235.1| unnamed protein product [Nicotiana tabacum] >gi|58200453|gb|AAW66482.1| thaumatin-like protein [Nicotiana tabacum]	19854	X15224.1	993	0	Tobacco E22 gene for a thaumatin-like protein	--	--	--	--	P13046	1199	6.58086e-165	Pathogenesis-related protein R major form OS=Nicotiana tabacum PE=1 SV=1	--	--	--	--	--	--	--	--	--	--
c39543_g1	151.862	13.4037	3.502	3.6951e-29	3.6345e-26	1382	110293351	ABG66307.1	1218	5.25024e-164	CCR4 associated factor 1-related protein [Capsicum annuum]	110293350	DQ672569.1	391	0	Capsicum annuum CCR4 associated factor 1-related protein (CAF1) mRNA, complete cds	K12581	CNOT7_8, CAF1, POP2	CCR4-NOT transcription complex subunit 7/8	http://www.genome.jp/dbget-bin/www_bget?ko:K12581	Q9LXM2	1022	2.33891e-135	Probable CCR4-associated factor 1 homolog 9 OS=Arabidopsis thaliana GN=CAF1-9 PE=2 SV=1	PF04857	CAF1 family ribonuclease	--	--	--	--	GO:0005634	nucleus	KOG0304	mRNA deadenylase subunit
c39766_g1	63.5983	0	6.9909	1.0194e-15	4.9814e-13	2182	193620175	XP_001944564.1	1764	0	PREDICTED: hypothetical protein LOC100167736 [Acyrthosiphon pisum]	328723892	XM_001944529.2	1446	0	PREDICTED: Acyrthosiphon pisum hypothetical protein LOC100167736 (LOC100167736), mRNA	--	--	--	--	--	--	--	--	PF00901	Orbivirus outer capsid protein VP5	--	--	GO:0005198	structural molecule activity	GO:0019028	viral capsid	--	--
c39772_g1	33.7359	1.00722	5.0658	4.1045e-09	1.0972e-06	1500	30013681	AAP03883.1	1222	4.49907e-162	Avr9/Cf-9 rapidly elicited protein 284 [Nicotiana tabacum]	460393841	XM_004242469.1	343	7.37547e-178	PREDICTED: Solanum lycopersicum probable protein phosphatase 2C 25-like (LOC101256099), mRNA	K17506	PPM1L, PP2CE	protein phosphatase 1L	http://www.genome.jp/dbget-bin/www_bget?ko:K17506	O80871	969	4.31799e-125	Probable protein phosphatase 2C 25 OS=Arabidopsis thaliana GN=At2g30020 PE=1 SV=1	PF00481	Protein phosphatase 2C	GO:0006470	protein dephosphorylation	GO:0003824//GO:0004721	catalytic activity//phosphoprotein phosphatase activity	--	--	KOG0698	Serine/threonine protein phosphatase
c39795_g1	269.105	59.9379	2.1666	3.0379e-30	3.1075e-27	989	222051768	BAH15357.1	925	1.31721e-122	germin like protein [Nicotiana tabacum]	222051767	AB449366.1	815	0	Nicotiana tabacum glp mRNA for germin like protein, complete cds	--	--	--	--	Q9ZRA4	730	2.66254e-94	Auxin-binding protein ABP19a OS=Prunus persica GN=ABP19A PE=3 SV=1	PF00190//PF07847//PF03079	Cupin//Protein of unknown function (DUF1637)//ARD/ARD' family	GO:0019530//GO:0055114	taurine metabolic process//oxidation-reduction process	GO:0045735//GO:0047800//GO:0010309	nutrient reservoir activity//cysteamine dioxygenase activity//acireductone dioxygenase [iron(II)-requiring] activity	--	--	--	--
c39841_g1	71.975	20.352	1.8223	1.706e-07	3.5566e-05	1194	147856501	CAN78642.1	539	5.46573e-63	hypothetical protein VITISV_031741 [Vitis vinifera]	460379693	XM_004235548.1	345	4.51149e-179	PREDICTED: Solanum lycopersicum uncharacterized LOC101266204 (LOC101266204), mRNA	--	--	--	--	Q9SJ52	162	1.63662e-11	Protein YLS9 OS=Arabidopsis thaliana GN=YLS9 PE=2 SV=1	PF00335//PF06072	Tetraspanin family//Alphaherpesvirus tegument protein US9	--	--	--	--	GO:0019033//GO:0005886//GO:0016021	viral tegument//plasma membrane//integral component of membrane	--	--
c39911_g1	102.834	20.0157	2.3611	7.8876e-14	3.1682e-11	1217	147789758	CAN74058.1	538	1.01441e-61	hypothetical protein VITISV_027639 [Vitis vinifera]	374093237	AC246576.4	177	1.13118e-85	Solanum lycopersicum strain Heinz 1706 chromosome 1 clone slm-28l13 map 1, complete sequence	--	--	--	--	P05400	284	5.86421e-26	Enzymatic polyprotein OS=Carnation etched ring virus GN=ORF V PE=3 SV=1	PF03242	Late embryogenesis abundant protein	GO:0006950	response to stress	--	--	--	--	KOG0017	FOG: Transposon-encoded proteins with TYA, reverse transcriptase, integrase domains in various combinations
c39976_g1	108.225	13.8686	2.9641	2.227e-18	1.2563e-15	1008	439493	BAA05079.1	652	1.34982e-80	zinc-finger protein [Petunia x hybrida]	460414779	XR_183379.1	115	2.72092e-51	PREDICTED: Solanum lycopersicum zinc finger protein ZAT10-like (LOC101256572), misc_RNA	--	--	--	--	Q96289	458	3.7008e-53	Zinc finger protein ZAT10 OS=Arabidopsis thaliana GN=ZAT10 PE=2 SV=1	PF00096//PF01785	Zinc finger, C2H2 type//Closterovirus coat protein	--	--	GO:0046872	metal ion binding	GO:0019012	virion	KOG1721	FOG: Zn-finger
c39999_g1	51.1099	9.98152	2.3563	1.4335e-07	3.0634e-05	914	12003392	AAG43553.1	656	4.04454e-83	Avr9/Cf-9 rapidly elicited protein 194 [Nicotiana tabacum]	12003391	AF211535.1	651	0	Nicotiana tabacum Avr9/Cf-9 rapidly elicited protein 194 (ACRE194) mRNA, complete cds	--	--	--	--	--	--	--	--	--	--	--	--	--	--	--	--	--	--
c40065_g1	257.08	126.758	1.0201	1.2633e-09	3.5502e-07	1589	21912927	CAC84143.2	1368	0	thioredoxin peroxidase [Nicotiana tabacum]	21912926	AJ309009.2	914	0	Nicotiana tabacum mRNA for thioredoxin peroxidase	K03386	E1.11.1.15, PRDX, ahpC	peroxiredoxin (alkyl hydroperoxide reductase subunit C)	http://www.genome.jp/dbget-bin/www_bget?ko:K03386	Q9C5R8	1012	6.60186e-133	2-Cys peroxiredoxin BAS1-like, chloroplastic OS=Arabidopsis thaliana GN=At5g06290 PE=2 SV=3	PF08534//PF10417//PF00578	Redoxin//C-terminal domain of 1-Cys peroxiredoxin//AhpC/TSA family	GO:0006979//GO:0055114//GO:0006804	response to oxidative stress//oxidation-reduction process//peroxidase reaction	GO:0051920//GO:0004601//GO:0016491//GO:0016209	peroxiredoxin activity//peroxidase activity//oxidoreductase activity//antioxidant activity	--	--	KOG0852	Alkyl hydroperoxide reductase, thiol specific antioxidant and related enzymes
c40104_g1	133.761	6.81886	4.294	1.25e-29	1.2454e-26	1757	289065765	ADC80920.1	1354	0	delta-9 fatty acid desaturase [Vernicia fordii]	460380418	XM_004235906.1	689	0	PREDICTED: Solanum lycopersicum palmitoyl-monogalactosyldiacylglycerol delta-7 desaturase, chloroplastic-like (LOC101250586), mRNA	K00507	SCD, desC	stearoyl-CoA desaturase (delta-9 desaturase)	http://www.genome.jp/dbget-bin/www_bget?ko:K00507	Q949X0	1318	1.06261e-176	Palmitoyl-monogalactosyldiacylglycerol delta-7 desaturase, chloroplastic OS=Arabidopsis thaliana GN=ADS3 PE=2 SV=2	PF00487	Fatty acid desaturase	GO:0006633//GO:0055114//GO:0006629	fatty acid biosynthetic process//oxidation-reduction process//lipid metabolic process	GO:0016717	oxidoreductase activity, acting on paired donors, with oxidation of a pair of donors resulting in the reduction of molecular oxygen to two molecules of water	GO:0016021	integral component of membrane	KOG1600	Fatty acid desaturase
c40185_g2	63.5498	15.3694	2.0478	9.141e-08	2.0037e-05	749	414587287	DAA37858.1	614	2.48281e-77	TPA: histone H3.2 [Zea mays]	156720294	AB331236.1	215	5.14697e-107	Nicotiana tabacum NthisH3.1 mRNA for histone H3.1, complete cds	K11253	H3	histone H3	http://www.genome.jp/dbget-bin/www_bget?ko:K11253	P68428	601	4.20415e-77	Histone H3.2 OS=Triticum aestivum PE=1 SV=2	PF00125//PF00808	Core histone H2A/H2B/H3/H4//Histone-like transcription factor (CBF/NF-Y) and archaeal histone	--	--	GO:0043565//GO:0003677	sequence-specific DNA binding//DNA binding	GO:0005622	intracellular	KOG1745	Histones H3 and H4
c40192_g1	123.231	49.9494	1.3028	1.6917e-07	3.5363e-05	1074	255550347	XP_002516224.1	872	5.66205e-114	bacterioferritin comigratory protein, putative [Ricinus communis] >gi|223544710|gb|EEF46226.1| bacterioferritin comigratory protein, putative [Ricinus communis]	225312397	AK319938.1	528	0	Solanum lycopersicum cDNA, clone: LEFL1003CA11, HTC in leaf	K03564	BCP, PRXQ, DOT5	peroxiredoxin Q/BCP	http://www.genome.jp/dbget-bin/www_bget?ko:K03564	Q6QPJ6	855	1.31777e-112	Peroxiredoxin Q, chloroplastic OS=Populus jackii GN=PRXQ PE=1 SV=1	PF00578//PF00255//PF08534	AhpC/TSA family//Glutathione peroxidase//Redoxin	GO:0006804//GO:0055114//GO:0006979//GO:0006749	peroxidase reaction//oxidation-reduction process//response to oxidative stress//glutathione metabolic process	GO:0004602//GO:0016491//GO:0016209//GO:0004601//GO:0051920	glutathione peroxidase activity//oxidoreductase activity//antioxidant activity//peroxidase activity//peroxiredoxin activity	--	--	KOG0855	Alkyl hydroperoxide reductase, thiol specific antioxidant and related enzymes
c40220_g1	58.3522	10.9453	2.4145	1.1409e-08	2.8791e-06	1073	--	--	--	--	--	10945614	AF298594.1	590	0	Nicotiana alata arabinogalactan protein (Agp4) gene, complete cds	--	--	--	--	--	--	--	--	--	--	--	--	--	--	--	--	--	--
c40231_g1	126.505	52.1428	1.2787	1.8394e-07	3.8141e-05	2285	225426534	XP_002278777.1	1361	1.83765e-178	PREDICTED: uncharacterized protein LOC100247984 isoform 1 [Vitis vinifera]	47104283	BT012868.1	929	0	Lycopersicon esculentum clone 113963F, mRNA sequence	--	--	--	--	Q9NQZ5	161	3.12564e-10	StAR-related lipid transfer protein 7, mitochondrial OS=Homo sapiens GN=STARD7 PE=1 SV=2	PF01852	START domain	--	--	GO:0008289	lipid binding	--	--	KOG2761	START domain-containing proteins involved in steroidogenesis/phosphatidylcholine transfer
c40254_g1	63.6415	5.42347	3.5527	2.8863e-13	1.1072e-10	757	224141345	XP_002324034.1	194	1.64819e-15	predicted protein [Populus trichocarpa] >gi|222867036|gb|EEF04167.1| predicted protein [Populus trichocarpa]	--	--	--	--	--	--	--	--	--	--	--	--	--	--	--	--	--	--	--	--	--	--	--
c40446_g1	58.7866	15.5731	1.9164	9.4445e-07	0.00017293	1095	224102167	XP_002334203.1	658	1.02542e-80	predicted protein [Populus trichocarpa] >gi|222870034|gb|EEF07165.1| predicted protein [Populus trichocarpa]	460368826	XM_004230218.1	245	1.60424e-123	PREDICTED: Solanum lycopersicum F-box protein PP2-B15-like (LOC101262052), mRNA	--	--	--	--	O80494	502	1.27799e-58	F-box protein PP2-B15 OS=Arabidopsis thaliana GN=PP2B15 PE=2 SV=2	PF00646	F-box domain	--	--	GO:0005515	protein binding	--	--	--	--
c40477_g1	50.3749	0.154956	8.3447	1.4017e-11	4.7373e-09	1487	12003394	AAG43554.1	1796	0	Avr9/Cf-9 rapidly elicited protein 231 [Nicotiana tabacum]	12003393	AF211536.1	1001	0	Nicotiana tabacum Avr9/Cf-9 rapidly elicited protein 231 (ACRE231) mRNA, complete cds	--	--	--	--	Q9LHD2	1252	2.71788e-168	Probable galacturonosyltransferase-like 10 OS=Arabidopsis thaliana GN=GATL10 PE=2 SV=1	PF01501	Glycosyl transferase family 8	--	--	GO:0016757	transferase activity, transferring glycosyl groups	--	--	--	--
c40494_g1	135.482	36.4922	1.8924	1.6364e-13	6.3728e-11	1253	224093148	XP_002309808.1	684	3.18689e-84	predicted protein [Populus trichocarpa] >gi|222852711|gb|EEE90258.1| predicted protein [Populus trichocarpa]	--	--	--	--	--	--	--	--	--	Q9LX31	568	5.17213e-68	Tetrapyrrole-binding protein, chloroplastic OS=Arabidopsis thaliana GN=GUN4 PE=1 SV=1	--	--	--	--	--	--	--	--	--	--
c40508_g1	189.084	26.3418	2.8436	1.2119e-29	1.2234e-26	1869	225423537	XP_002271714.1	283	7.16629e-25	PREDICTED: uncharacterized protein LOC100249028 [Vitis vinifera]	460382656	XM_004237006.1	270	3.51373e-137	PREDICTED: Solanum lycopersicum uncharacterized LOC101251569 (LOC101251569), mRNA	--	--	--	--	--	--	--	--	PF00298//PF01496	Ribosomal protein L11, RNA binding domain//V-type ATPase 116kDa subunit family	GO:0006412//GO:0042254//GO:0015992//GO:0015991	translation//ribosome biogenesis//proton transport//ATP hydrolysis coupled proton transport	GO:0003735//GO:0015078	structural constituent of ribosome//hydrogen ion transmembrane transporter activity	GO:0033179//GO:0005840	proton-transporting V-type ATPase, V0 domain//ribosome	--	--
c40528_g1	79.7849	32.2309	1.3077	2.4225e-05	0.0033914	2516	388516681	AFK46402.1	543	7.62685e-61	unknown [Lotus japonicus]	--	--	--	--	--	--	--	--	--	Q9LZX1	477	4.67206e-53	Protein LURP-one-related 15 OS=Arabidopsis thaliana GN=At5g01750 PE=1 SV=1	--	--	--	--	--	--	--	--	--	--
c40548_g1	1060.49	376.72	1.4932	2.8018e-66	1.0748e-62	1614	255565372	XP_002523677.1	1754	0	Magnesium-protoporphyrin IX monomethyl ester [oxidative] cyclase, chloroplast precursor, putative [Ricinus communis] >gi|223537077|gb|EEF38712.1| Magnesium-protoporphyrin IX monomethyl ester [oxidative] cyclase, chloroplast precursor, putative [Ricinus communis]	460407316	XM_004249051.1	1027	0	PREDICTED: Solanum lycopersicum magnesium-protoporphyrin IX monomethyl ester [oxidative] cyclase, chloroplastic-like (LOC101257518), mRNA	K04035	E1.14.13.81, acsF, chlE	magnesium-protoporphyrin IX monomethyl ester (oxidative) cyclase	http://www.genome.jp/dbget-bin/www_bget?ko:K04035	Q6SJV8	1734	0	Magnesium-protoporphyrin IX monomethyl ester [oxidative] cyclase, chloroplastic OS=Gossypium hirsutum GN=CRD1 PE=2 SV=2	PF02915	Rubrerythrin	GO:0055114//GO:0015979//GO:0015995	oxidation-reduction process//photosynthesis//chlorophyll biosynthetic process	GO:0046872//GO:0046914//GO:0048529//GO:0016491	metal ion binding//transition metal ion binding//magnesium-protoporphyrin IX monomethyl ester (oxidative) cyclase activity//oxidoreductase activity	--	--	--	--
c40567_g1	37.8675	0.542347	6.1256	3.1638e-10	9.4078e-08	1295	255545768	XP_002513944.1	1134	6.94129e-151	conserved hypothetical protein [Ricinus communis] >gi|223547030|gb|EEF48527.1| conserved hypothetical protein [Ricinus communis]	--	--	--	--	--	--	--	--	--	--	--	--	--	--	--	--	--	--	--	--	--	--	--
c40676_g1	217.528	27.7829	2.9689	2.3375e-35	2.8465e-32	1298	33771374	AAQ54303.1	882	8.83033e-114	zinc finger protein PIF1 [Nicotiana benthamiana]	33771373	AY290702.1	811	0	Nicotiana benthamiana zinc finger protein PIF1 mRNA, complete cds	--	--	--	--	Q96289	428	6.7197e-48	Zinc finger protein ZAT10 OS=Arabidopsis thaliana GN=ZAT10 PE=2 SV=1	PF00096//PF04815//PF00569//PF06397	Zinc finger, C2H2 type//Sec23/Sec24 helical domain//Zinc finger, ZZ type//Desulfoferrodoxin, N-terminal domain	GO:0006886//GO:0006888	intracellular protein transport//ER to Golgi vesicle-mediated transport	GO:0005506//GO:0008270//GO:0046872	iron ion binding//zinc ion binding//metal ion binding	GO:0030127//GO:0005622	COPII vesicle coat//intracellular	--	--
c40796_g1	60.3645	0.774782	6.2838	2.1855e-15	1.0224e-12	679	12003400	AAG43557.1	453	2.00711e-54	Avr9/Cf-9 rapidly elicited protein 65 [Nicotiana tabacum]	12003399	AF211539.1	274	7.39523e-140	Nicotiana tabacum Avr9/Cf-9 rapidly elicited protein 65 (ACRE65) mRNA, complete cds	--	--	--	--	--	--	--	--	--	--	--	--	--	--	--	--	--	--
c40834_g1	169.88	84.5326	1.0069	1.0816e-06	0.0001957	1330	224125628	XP_002319636.1	971	1.45389e-126	predicted protein [Populus trichocarpa] >gi|222858012|gb|EEE95559.1| predicted protein [Populus trichocarpa]	8547158	AF154658.1	567	0	Nicotiana tabacum clone PR49 mRNA sequence	K01807	rpiA	ribose 5-phosphate isomerase A	http://www.genome.jp/dbget-bin/www_bget?ko:K01807	Q9S726	881	2.0958e-114	Probable ribose-5-phosphate isomerase 3, chloroplastic OS=Arabidopsis thaliana GN=RPI3 PE=1 SV=1	PF06026	Ribose 5-phosphate isomerase A (phosphoriboisomerase A)	GO:0042742//GO:0015976//GO:0006098//GO:0009052	defense response to bacterium//carbon utilization//pentose-phosphate shunt//pentose-phosphate shunt, non-oxidative branch	GO:0004751	ribose-5-phosphate isomerase activity	GO:0009941//GO:0009535//GO:0009570	chloroplast envelope//chloroplast thylakoid membrane//chloroplast stroma	KOG3075	Ribose 5-phosphate isomerase
c40838_g1	154.908	48.0365	1.6892	4.357e-13	1.6466e-10	618	225434148	XP_002277983.1	162	7.73682e-12	PREDICTED: uncharacterized protein LOC100252564 [Vitis vinifera] >gi|296084317|emb|CBI24705.3| unnamed protein product [Vitis vinifera]	--	--	--	--	--	--	--	--	--	--	--	--	--	--	--	--	--	--	--	--	--	--	--
c40912_g1	98.2959	24.3282	2.0145	5.0545e-11	1.609e-08	1601	147861250	CAN81476.1	772	1.44927e-96	hypothetical protein VITISV_000606 [Vitis vinifera]	460383996	XM_004237654.1	452	0	PREDICTED: Solanum lycopersicum uncharacterized LOC101252980, transcript variant 1 (LOC101252980), mRNA	--	--	--	--	Q94AQ9	623	7.01801e-75	Protein STAY-GREEN LIKE, chloroplastic OS=Arabidopsis thaliana GN=SGRL PE=2 SV=1	--	--	--	--	--	--	--	--	--	--
c41220_g1	90.4473	19.2146	2.2349	1.351e-11	4.586e-09	2278	225445557	XP_002285309.1	231	6.14928e-19	PREDICTED: blue copper protein-like [Vitis vinifera]	397911863	JX065074.1	93	1.06303e-38	Gossypium hirsutum mitochondrion, complete genome	--	--	--	--	P42849	204	4.4376e-17	Umecyanin OS=Armoracia rusticana PE=1 SV=1	PF02298	Plastocyanin-like domain	GO:0006118	electron transport	GO:0005507//GO:0009055	copper ion binding//electron carrier activity	--	--	--	--
c41305_g1	480.811	218.953	1.1349	5.4725e-20	3.4698e-17	1576	255556610	XP_002519339.1	241	1.06459e-19	soluble diacylglycerol acyltransferase [Ricinus communis] >gi|223541654|gb|EEF43203.1| soluble diacylglycerol acyltransferase [Ricinus communis]	38423263	AJ538863.1	270	2.95268e-137	Nicotiana tabacum cDNA-AFLP-fragment BT2-M21-001	--	--	--	--	--	--	--	--	PF00332//PF01257	Glycosyl hydrolases family 17//Thioredoxin-like [2Fe-2S] ferredoxin	GO:0055114//GO:0005975	oxidation-reduction process//carbohydrate metabolic process	GO:0004553//GO:0016491	hydrolase activity, hydrolyzing O-glycosyl compounds//oxidoreductase activity	--	--	--	--
c41313_g1	16.9961	0.309913	5.7772	2.4667e-05	0.003447	942	225453068	XP_002268613.1	569	1.64214e-69	PREDICTED: uncharacterized protein LOC100258732 [Vitis vinifera]	--	--	--	--	--	--	--	--	--	--	--	--	--	--	--	--	--	--	--	--	--	--	--
c41322_g1	1187.34	97.215	3.6104	4.0505e-221	7.7688e-217	1824	115473	P27141.1	1468	0	RecName: Full=Carbonic anhydrase, chloroplastic; AltName: Full=Carbonate dehydratase; Flags: Precursor >gi|170219|gb|AAA34065.1| chloroplast carbonic anhydrase [Nicotiana tabacum] >gi|445610|prf||1909357A carbonic anhydrase	170218	M94135.1	1164	0	Nicotiana tabacum chloroplast carbonic anhydrase gene, complete cds	K01673	cynT, can	carbonic anhydrase	http://www.genome.jp/dbget-bin/www_bget?ko:K01673	P27141	1468	0	Carbonic anhydrase, chloroplastic OS=Nicotiana tabacum PE=2 SV=1	PF00484	Carbonic anhydrase	GO:0006730//GO:0006807//GO:0015976	one-carbon metabolic process//nitrogen compound metabolic process//carbon utilization	GO:0008270//GO:0004089	zinc ion binding//carbonate dehydratase activity	GO:0009570	chloroplast stroma	KOG1578	Predicted carbonic anhydrase involved in protection against oxidative damage
c41377_g2	158.747	72.8938	1.1229	1.8942e-07	3.8961e-05	756	255547367	XP_002514741.1	843	9.0221e-111	chlorophyll A/B binding protein, putative [Ricinus communis] >gi|223546345|gb|EEF47847.1| chlorophyll A/B binding protein, putative [Ricinus communis]	460391962	XM_004241539.1	359	0	PREDICTED: Solanum lycopersicum chlorophyll a-b binding protein 4, chloroplastic-like (LOC101256006), mRNA	K08910	LHCA4	light-harvesting complex I chlorophyll a/b binding protein 4	http://www.genome.jp/dbget-bin/www_bget?ko:K08910	P27521	814	1.59782e-107	Chlorophyll a-b binding protein 4, chloroplastic OS=Arabidopsis thaliana GN=LHCA4 PE=1 SV=1	--	--	GO:0009765	photosynthesis, light harvesting	--	--	GO:0016020//GO:0009507	membrane//chloroplast	--	--
c41707_g1	1010.96	470.18	1.1044	2.2009e-38	3.5177e-35	1467	225424556	XP_002285325.1	465	7.77742e-52	PREDICTED: photosystem II core complex proteins psbY, chloroplastic-like [Vitis vinifera]	460407330	XM_004249058.1	304	3.4505e-156	PREDICTED: Solanum lycopersicum photosystem II core complex proteins psbY, chloroplastic-like (LOC101259494), mRNA	K02723	psbY	photosystem II PsbY protein	http://www.genome.jp/dbget-bin/www_bget?ko:K02723	P80470	340	2.35118e-35	Photosystem II core complex proteins psbY, chloroplastic OS=Spinacia oleracea GN=PSBY PE=1 SV=2	PF06298	Photosystem II protein Y (PsbY)	GO:0015979	photosynthesis	GO:0030145	manganese ion binding	GO:0009533//GO:0016021//GO:0009535//GO:0009523	chloroplast stromal thylakoid//integral component of membrane//chloroplast thylakoid membrane//photosystem II	--	--
c41844_g1	54.6514	14.101	1.9545	1.6311e-06	0.00028635	2006	359811337	NP_001241486.1	1376	0	uncharacterized protein LOC100784099 [Glycine max] >gi|255637109|gb|ACU18886.1| unknown [Glycine max]	149238052	XM_001524853.1	41	7.54114e-10	Lodderomyces elongisporus NRRL YB-4239 eukaryotic translation initiation factor 2 gamma subunit (LELG_03935) partial mRNA	K03242	EIF2S3	translation initiation factor 2 subunit 3	http://www.genome.jp/dbget-bin/www_bget?ko:K03242	P81795	1190	1.00943e-154	Eukaryotic translation initiation factor 2 subunit 3 OS=Rattus norvegicus GN=Eif2s3 PE=1 SV=2	PF10662//PF03144//PF01926//PF00009	Ethanolamine utilisation - propanediol utilisation//Elongation factor Tu domain 2//50S ribosome-binding GTPase//Elongation factor Tu GTP binding domain	GO:0006184//GO:0006576	GTP catabolic process//cellular biogenic amine metabolic process	GO:0003924//GO:0005524//GO:0005525	GTPase activity//ATP binding//GTP binding	--	--	KOG0466	Translation initiation factor 2, gamma subunit (eIF-2gamma; GTPase)
c41959_g1	435.183	129.333	1.7505	9.931e-36	1.249e-32	1441	310892570	ADP37427.1	738	5.21771e-91	ethylene-responsive-element-binding factor 12 [Petunia x hybrida]	310892569	HQ259606.1	304	3.3879e-156	Petunia x hybrida ethylene-responsive-element-binding factor 12 mRNA, complete cds	K09286	EREBP	EREBP-like factor	http://www.genome.jp/dbget-bin/www_bget?ko:K09286	Q40478	618	2.06098e-74	Ethylene-responsive transcription factor 5 OS=Nicotiana tabacum GN=ERF5 PE=2 SV=1	PF00847	AP2 domain	GO:0006351//GO:0006355	transcription, DNA-templated//regulation of transcription, DNA-templated	GO:0003700	sequence-specific DNA binding transcription factor activity	GO:0005667	transcription factor complex	--	--
c41992_g1	97.0941	40.7543	1.2524	7.2087e-06	0.0011222	1466	11387206	Q9THX6.1	1493	0	RecName: Full=Thylakoid lumenal 29 kDa protein, chloroplastic; Short=TL29; AltName: Full=LeAPx09; AltName: Full=P29; Flags: Precursor >gi|6634469|emb|CAB64343.1| putative ascorbate peroxidase (TL29) [Solanum lycopersicum]	460384485	XM_004237894.1	790	0	PREDICTED: Solanum lycopersicum thylakoid lumenal 29 kDa protein, chloroplastic-like (LOC101263901), mRNA	K00434	E1.11.1.11	L-ascorbate peroxidase	http://www.genome.jp/dbget-bin/www_bget?ko:K00434	Q9THX6	1493	0	Thylakoid lumenal 29 kDa protein, chloroplastic OS=Solanum lycopersicum GN=CLEB3J9 PE=3 SV=1	PF00141	Peroxidase	GO:0006979//GO:0055114//GO:0006804	response to oxidative stress//oxidation-reduction process//peroxidase reaction	GO:0020037//GO:0004601	heme binding//peroxidase activity	GO:0009543	chloroplast thylakoid lumen	--	--
c42002_g1	106.594	19.1658	2.4755	4.6756e-15	2.1101e-12	1094	--	--	--	--	--	12006840	AF290618.1	893	0	Nicotiana glauca putative delta TIP (MIP2) mRNA, complete cds	K09873	TIP	aquaporin TIP	http://www.genome.jp/dbget-bin/www_bget?ko:K09873	Q41951	910	2.83645e-120	Aquaporin TIP2-1 OS=Arabidopsis thaliana GN=TIP2-1 PE=1 SV=2	PF00230	Major intrinsic protein	GO:0006810	transport	GO:0005215	transporter activity	GO:0016020	membrane	KOG0223	Aquaporin (major intrinsic protein family)
c42002_g2	90.7738	13.6362	2.7348	1.7619e-14	7.3866e-12	1267	209892837	ACI95283.1	935	5.50036e-122	tonoplast intrinsic protein [Sinapis arvensis]	460408073	XM_004249425.1	507	0	PREDICTED: Solanum lycopersicum aquaporin TIP1-1-like (LOC101267949), mRNA	K09873	TIP	aquaporin TIP	http://www.genome.jp/dbget-bin/www_bget?ko:K09873	P25818	912	1.24055e-119	Aquaporin TIP1-1 OS=Arabidopsis thaliana GN=TIP1-1 PE=1 SV=1	PF00230	Major intrinsic protein	GO:0006810	transport	GO:0005215	transporter activity	GO:0016021//GO:0016020	integral component of membrane//membrane	KOG0223	Aquaporin (major intrinsic protein family)
c42078_g2	326.79	127.038	1.3631	8.645e-19	5.0245e-16	1635	356572914	XP_003554610.1	1668	0	PREDICTED: uncharacterized protein At1g09340, chloroplastic-like [Glycine max]	460391606	XM_004241364.1	848	0	PREDICTED: Solanum lycopersicum chloroplast stem-loop binding protein of 41 kDa b, chloroplastic-like (LOC101253094), mRNA	--	--	--	--	Q9SA52	1647	0	Chloroplast stem-loop binding protein of 41 kDa b, chloroplastic OS=Arabidopsis thaliana GN=CSP41B PE=1 SV=1	PF01370//PF04321//PF00106	NAD dependent epimerase/dehydratase family//RmlD substrate binding domain//short chain dehydrogenase	GO:0030639//GO:0019872//GO:0009225//GO:0044237//GO:0045226//GO:0008152//GO:0009117	polyketide biosynthetic process//streptomycin biosynthetic process//nucleotide-sugar metabolic process//cellular metabolic process//extracellular polysaccharide biosynthetic process//metabolic process//nucleotide metabolic process	GO:0003824//GO:0016491//GO:0000166//GO:0008831//GO:0050662	catalytic activity//oxidoreductase activity//nucleotide binding//dTDP-4-dehydrorhamnose reductase activity//coenzyme binding	--	--	--	--
c42100_g1	31.4843	1.16217	4.7597	1.9023e-08	4.5751e-06	722	--	--	--	--	--	--	--	--	--	--	--	--	--	--	--	--	--	--	--	--	--	--	--	--	--	--	--	--
c42140_g1	401.098	160.248	1.3236	1.1149e-21	7.9195e-19	1421	110826035	ABH01084.1	879	2.07989e-111	putative ROX1 [Nicotiana tabacum]	110826034	DQ866831.1	1127	0	Nicotiana tabacum putative ROX1 mRNA, complete cds	--	--	--	--	--	--	--	--	--	--	--	--	--	--	--	--	--	--
c42344_g2	97.8173	38.8135	1.3335	2.0005e-06	0.00034723	1147	1167854	CAA64620.1	1315	3.28094e-180	PR protein [Nicotiana tabacum]	1167853	X95308.1	946	0	N.tabacum osmotin gene	--	--	--	--	P14170	1280	3.80443e-176	Osmotin OS=Nicotiana tabacum GN=AP24 PE=1 SV=2	PF00947//PF13631	Picornavirus core protein 2A//Cytochrome b(N-terminal)/b6/petB	GO:0006118//GO:0006508//GO:0016032	electron transport//proteolysis//viral process	GO:0016491//GO:0009055//GO:0008233	oxidoreductase activity//electron carrier activity//peptidase activity	GO:0016020	membrane	--	--
c42409_g1	81.4266	6.43069	3.6625	6.3419e-17	3.3325e-14	1044	224146222	XP_002325927.1	421	1.88223e-46	predicted protein [Populus trichocarpa] >gi|222862802|gb|EEF00309.1| predicted protein [Populus trichocarpa]	460390487	XM_004240815.1	188	7.41314e-92	PREDICTED: Solanum lycopersicum uncharacterized LOC101254906 (LOC101254906), mRNA	--	--	--	--	--	--	--	--	--	--	--	--	--	--	--	--	--	--
c42488_g1	123.274	26.8927	2.1966	5.9173e-15	2.6393e-12	1997	262192729	ACY30434.1	566	6.9315e-66	hypothetical protein [Nicotiana tabacum]	460366787	XM_004229213.1	346	2.12268e-179	PREDICTED: Solanum lycopersicum RING-H2 finger protein ATL2-like (LOC101260171), mRNA	--	--	--	--	Q8L9T5	419	1.66862e-44	RING-H2 finger protein ATL2 OS=Arabidopsis thaliana GN=ATL2 PE=2 SV=2	PF14634//PF12906//PF00628//PF07975//PF13639//PF12678//PF00097//PF12861	zinc-RING finger domain//RING-variant domain//PHD-finger//TFIIH C1-like domain//Ring finger domain//RING-H2 zinc finger//Zinc finger, C3HC4 type (RING finger)//Anaphase-promoting complex subunit 11 RING-H2 finger	GO:0006281//GO:0016567	DNA repair//protein ubiquitination	GO:0004842//GO:0008270//GO:0046872//GO:0005515	ubiquitin-protein transferase activity//zinc ion binding//metal ion binding//protein binding	GO:0005680	anaphase-promoting complex	KOG0800	FOG: Predicted E3 ubiquitin ligase
c42516_g1	42.9122	8.60008	2.319	1.8271e-06	0.00031858	1903	357521187	XP_003630882.1	1139	2.06267e-146	hypothetical protein MTR_8g104510 [Medicago truncatula] >gi|355524904|gb|AET05358.1| hypothetical protein MTR_8g104510 [Medicago truncatula]	460380079	XM_004235738.1	537	0	PREDICTED: Solanum lycopersicum uncharacterized LOC101248759 (LOC101248759), mRNA	--	--	--	--	--	--	--	--	--	--	--	--	--	--	--	--	--	--
c42540_g1	1252.67	571.162	1.133	2.7134e-49	6.3082e-46	1418	52000814	Q7DM39.2	1307	3.00589e-177	RecName: Full=Oxygen-evolving enhancer protein 2-1, chloroplastic; Short=OEE2; AltName: Full=23 kDa subunit of oxygen evolving system of photosystem II; AltName: Full=23 kDa thylakoid membrane protein; AltName: Full=OEC 23 kDa subunit; Flags: Precursor	19897	X58909.1	984	0	N.tabacum mRNA for photosystem II oxygen evolving complex 23 kDa polypeptide	K02717	psbP	photosystem II oxygen-evolving enhancer protein 2	http://www.genome.jp/dbget-bin/www_bget?ko:K02717	Q7DM39	1307	2.05994e-178	Oxygen-evolving enhancer protein 2-1, chloroplastic OS=Nicotiana tabacum GN=PSBP1 PE=1 SV=2	PF05757//PF01789	Oxygen evolving enhancer protein 3 (PsbQ)//PsbP	GO:0015979	photosynthesis	GO:0005509	calcium ion binding	GO:0009654//GO:0019898//GO:0009523//GO:0009535	photosystem II oxygen evolving complex//extrinsic component of membrane//photosystem II//chloroplast thylakoid membrane	--	--
c42541_g1	26.0924	2.32435	3.4887	3.5089e-06	0.00057644	2331	92429381	ABE77148.1	445	1.24419e-47	putative WRKY transcription factor [Nicotiana tabacum]	92429380	DQ460475.1	424	0	Nicotiana tabacum cultivar Samsun NN putative WRKY transcription factor (WRKY12) mRNA, complete cds	--	--	--	--	--	--	--	--	PF03106	WRKY DNA -binding domain	GO:0006355	regulation of transcription, DNA-templated	GO:0043565//GO:0003700	sequence-specific DNA binding//sequence-specific DNA binding transcription factor activity	GO:0005667	transcription factor complex	--	--
c42614_g1	427.092	200.702	1.0895	9.1643e-17	4.7505e-14	1773	1707878	P54260.1	2127	0	RecName: Full=Aminomethyltransferase, mitochondrial; AltName: Full=Glycine cleavage system T protein; Short=GCVT; Flags: Precursor >gi|438254|emb|CAA81081.1| T-protein [Solanum tuberosum]	438253	Z25862.1	1127	0	S.tuberosum mRNA for T subunit of glycine decarboxylase multi-enzyme complex	K00605	gcvT, AMT	aminomethyltransferase	http://www.genome.jp/dbget-bin/www_bget?ko:K00605	P54260	2127	0	Aminomethyltransferase, mitochondrial OS=Solanum tuberosum GN=GDCST PE=1 SV=1	PF01571	Aminomethyltransferase folate-binding domain	GO:0006544//GO:0006546//GO:0006563//GO:0006566	glycine metabolic process//glycine catabolic process//L-serine metabolic process//threonine metabolic process	GO:0004047	aminomethyltransferase activity	GO:0005737	cytoplasm	KOG2770	Aminomethyl transferase
c42705_g1	26.8067	1.47209	4.1867	5.0706e-07	9.701e-05	1232	2981169	AAC06243.1	1111	2.03021e-148	osmotic stress-induced zinc-finger protein [Nicotiana tabacum]	2981168	AF053077.1	850	0	Nicotiana tabacum osmotic stress-induced zinc-finger protein (zfp) mRNA, complete cds	--	--	--	--	Q96289	429	3.10539e-48	Zinc finger protein ZAT10 OS=Arabidopsis thaliana GN=ZAT10 PE=2 SV=1	PF00096//PF06467	Zinc finger, C2H2 type//MYM-type Zinc finger with FCS sequence motif	--	--	GO:0008270//GO:0046872	zinc ion binding//metal ion binding	GO:0005622	intracellular	KOG1721	FOG: Zn-finger
c42871_g1	131.766	19.9778	2.7215	3.2062e-20	2.0845e-17	1395	18409540	NP_564988.1	321	4.8569e-31	uncharacterized protein [Arabidopsis thaliana] >gi|3176675|gb|AAC18798.1| F17O7.4 [Arabidopsis thaliana] >gi|15010576|gb|AAK73947.1| At1g70420/F17O7_4 [Arabidopsis thaliana] >gi|21700801|gb|AAM70524.1| At1g70420/F17O7_4 [Arabidopsis thaliana] >gi|332196939|gb|AEE35060.1| uncharacterized protein [Arabidopsis thaliana]	460385935	XM_004238608.1	118	8.17192e-53	PREDICTED: Solanum lycopersicum uncharacterized LOC101248673 (LOC101248673), mRNA	--	--	--	--	--	--	--	--	--	--	GO:0080167	response to karrikin	--	--	--	--	--	--
c42954_g1	833.136	349.011	1.2553	1.2382e-39	2.0651e-36	1054	365222886	AEW69795.1	1313	4.79502e-178	Hop-interacting protein THI032 [Solanum lycopersicum]	225318351	AK323508.1	664	0	Solanum lycopersicum cDNA, clone: LEFL1058CA09, HTC in leaf	K00830	AGXT	alanine-glyoxylate transaminase / serine-glyoxylate transaminase / serine-pyruvate transaminase	http://www.genome.jp/dbget-bin/www_bget?ko:K00830	Q56YA5	1219	4.79783e-165	Serine--glyoxylate aminotransferase OS=Arabidopsis thaliana GN=AGT1 PE=1 SV=2	PF00266	Aminotransferase class-V	GO:0008152	metabolic process	GO:0003824//GO:0030170	catalytic activity//pyridoxal phosphate binding	--	--	--	--
c42954_g2	414.874	168.92	1.2963	1.2134e-21	8.4631e-19	548	365222886	AEW69795.1	718	6.32796e-91	Hop-interacting protein THI032 [Solanum lycopersicum]	225317306	AK322862.1	337	5.61073e-175	Solanum lycopersicum cDNA, clone: LEFL1044CA05, HTC in leaf	K00830	AGXT	alanine-glyoxylate transaminase / serine-glyoxylate transaminase / serine-pyruvate transaminase	http://www.genome.jp/dbget-bin/www_bget?ko:K00830	Q56YA5	676	6.82895e-86	Serine--glyoxylate aminotransferase OS=Arabidopsis thaliana GN=AGT1 PE=1 SV=2	PF00266	Aminotransferase class-V	GO:0008152	metabolic process	GO:0003824//GO:0030170	catalytic activity//pyridoxal phosphate binding	--	--	--	--
c42986_g1	116.678	47.1842	1.3062	3.3863e-07	6.6786e-05	1420	119011	P27666.1	1969	0	RecName: Full=Glucan endo-1,3-beta-glucosidase, basic vacuolar isoform GLB; AltName: Full=(1->3)-beta-glucan endohydrolase; Short=(1->3)-beta-glucanase; AltName: Full=Beta-1,3-endoglucanase, basic; AltName: Full=Glucanase GLB; Flags: Precursor >gi|170249|gb|AAA63540.1| glucan-1,3-beta-glucosidase [Nicotiana tabacum]	170248	M60403.1	1281	0	Nicotiana tabacum glucan beta-1,3-glucosidase gene, complete cds	--	--	--	--	P27666	1969	0	Glucan endo-1,3-beta-glucosidase, basic vacuolar isoform GLB OS=Nicotiana tabacum PE=2 SV=1	PF00332	Glycosyl hydrolases family 17	GO:0006952//GO:0005982//GO:0005975//GO:0005985	defense response//starch metabolic process//carbohydrate metabolic process//sucrose metabolic process	GO:0043169//GO:0004553//GO:0042973	cation binding//hydrolase activity, hydrolyzing O-glycosyl compounds//glucan endo-1,3-beta-D-glucosidase activity	GO:0005773	vacuole	--	--
c42990_g1	415.732	191.308	1.1198	4.0978e-17	2.2139e-14	546	226872		436	2.37915e-50	chlorophyll a/b binding protein	460412883	XM_004251778.1	330	4.35119e-171	PREDICTED: Solanum lycopersicum chlorophyll a-b binding protein 8, chloroplastic-like (LOC101265617), mRNA	K08909	LHCA3	light-harvesting complex I chlorophyll a/b binding protein 3	http://www.genome.jp/dbget-bin/www_bget?ko:K08909	P27522	432	7.70506e-51	Chlorophyll a-b binding protein 8, chloroplastic OS=Solanum lycopersicum GN=CAB8 PE=3 SV=1	--	--	--	--	--	--	--	--	--	--
c43003_g2	18.135	0	5.1807	1.5335e-05	0.002241	340	--	--	--	--	--	328704107	XM_003242356.1	177	2.94746e-86	PREDICTED: Acyrthosiphon pisum hypothetical protein LOC100570877 (LOC100570877), mRNA	--	--	--	--	--	--	--	--	--	--	--	--	--	--	--	--	--	--
c43034_g1	35.589	3.24014	3.4573	6.7999e-08	1.5165e-05	1650	388516841	AFK46482.1	587	5.91917e-102	unknown [Medicago truncatula]	56544477	AY775045.1	310	1.79761e-159	Nicotiana tabacum Avr9/Cf-9 rapidly elicited protein 246 (ACRE246) mRNA, partial cds	--	--	--	--	F4IE65	487	3.65711e-98	Putative methylesterase 13, chloroplastic OS=Arabidopsis thaliana GN=MES13 PE=2 SV=1	PF06821//PF07819//PF02450	Serine hydrolase//PGAP1-like protein//Lecithin:cholesterol acyltransferase	GO:0042967//GO:0006886//GO:0006629//GO:0006505	acyl-carrier-protein biosynthetic process//intracellular protein transport//lipid metabolic process//GPI anchor metabolic process	GO:0008374//GO:0016788//GO:0016787	O-acyltransferase activity//hydrolase activity, acting on ester bonds//hydrolase activity	--	--	--	--
c43152_g1	93.9133	1.16217	6.3364	4.8279e-23	3.7413e-20	1402	12003376	AAG43545.1	831	6.16792e-106	Avr9/Cf-9 rapidly elicited protein 1 [Nicotiana tabacum]	12003375	AF211527.1	943	0	Nicotiana tabacum Avr9/Cf-9 rapidly elicited protein 1 (ACRE1) mRNA, complete cds	K09286	EREBP	EREBP-like factor	http://www.genome.jp/dbget-bin/www_bget?ko:K09286	Q40478	397	2.07571e-42	Ethylene-responsive transcription factor 5 OS=Nicotiana tabacum GN=ERF5 PE=2 SV=1	PF00847	AP2 domain	GO:0006355	regulation of transcription, DNA-templated	GO:0003677//GO:0003700	DNA binding//sequence-specific DNA binding transcription factor activity	GO:0005634//GO:0005667	nucleus//transcription factor complex	--	--
c43162_g1	130.25	51.9003	1.3275	4.657e-08	1.0665e-05	1718	133711803	ABO36621.1	1377	0	mitochondrial carrier protein [Solanum lycopersicum] >gi|133711809|gb|ABO36627.1| mitochondrial carrier protein [Solanum lycopersicum] >gi|133711810|gb|ABO36628.1| mitochondrial carrier protein [Solanum lycopersicum]	460407529	XM_004249157.1	696	0	PREDICTED: Solanum lycopersicum mitochondrial carnitine/acylcarnitine carrier-like protein-like, transcript variant 2 (LOC101262875), mRNA	K15109	SLC25A20_29, CACT, CACL, CRC1	solute carrier family 25 (mitochondrial carnitine/acylcarnitine transporter), member 20/29	http://www.genome.jp/dbget-bin/www_bget?ko:K15109	Q93XM7	1165	6.12899e-155	Mitochondrial carnitine/acylcarnitine carrier-like protein OS=Arabidopsis thaliana GN=BOU PE=2 SV=1	--	--	GO:0006810	transport	--	--	GO:0016021	integral component of membrane	KOG0758	Mitochondrial carnitine-acylcarnitine carrier protein
c43260_g1	125.146	40.0988	1.642	1.8959e-10	5.7948e-08	1445	339717983	AEJ88779.1	1668	0	cutin-deficient 1 protein [Solanum lycopersicum]	460408986	XM_004249874.1	636	0	PREDICTED: Solanum lycopersicum GDSL esterase/lipase At5g33370-like (LOC101254153), mRNA	--	--	--	--	Q8LB81	1474	0	GDSL esterase/lipase At5g33370 OS=Arabidopsis thaliana GN=At5g33370 PE=2 SV=1	PF00657	GDSL-like Lipase/Acylhydrolase	GO:0006629	lipid metabolic process	GO:0016788	hydrolase activity, acting on ester bonds	--	--	--	--
c43420_g1	55.8469	17.5403	1.6708	1.6121e-05	0.0023379	2646	255587900	XP_002534435.1	384	2.14238e-38	hydrolase, putative [Ricinus communis] >gi|223525303|gb|EEF27950.1| hydrolase, putative [Ricinus communis]	225315906	AK328465.1	153	5.47905e-72	Solanum lycopersicum cDNA, clone: LEFL2055E12, HTC in fruit	--	--	--	--	--	--	--	--	--	--	--	--	GO:0016787	hydrolase activity	--	--	--	--
c43500_g1	76.4547	13.96	2.4533	4.1368e-11	1.3335e-08	4028	225428928	XP_002262757.1	142	1.11861e-06	PREDICTED: uncharacterized protein LOC100249808 [Vitis vinifera] >gi|296083083|emb|CBI22487.3| unnamed protein product [Vitis vinifera]	--	--	--	--	--	--	--	--	--	--	--	--	--	--	--	--	--	--	--	--	--	--	--
c43553_g2	130.321	54.4509	1.259	1.7633e-07	3.666e-05	1677	88866527	ABD57310.1	494	9.50366e-56	stress-associated protein 1 [Solanum lycopersicum]	460389561	XM_004240372.1	126	3.52313e-57	PREDICTED: Solanum lycopersicum probable protein phosphatase 2C 26-like (LOC101246535), mRNA	--	--	--	--	Q9LHJ8	410	2.8431e-45	Zinc finger A20 and AN1 domain-containing stress-associated protein 5 OS=Arabidopsis thaliana GN=SAP5 PE=2 SV=1	PF01428//PF01754	AN1-like Zinc finger//A20-like zinc finger	--	--	GO:0003677//GO:0008270//GO:0005488	DNA binding//zinc ion binding//binding	--	--	KOG3173	Predicted Zn-finger protein
c43560_g1	111.374	12.5515	3.1495	5.8715e-20	3.6922e-17	1530	98647786	ABF58910.1	1833	0	matrix metalloprotease 1 [Nicotiana tabacum]	98647785	DQ508374.1	1052	0	Nicotiana tabacum cultivar Bright Yellow 2 matrix metalloprotease 1 (MMP1) mRNA, complete cds	--	--	--	--	P29136	694	4.2887e-85	Metalloendoproteinase 1 OS=Glycine max PE=1 SV=2	PF07998//PF10462//PF01400//PF00413	Peptidase family M54//Peptidase M66//Astacin (Peptidase family M12A)//Matrixin	GO:0006508	proteolysis	GO:0046872//GO:0004222//GO:0008270	metal ion binding//metalloendopeptidase activity//zinc ion binding	GO:0031012	extracellular matrix	KOG1565	Gelatinase A and related matrix metalloproteases
c43615_g2	132.799	20.6084	2.6879	4.2e-20	2.6852e-17	1572	4206787	AAD11808.1	1522	0	syntaxin-related protein Nt-syr1 [Nicotiana tabacum]	4206786	AF112863.1	1205	0	Nicotiana tabacum syntaxin-related protein Nt-syr1 (Nt-Syr1) mRNA, complete cds	K08486	STX1B_2_3	syntaxin 1B/2/3	http://www.genome.jp/dbget-bin/www_bget?ko:K08486	Q9ZSD4	1059	5.69264e-139	Syntaxin-121 OS=Arabidopsis thaliana GN=SYP121 PE=1 SV=1	PF05739//PF05478//PF00957//PF00804//PF09177//PF03840//PF00015//PF07851	SNARE domain//Prominin//Synaptobrevin//Syntaxin//Syntaxin 6, N-terminal//Preprotein translocase SecG subunit//Methyl-accepting chemotaxis protein (MCP) signalling domain//TMPIT-like protein	GO:0007165//GO:0015031//GO:0048193//GO:0006886//GO:0009306//GO:0016192//GO:0006810	signal transduction//protein transport//Golgi vesicle transport//intracellular protein transport//protein secretion//vesicle-mediated transport//transport	GO:0005484//GO:0005515//GO:0004871//GO:0015450	SNAP receptor activity//protein binding//signal transducer activity//P-P-bond-hydrolysis-driven protein transmembrane transporter activity	GO:0016021//GO:0009941//GO:0005622//GO:0016020	integral component of membrane//chloroplast envelope//intracellular//membrane	KOG0810	SNARE protein Syntaxin 1 and related proteins
c43770_g1	89.4785	26.6393	1.748	1.5954e-08	3.8979e-06	1045	356562525	XP_003549520.1	1121	1.2748e-148	PREDICTED: UDP-glucuronate 4-epimerase 1-like [Glycine max]	460394097	XM_004242594.1	456	0	PREDICTED: Solanum lycopersicum UDP-glucuronate 4-epimerase 1-like (LOC101257677), mRNA	K08679	E5.1.3.6	UDP-glucuronate 4-epimerase	http://www.genome.jp/dbget-bin/www_bget?ko:K08679	Q9M0B6	1101	9.39574e-147	UDP-glucuronate 4-epimerase 1 OS=Arabidopsis thaliana GN=GAE1 PE=1 SV=1	PF04321//PF01370	RmlD substrate binding domain//NAD dependent epimerase/dehydratase family	GO:0019872//GO:0030639//GO:0009117//GO:0045226//GO:0044237//GO:0009225//GO:0005975	streptomycin biosynthetic process//polyketide biosynthetic process//nucleotide metabolic process//extracellular polysaccharide biosynthetic process//cellular metabolic process//nucleotide-sugar metabolic process//carbohydrate metabolic process	GO:0050662//GO:0016857//GO:0008831//GO:0003824//GO:0000166	coenzyme binding//racemase and epimerase activity, acting on carbohydrates and derivatives//dTDP-4-dehydrorhamnose reductase activity//catalytic activity//nucleotide binding	--	--	KOG1429	dTDP-glucose 4-6-dehydratase/UDP-glucuronic acid decarboxylase
c43770_g2	56.3309	17.892	1.6546	1.7167e-05	0.0024757	816	255574623	XP_002528222.1	709	8.25195e-88	UDP-glucuronate 5-epimerase, putative [Ricinus communis] >gi|223532383|gb|EEF34179.1| UDP-glucuronate 5-epimerase, putative [Ricinus communis]	460412794	XM_004251735.1	285	6.88041e-146	PREDICTED: Solanum lycopersicum UDP-glucuronate 4-epimerase 1-like (LOC101251855), mRNA	K08679	E5.1.3.6	UDP-glucuronate 4-epimerase	http://www.genome.jp/dbget-bin/www_bget?ko:K08679	Q9M0B6	676	4.44869e-84	UDP-glucuronate 4-epimerase 1 OS=Arabidopsis thaliana GN=GAE1 PE=1 SV=1	PF01370//PF11427	NAD dependent epimerase/dehydratase family//Tc3 transposase	GO:0009117//GO:0005975//GO:0044237	nucleotide metabolic process//carbohydrate metabolic process//cellular metabolic process	GO:0050379//GO:0050662//GO:0003824//GO:0003677//GO:0000166	UDP-glucuronate 5'-epimerase activity//coenzyme binding//catalytic activity//DNA binding//nucleotide binding	--	--	--	--
c43770_g3	54.2412	14.6147	1.892	3.0731e-06	0.00051816	834	224142327	XP_002324510.1	916	7.53894e-119	predicted protein [Populus trichocarpa] >gi|222865944|gb|EEF03075.1| predicted protein [Populus trichocarpa]	--	--	--	--	--	K08679	E5.1.3.6	UDP-glucuronate 4-epimerase	http://www.genome.jp/dbget-bin/www_bget?ko:K08679	Q9M0B6	874	9.97608e-114	UDP-glucuronate 4-epimerase 1 OS=Arabidopsis thaliana GN=GAE1 PE=1 SV=1	PF01370//PF04321//PF00106//PF02719//PF08241//PF01073//PF00056	NAD dependent epimerase/dehydratase family//RmlD substrate binding domain//short chain dehydrogenase//Polysaccharide biosynthesis protein//Methyltransferase domain//3-beta hydroxysteroid dehydrogenase/isomerase family//lactate/malate dehydrogenase, NAD binding domain	GO:0045226//GO:0005985//GO:0008207//GO:0009225//GO:0009058//GO:0008209//GO:0006694//GO:0030639//GO:0005982//GO:0008210//GO:0044237//GO:0008152//GO:0005975//GO:0009117//GO:0055114//GO:0019872	extracellular polysaccharide biosynthetic process//sucrose metabolic process//C21-steroid hormone metabolic process//nucleotide-sugar metabolic process//biosynthetic process//androgen metabolic process//steroid biosynthetic process//polyketide biosynthetic process//starch metabolic process//estrogen metabolic process//cellular metabolic process//metabolic process//carbohydrate metabolic process//…	GO:0016491//GO:0003824//GO:0016616//GO:0008168//GO:0008831//GO:0050378//GO:0000166//GO:0050662//GO:0003854	oxidoreductase activity//catalytic activity//oxidoreductase activity, acting on the CH-OH group of donors, NAD or NADP as acceptor//methyltransferase activity//dTDP-4-dehydrorhamnose reductase activity//UDP-glucuronate 4-epimerase activity//nucleotide binding//coenzyme binding//3-beta-hydroxy-delta5-steroid dehydrogenase activity	--	--	KOG1371	UDP-glucose 4-epimerase/UDP-sulfoquinovose synthase
c43946_g2	486.813	153.361	1.6664	5.2671e-37	7.6243e-34	1242	255578852	XP_002530280.1	1321	4.31102e-180	Aquaporin PIP2.1, putative [Ricinus communis] >gi|223530178|gb|EEF32087.1| Aquaporin PIP2.1, putative [Ricinus communis]	560891733	AB845609.1	481	0	Solanum lycopersicum PIP2;1 mRNA for plasmamembrane intrinsic protein 2;1, complete cds, clone: LEFL1056CG02	K09872	PIP	aquaporin PIP	http://www.genome.jp/dbget-bin/www_bget?ko:K09872	P43287	1225	1.12116e-166	Aquaporin PIP2-2 OS=Arabidopsis thaliana GN=PIP2-2 PE=1 SV=2	PF00230	Major intrinsic protein	GO:0006810	transport	GO:0005215	transporter activity	GO:0016020//GO:0016021	membrane//integral component of membrane	KOG0223	Aquaporin (major intrinsic protein family)
c43990_g1	101.961	38.4873	1.4056	3.9302e-07	7.6141e-05	1815	225461924	XP_002267825.1	1202	2.60863e-157	PREDICTED: fasciclin-like arabinogalactan protein 1-like [Vitis vinifera]	460405760	XM_004248295.1	654	0	PREDICTED: Solanum lycopersicum fasciclin-like arabinogalactan protein 1-like, transcript variant 2 (LOC101265484), mRNA	--	--	--	--	Q9FM65	1062	3.75403e-137	Fasciclin-like arabinogalactan protein 1 OS=Arabidopsis thaliana GN=FLA1 PE=1 SV=1	PF03243//PF02130	Alkylmercury lyase//Uncharacterized protein family UPF0054	GO:0046413//GO:0006364	organomercury catabolic process//rRNA processing	GO:0018836//GO:0004222	alkylmercury lyase activity//metalloendopeptidase activity	--	--	--	--
c44036_g1	32.2939	0.464869	6.1183	6.2668e-09	1.6298e-06	1512	76884939	ABA59556.1	1703	0	U-box protein [Capsicum annuum]	--	--	--	--	--	--	--	--	--	Q84TG3	1237	3.38112e-165	E3 ubiquitin-protein ligase PUB23 OS=Arabidopsis thaliana GN=PUB23 PE=1 SV=1	PF04564//PF08718//PF03224//PF00514	U-box domain//Glycolipid transfer protein (GLTP)//V-ATPase subunit H//Armadillo/beta-catenin-like repeat	GO:0016567//GO:0015991//GO:0015992//GO:0006119//GO:0046836	protein ubiquitination//ATP hydrolysis coupled proton transport//proton transport//oxidative phosphorylation//glycolipid transport	GO:0046961//GO:0017089//GO:0004842//GO:0005515//GO:0051861	proton-transporting ATPase activity, rotational mechanism//glycolipid transporter activity//ubiquitin-protein transferase activity//protein binding//glycolipid binding	GO:0000221//GO:0000151//GO:0005737	vacuolar proton-transporting V-type ATPase, V1 domain//ubiquitin ligase complex//cytoplasm	KOG4642	Chaperone-dependent E3 ubiquitin protein ligase (contains TPR repeats)
c44056_g2	384.417	172.735	1.1541	9.6135e-17	4.9499e-14	1017	224126315	XP_002329524.1	726	5.01085e-93	precursor of carboxylase h-protein 3, glycine decarboxylase complex [Populus trichocarpa] >gi|118486954|gb|ABK95310.1| unknown [Populus trichocarpa] >gi|222870233|gb|EEF07364.1| precursor of carboxylase h-protein 3, glycine decarboxylase complex [Populus trichocarpa]	460392742	XM_004241925.1	394	0	PREDICTED: Solanum lycopersicum glycine cleavage system H protein, mitochondrial-like (LOC101244882), mRNA	K02437	gcvH, GCSH	glycine cleavage system H protein	http://www.genome.jp/dbget-bin/www_bget?ko:K02437	Q39732	712	4.57041e-92	Glycine cleavage system H protein, mitochondrial OS=Flaveria anomala GN=GDCSH PE=2 SV=1	PF01597	Glycine cleavage H-protein	GO:0019464//GO:0006546	glycine decarboxylation via glycine cleavage system//glycine catabolic process	--	--	GO:0005960//GO:0009579//GO:0005634//GO:0009507	glycine cleavage complex//thylakoid//nucleus//chloroplast	KOG3373	Glycine cleavage system H protein (lipoate-binding)
c44100_g1	28.1362	1.782	3.9809	4.0826e-07	7.8697e-05	2148	209978913	ACJ04728.1	574	7.57996e-64	WRKY transcription factor-30 [Capsicum annuum]	119371472	AP009295.1	342	3.82523e-177	Solanum lycopersicum genomic DNA, chromosome 8, clone: C08SLe0011M12, complete sequence	--	--	--	--	Q8H0Y8	276	4.62515e-25	Probable WRKY transcription factor 41 OS=Arabidopsis thaliana GN=WRKY41 PE=2 SV=2	PF03106//PF03688	WRKY DNA -binding domain//Nepovirus coat protein, C-terminal domain	GO:0006355	regulation of transcription, DNA-templated	GO:0003700//GO:0043565	sequence-specific DNA binding transcription factor activity//sequence-specific DNA binding	GO:0019028//GO:0005667	viral capsid//transcription factor complex	--	--
c44104_g2	39.386	4.52783	3.1208	6.1308e-08	1.3834e-05	2800	56797587	CAI38917.1	648	1.32784e-75	putative WRKY transcription factor 10 [Nicotiana tabacum]	56797586	AJ871280.1	464	0	Nicotiana tabacum mRNA for putative WRKY transcription factor 10	--	--	--	--	Q8VWQ5	170	4.41882e-12	Probable WRKY transcription factor 50 OS=Arabidopsis thaliana GN=WRKY50 PE=2 SV=1	PF03106	WRKY DNA -binding domain	GO:0006355	regulation of transcription, DNA-templated	GO:0043565//GO:0003700	sequence-specific DNA binding//sequence-specific DNA binding transcription factor activity	GO:0005667	transcription factor complex	--	--
c44213_g1	217.032	101.836	1.0917	2.8884e-09	7.8303e-07	1712	194475604	ACF74549.1	1781	0	RAV [Nicotiana tabacum]	194475603	EU870518.1	1173	0	Nicotiana tabacum RAV mRNA, complete cds	K09287	RAV	RAV-like factor	http://www.genome.jp/dbget-bin/www_bget?ko:K09287	Q9ZWM9	1033	1.72478e-134	AP2/ERF and B3 domain-containing transcription factor RAV1 OS=Arabidopsis thaliana GN=RAV1 PE=1 SV=1	PF02362//PF00847//PF00410	B3 DNA binding domain//AP2 domain//Ribosomal protein S8	GO:0006355//GO:0042254//GO:0006412	regulation of transcription, DNA-templated//ribosome biogenesis//translation	GO:0003677//GO:0003735//GO:0003700	DNA binding//structural constituent of ribosome//sequence-specific DNA binding transcription factor activity	GO:0005840//GO:0005634//GO:0005667	ribosome//nucleus//transcription factor complex	--	--
c44343_g1	2195.5	822.415	1.4166	3.1245e-124	2.3971e-120	1067	29123378	AAO62942.1	1388	0	chlorophyll a/b binding protein [Nicotiana tabacum]	29123377	AY219853.1	740	0	Nicotiana tabacum chlorophyll a/b binding protein mRNA, complete cds	K08913	LHCB2	light-harvesting complex II chlorophyll a/b binding protein 2	http://www.genome.jp/dbget-bin/www_bget?ko:K08913	P12062	1355	0	Chlorophyll a-b binding protein 37, chloroplastic OS=Petunia sp. GN=CAB37 PE=3 SV=1	--	--	GO:0009765	photosynthesis, light harvesting	--	--	GO:0016020//GO:0009507	membrane//chloroplast	--	--
c44343_g2	1483.62	382.586	1.9553	6.5912e-138	6.3209e-134	1069	115802	P27494.1	1396	0	RecName: Full=Chlorophyll a-b binding protein 36, chloroplastic; AltName: Full=LHCII type I CAB-36; Short=LHCP; Flags: Precursor >gi|19827|emb|CAA41188.1| chlorophyll a/b binding protein [Nicotiana tabacum]	19826	X58230.1	609	0	Tobacco CAB36 gene for chlorophyll a/b binding protein	K08913	LHCB2	light-harvesting complex II chlorophyll a/b binding protein 2	http://www.genome.jp/dbget-bin/www_bget?ko:K08913	P27494	1396	0	Chlorophyll a-b binding protein 36, chloroplastic OS=Nicotiana tabacum GN=CAB36 PE=3 SV=1	--	--	GO:0018298//GO:0009765	protein-chromophore linkage//photosynthesis, light harvesting	GO:0046872//GO:0016168	metal ion binding//chlorophyll binding	GO:0009522//GO:0016021//GO:0009535//GO:0009523	photosystem I//integral component of membrane//chloroplast thylakoid membrane//photosystem II	--	--
c44396_g1	2688.1	746.613	1.8482	4.907e-229	1.2549e-224	1068	115794	P27489.1	1290	1.19332e-176	RecName: Full=Chlorophyll a-b binding protein 13, chloroplastic; AltName: Full=LHCII type III CAB-13; Flags: Precursor >gi|19277|emb|CAA42818.1| LHCII type III [Solanum lycopersicum]	460412905	XM_004251789.1	578	0	PREDICTED: Solanum lycopersicum chlorophyll a-b binding protein 13, chloroplastic-like (LOC101243766), mRNA	K08914	LHCB3	light-harvesting complex II chlorophyll a/b binding protein 3	http://www.genome.jp/dbget-bin/www_bget?ko:K08914	P27489	1290	8.17783e-178	Chlorophyll a-b binding protein 13, chloroplastic OS=Solanum lycopersicum GN=CAB13 PE=1 SV=1	--	--	GO:0018298//GO:0009765	protein-chromophore linkage//photosynthesis, light harvesting	GO:0016168//GO:0046872	chlorophyll binding//metal ion binding	GO:0009522//GO:0009523//GO:0009535//GO:0016021	photosystem I//photosystem II//chloroplast thylakoid membrane//integral component of membrane	--	--
c44490_g1	2009.12	686.795	1.5486	2.6386e-131	2.2492e-127	1625	294440432	ADE74633.1	2104	0	plastidic aldolase [Nicotiana tabacum]	294440431	GU144572.1	1126	0	Nicotiana tabacum plastidic aldolase mRNA, complete cds	K01623	ALDO	fructose-bisphosphate aldolase, class I	http://www.genome.jp/dbget-bin/www_bget?ko:K01623	Q944G9	1831	0	Probable fructose-bisphosphate aldolase 2, chloroplastic OS=Arabidopsis thaliana GN=FBA2 PE=1 SV=2	PF00274	Fructose-bisphosphate aldolase class-I	GO:0006000//GO:0015976//GO:0006096//GO:0006013//GO:0006094//GO:0006020//GO:0006098	fructose metabolic process//carbon utilization//glycolytic process//mannose metabolic process//gluconeogenesis//inositol metabolic process//pentose-phosphate shunt	GO:0004332	fructose-bisphosphate aldolase activity	--	--	KOG1557	Fructose-biphosphate aldolase
c44539_g1	78.2296	17.9532	2.1235	1.2173e-09	3.4462e-07	1634	4760596	BAA77358.1	847	6.71076e-106	DNA-binding protein NtWRKY3 [Nicotiana tabacum]	4760595	AB020023.1	565	0	Nicotiana tabacum mRNA for DNA-binding protein NtWRKY3, complete cds	--	--	--	--	Q9SV15	390	9.32564e-41	Probable WRKY transcription factor 11 OS=Arabidopsis thaliana GN=WRKY11 PE=2 SV=2	PF03106	WRKY DNA -binding domain	GO:0006355	regulation of transcription, DNA-templated	GO:0043565//GO:0003700	sequence-specific DNA binding//sequence-specific DNA binding transcription factor activity	GO:0005667	transcription factor complex	--	--
c44564_g1	19.2918	0	5.2699	7.8859e-06	0.0012222	1636	350536071	NP_001234228.1	1790	0	salt responsive protein 2 [Solanum lycopersicum] >gi|195549553|gb|ACG50004.1| salt responsive protein 2 [Solanum lycopersicum]	502125214	XM_004498789.1	258	1.43733e-130	PREDICTED: Cicer arietinum uncharacterized LOC101491352 (LOC101491352), mRNA	--	--	--	--	Q96MB7	240	1.2291e-20	Putative nuclease HARBI1 OS=Homo sapiens GN=HARBI1 PE=1 SV=1	PF04827	Plant transposon protein	--	--	GO:0016788	hydrolase activity, acting on ester bonds	--	--	KOG4585	Predicted transposase
c44644_g1	78.3798	11.6217	2.7537	8.5666e-13	3.1296e-10	1818	224119206	XP_002331255.1	526	3.92161e-59	predicted protein [Populus trichocarpa] >gi|222873680|gb|EEF10811.1| predicted protein [Populus trichocarpa]	460372633	XM_004232085.1	843	0	PREDICTED: Solanum lycopersicum uncharacterized LOC101250465 (LOC101250465), mRNA	--	--	--	--	--	--	--	--	--	--	--	--	--	--	--	--	--	--
c44710_g2	975.454	472.492	1.0458	9.8324e-34	1.1259e-30	1064	270311593	ACZ72945.1	749	3.48332e-96	photosystem I reaction center subunit [Nicotiana tabacum]	270311592	GU187328.1	699	0	Nicotiana tabacum photosystem I reaction center subunit (PsaN) mRNA, complete cds	K02701	psaN	photosystem I subunit PsaN	http://www.genome.jp/dbget-bin/www_bget?ko:K02701	P49107	524	1.50311e-63	Photosystem I reaction center subunit N, chloroplastic OS=Arabidopsis thaliana GN=PSAN PE=1 SV=2	PF05479//PF05757//PF09264//PF07123	Photosystem I reaction centre subunit N (PSAN or PSI-N)//Oxygen evolving enhancer protein 3 (PsbQ)//Vibrio cholerae sialidase, lectin insertion//Photosystem II reaction centre W protein (PsbW)	GO:0015979	photosynthesis	GO:0005509//GO:0033691//GO:0005516	calcium ion binding//sialic acid binding//calmodulin binding	GO:0009522//GO:0009507//GO:0042651//GO:0019898//GO:0009654//GO:0009523	photosystem I//chloroplast//thylakoid membrane//extrinsic component of membrane//photosystem II oxygen evolving complex//photosystem II	--	--
c44867_g1	285.69	83.7291	1.7706	2.0532e-24	1.731e-21	1489	225441246	XP_002273524.1	1072	9.74642e-141	PREDICTED: haloacid dehalogenase-like hydrolase domain-containing protein 3 [Vitis vinifera]	460407563	XM_004249174.1	569	0	PREDICTED: Solanum lycopersicum haloacid dehalogenase (LOC100316880), mRNA	--	--	--	--	Q5HZL9	206	7.06016e-17	Haloacid dehalogenase-like hydrolase domain-containing protein 3 OS=Xenopus laevis GN=hdhd3 PE=2 SV=1	--	--	GO:0046487//GO:0008152	glyoxylate metabolic process//metabolic process	GO:0008967	phosphoglycolate phosphatase activity	--	--	KOG3085	Predicted hydrolase (HAD superfamily)
c44888_g8	1037.37	435.218	1.2531	8.7407e-49	1.9551e-45	1299	256860445	ACV32157.1	678	1.74821e-84	chloroplast plastocyanin precursor [Nicotiana benthamiana]	40455717	AY491539.1	451	0	Nicotiana tabacum voucher Et4-10 ERT10 (ERT10) mRNA, partial cds	K02638	petE	plastocyanin	http://www.genome.jp/dbget-bin/www_bget?ko:K02638	P17340	607	5.13996e-75	Plastocyanin, chloroplastic OS=Solanum lycopersicum GN=PETE PE=2 SV=1	PF00127	Copper binding proteins, plastocyanin/azurin family	GO:0006118	electron transport	GO:0005507//GO:0009055	copper ion binding//electron carrier activity	--	--	--	--
c45042_g1	87.3195	11.4668	2.9288	5.9004e-15	2.6393e-12	2172	225429570	XP_002280033.1	1774	0	PREDICTED: uncharacterized protein LOC100262760 [Vitis vinifera] >gi|296081670|emb|CBI20675.3| unnamed protein product [Vitis vinifera]	460399083	XM_004245025.1	831	0	PREDICTED: Solanum lycopersicum uncharacterized LOC101251309 (LOC101251309), mRNA	--	--	--	--	B0BN95	238	4.40353e-20	Putative nuclease HARBI1 OS=Rattus norvegicus GN=Harbi1 PE=2 SV=1	PF06645//PF04827	Microsomal signal peptidase 12 kDa subunit (SPC12)//Plant transposon protein	GO:0006465	signal peptide processing	GO:0008233//GO:0016788	peptidase activity//hydrolase activity, acting on ester bonds	GO:0016021//GO:0005787	integral component of membrane//signal peptidase complex	--	--
c45061_g2	35.231	0.0526852	9.3852	1.0699e-07	2.3188e-05	1195	156571764	ABU84809.1	585	2.01545e-70	putative dehydration-responsive element binding protein [Broussonetia papyrifera]	297850303	XM_002892987.1	74	2.008e-28	Arabidopsis lyrata subsp. lyrata hypothetical protein, mRNA	--	--	--	--	Q84QC2	454	1.5372e-52	Ethylene-responsive transcription factor ERF017 OS=Arabidopsis thaliana GN=ERF017 PE=2 SV=1	PF00847	AP2 domain	GO:0006351//GO:0006355	transcription, DNA-templated//regulation of transcription, DNA-templated	GO:0003700	sequence-specific DNA binding transcription factor activity	GO:0005667	transcription factor complex	--	--
c45068_g1	1735.88	721.791	1.266	7.623e-82	3.6552e-78	1600	120661	P09043.1	1778	0	RecName: Full=Glyceraldehyde-3-phosphate dehydrogenase A, chloroplastic; AltName: Full=NADP-dependent glyceraldehydephosphate dehydrogenase subunit A; Flags: Precursor >gi|170237|gb|AAA34075.1| glyceraldehyde-3-phosphate dehydrogenase A-subunit precursor, partial [Nicotiana tabacum]	170236	M14417.1	1273	0	Tobacco (N.tabacum) GapA mRNA encoding A-subunit of chloroplast glyceradehyde-3-phosphate dehydrogenase	K05298	GAPA	glyceraldehyde-3-phosphate dehydrogenase (NADP+) (phosphorylating)	http://www.genome.jp/dbget-bin/www_bget?ko:K05298	P09043	1778	0	Glyceraldehyde-3-phosphate dehydrogenase A, chloroplastic (Fragment) OS=Nicotiana tabacum GN=GAPA PE=1 SV=1	PF00044//PF02800	Glyceraldehyde 3-phosphate dehydrogenase, NAD binding domain//Glyceraldehyde 3-phosphate dehydrogenase, C-terminal domain	GO:0019253//GO:0015976//GO:0055114//GO:0006006//GO:0006096	reductive pentose-phosphate cycle//carbon utilization//oxidation-reduction process//glucose metabolic process//glycolytic process	GO:0047100//GO:0016620//GO:0050661//GO:0051287	glyceraldehyde-3-phosphate dehydrogenase (NADP+) (phosphorylating) activity//oxidoreductase activity, acting on the aldehyde or oxo group of donors, NAD or NADP as acceptor//NADP binding//NAD binding	GO:0009507	chloroplast	KOG0657	Glyceraldehyde 3-phosphate dehydrogenase
c45248_g1	95.2617	33.6255	1.5023	2.2396e-07	4.5334e-05	1362	505267	CAA54374.1	2004	0	chitinase, class V [Nicotiana tabacum]	467688	X78325.1	1098	0	N.tabacum (Samsun NN) Pz mRNA	K01183	E3.2.1.14	chitinase	http://www.genome.jp/dbget-bin/www_bget?ko:K01183	Q13231	430	1.26846e-45	Chitotriosidase-1 OS=Homo sapiens GN=CHIT1 PE=1 SV=1	PF00704	Glycosyl hydrolases family 18	GO:0016998//GO:0005975//GO:0006032	cell wall macromolecule catabolic process//carbohydrate metabolic process//chitin catabolic process	GO:0004553//GO:0043169//GO:0004568	hydrolase activity, hydrolyzing O-glycosyl compounds//cation binding//chitinase activity	--	--	KOG2806	Chitinase
c45259_g1	132.009	28.433	2.215	4.5666e-16	2.2603e-13	1847	225434879	XP_002283212.1	897	9.72864e-112	PREDICTED: E3 ubiquitin-protein ligase RING1-like [Vitis vinifera]	460389459	XM_004240322.1	499	0	PREDICTED: Solanum lycopersicum E3 ubiquitin-protein ligase RING1-like (LOC101256882), mRNA	K11982	RNF115_126	E3 ubiquitin-protein ligase RNF115/126	http://www.genome.jp/dbget-bin/www_bget?ko:K11982	P0CH30	329	3.51593e-32	E3 ubiquitin-protein ligase RING1 OS=Gossypium hirsutum GN=RING1 PE=1 SV=1	PF14634//PF05924//PF03604//PF04423//PF12678//PF13639//PF00097//PF12861	zinc-RING finger domain//SAMP Motif//DNA directed RNA polymerase, 7 kDa subunit//Rad50 zinc hook motif//RING-H2 zinc finger//Ring finger domain//Zinc finger, C3HC4 type (RING finger)//Anaphase-promoting complex subunit 11 RING-H2 finger	GO:0016567//GO:0006206//GO:0006144//GO:0016055//GO:0006351//GO:0006281	protein ubiquitination//pyrimidine nucleobase metabolic process//purine nucleobase metabolic process//Wnt signaling pathway//transcription, DNA-templated//DNA repair	GO:0046872//GO:0005524//GO:0003677//GO:0005515//GO:0004842//GO:0003899//GO:0008270//GO:0004518//GO:0008013	metal ion binding//ATP binding//DNA binding//protein binding//ubiquitin-protein transferase activity//DNA-directed RNA polymerase activity//zinc ion binding//nuclease activity//beta-catenin binding	GO:0016342//GO:0005680//GO:0005730	catenin complex//anaphase-promoting complex//nucleolus	KOG0800	FOG: Predicted E3 ubiquitin ligase
c45397_g1	89.151	19.0596	2.2257	2.1377e-11	7.0996e-09	1520	350539793	NP_001234530.1	874	1.98643e-110	WRKY transcription factor [Solanum lycopersicum] >gi|289656911|gb|ADD14237.1| WRKY transcription factor [Solanum lycopersicum]	460405229	XM_004248031.1	122	5.33209e-55	PREDICTED: Solanum lycopersicum probable WRKY transcription factor 30-like (LOC101263251), mRNA	--	--	--	--	Q9SUP6	321	1.2921e-31	Probable WRKY transcription factor 53 OS=Arabidopsis thaliana GN=WRKY53 PE=1 SV=1	PF03106	WRKY DNA -binding domain	GO:0006355	regulation of transcription, DNA-templated	GO:0003700//GO:0043565	sequence-specific DNA binding transcription factor activity//sequence-specific DNA binding	GO:0005667	transcription factor complex	--	--
c45405_g1	28.6957	0.774782	5.2109	5.2467e-08	1.1944e-05	1772	15224871	NP_181966.1	261	1.21468e-22	cysteine/histidine-rich C1 domain-containing protein [Arabidopsis thaliana] >gi|3128201|gb|AAC16105.1| unknown protein [Arabidopsis thaliana] >gi|37202108|gb|AAQ89669.1| At2g44380 [Arabidopsis thaliana] >gi|51971661|dbj|BAD44495.1| unknown protein [Arabidopsis thaliana] >gi|330255320|gb|AEC10414.1| cysteine/histidine-rich C1 domain-containing protein [Arabidopsis thaliana]	--	--	--	--	--	--	--	--	--	--	--	--	--	PF00628//PF12861//PF06350//PF07649//PF00130	PHD-finger//Anaphase-promoting complex subunit 11 RING-H2 finger//Hormone-sensitive lipase (HSL) N-terminus//C1-like domain//Phorbol esters/diacylglycerol binding domain (C1 domain)	GO:0008203//GO:0035556//GO:0016567//GO:0016042//GO:0055114	cholesterol metabolic process//intracellular signal transduction//protein ubiquitination//lipid catabolic process//oxidation-reduction process	GO:0016298//GO:0004842//GO:0047134//GO:0005515	lipase activity//ubiquitin-protein transferase activity//protein-disulfide reductase activity//protein binding	GO:0005680	anaphase-promoting complex	--	--
c45420_g2	120.895	29.6354	2.0284	2.4685e-13	9.5165e-11	1951	54873456	AAV41001.1	1829	0	chloroplast fatty acid desaturase 6 [Olea europaea subsp. europaea]	460393981	XM_004242537.1	1076	0	PREDICTED: Solanum lycopersicum omega-6 fatty acid desaturase, chloroplastic-like (LOC101265653), mRNA	--	--	--	--	P48627	1738	0	Omega-6 fatty acid desaturase, chloroplastic OS=Brassica napus PE=2 SV=1	PF00487//PF03843	Fatty acid desaturase//Outer membrane lipoprotein Slp family	GO:0006629	lipid metabolic process	--	--	GO:0019867	outer membrane	--	--
c45507_g1	54.7827	13.5502	2.0154	9.306e-07	0.0001708	1484	297733630	CBI14877.3	1358	0	unnamed protein product [Vitis vinifera]	225321118	AK325329.1	687	0	Solanum lycopersicum cDNA, clone: LEFL1095BB12, HTC in leaf	--	--	--	--	Q9STM6	1148	2.56438e-152	GDSL esterase/lipase At3g48460 OS=Arabidopsis thaliana GN=At3g48460 PE=2 SV=1	PF00657	GDSL-like Lipase/Acylhydrolase	GO:0006629	lipid metabolic process	GO:0016788	hydrolase activity, acting on ester bonds	--	--	--	--
c45516_g1	121.763	56.7078	1.1025	7.211e-06	0.0011222	1486	255580317	XP_002530987.1	1215	4.30106e-162	conserved hypothetical protein [Ricinus communis] >gi|223529439|gb|EEF31399.1| conserved hypothetical protein [Ricinus communis]	460401840	XM_004246376.1	731	0	PREDICTED: Solanum lycopersicum uncharacterized LOC101253410 (LOC101253410), mRNA	--	--	--	--	O80934	1167	5.00534e-156	Uncharacterized protein At2g37660, chloroplastic OS=Arabidopsis thaliana GN=At2g37660 PE=1 SV=2	PF01370//PF02719//PF01073	NAD dependent epimerase/dehydratase family//Polysaccharide biosynthesis protein//3-beta hydroxysteroid dehydrogenase/isomerase family	GO:0044237//GO:0008207//GO:0009058//GO:0008209//GO:0006694//GO:0055114//GO:0008210	cellular metabolic process//C21-steroid hormone metabolic process//biosynthetic process//androgen metabolic process//steroid biosynthetic process//oxidation-reduction process//estrogen metabolic process	GO:0003824//GO:0000166//GO:0050662//GO:0003854//GO:0016616	catalytic activity//nucleotide binding//coenzyme binding//3-beta-hydroxy-delta5-steroid dehydrogenase activity//oxidoreductase activity, acting on the CH-OH group of donors, NAD or NADP as acceptor	--	--	--	--
c45564_g1	49.5581	14.4109	1.782	1.9819e-05	0.0028315	1827	3065895	AAC14323.1	597	2.14464e-69	TSI1 [Nicotiana tabacum]	--	--	--	--	--	--	--	--	--	O04682	565	7.18744e-66	Pathogenesis-related genes transcriptional activator PTI6 OS=Solanum lycopersicum GN=PTI6 PE=2 SV=1	PF08141//PF00847	Small acid-soluble spore protein H family//AP2 domain	GO:0030436//GO:0006355	asexual sporulation//regulation of transcription, DNA-templated	GO:0003700	sequence-specific DNA binding transcription factor activity	GO:0042601//GO:0005667	endospore-forming forespore//transcription factor complex	--	--
c45657_g1	771.822	317.375	1.2821	3.783e-38	5.923e-35	2109	2499497	Q42961.1	2432	0	RecName: Full=Phosphoglycerate kinase, chloroplastic; Flags: Precursor >gi|1161600|emb|CAA88841.1| phosphoglycerate kinase [Nicotiana tabacum]	1161599	Z48977.1	1592	0	N.tabacum mRNA for phosphoglycerate kinase (chloroplast isoenzyme)	K00927	PGK, pgk	phosphoglycerate kinase	http://www.genome.jp/dbget-bin/www_bget?ko:K00927	Q42961	2432	0	Phosphoglycerate kinase, chloroplastic OS=Nicotiana tabacum PE=1 SV=1	PF00162	Phosphoglycerate kinase	GO:0019253//GO:0016310//GO:0015976//GO:0006094//GO:0006096	reductive pentose-phosphate cycle//phosphorylation//carbon utilization//gluconeogenesis//glycolytic process	GO:0004618//GO:0005524	phosphoglycerate kinase activity//ATP binding	GO:0009507	chloroplast	KOG1367	3-phosphoglycerate kinase
c45702_g1	78.6155	19.3618	2.0216	3.8744e-09	1.0393e-06	1469	225462291	XP_002265244.1	1365	0	PREDICTED: ALA-interacting subunit 3 [Vitis vinifera] >gi|297736110|emb|CBI24148.3| unnamed protein product [Vitis vinifera]	460388217	XM_004239718.1	510	0	PREDICTED: Solanum lycopersicum ALA-interacting subunit 1-like (LOC101256591), mRNA	--	--	--	--	Q9LTW0	1316	3.11403e-178	ALA-interacting subunit 1 OS=Arabidopsis thaliana GN=ALIS1 PE=1 SV=1	PF03381	LEM3 (ligand-effect modulator 3) family / CDC50 family	--	--	--	--	GO:0016020	membrane	KOG2952	Cell cycle control protein
c45769_g1	64.0481	18.8272	1.7663	1.4442e-06	0.00025471	1801	224140385	XP_002323563.1	2175	0	predicted protein [Populus trichocarpa] >gi|118487512|gb|ABK95583.1| unknown [Populus trichocarpa] >gi|222868193|gb|EEF05324.1| predicted protein [Populus trichocarpa]	460401655	XM_004246285.1	869	0	PREDICTED: Solanum lycopersicum glycerol-3-phosphate 2-O-acyltransferase 6-like (LOC101251501), mRNA	K13508	GPAT	glycerol-3-phosphate acyltransferase	http://www.genome.jp/dbget-bin/www_bget?ko:K13508	O80437	2011	0	Glycerol-3-phosphate 2-O-acyltransferase 6 OS=Arabidopsis thaliana GN=GPAT6 PE=1 SV=1	PF01553	Acyltransferase	GO:0046486//GO:0010143//GO:0042967//GO:0008654//GO:0008152//GO:0009908	glycerolipid metabolic process//cutin biosynthetic process//acyl-carrier-protein biosynthetic process//phospholipid biosynthetic process//metabolic process//flower development	GO:0003841//GO:0016746	1-acylglycerol-3-phosphate O-acyltransferase activity//transferase activity, transferring acyl groups	--	--	--	--
c45773_g1	41.1122	6.50817	2.6592	3.8183e-07	7.416e-05	1262	255565723	XP_002523851.1	810	5.60067e-102	conserved hypothetical protein [Ricinus communis] >gi|223536939|gb|EEF38577.1| conserved hypothetical protein [Ricinus communis]	460411355	XM_004251030.1	423	0	PREDICTED: Solanum lycopersicum F-box protein At2g27310-like (LOC101266189), mRNA	--	--	--	--	Q9XIN8	642	4.40683e-78	F-box protein At2g27310 OS=Arabidopsis thaliana GN=At2g27310 PE=2 SV=1	PF06479//PF00646	Ribonuclease 2-5A//F-box domain	GO:0051252//GO:0006397	regulation of RNA metabolic process//mRNA processing	GO:0004540//GO:0005515	ribonuclease activity//protein binding	--	--	--	--
c45776_g1	186.006	32.2247	2.5291	1.0018e-25	9.0423e-23	1435	255558718	XP_002520383.1	471	7.8459e-52	copper ion binding protein, putative [Ricinus communis] >gi|223540430|gb|EEF41999.1| copper ion binding protein, putative [Ricinus communis]	460412856	XM_004251766.1	231	1.28396e-115	PREDICTED: Solanum lycopersicum uncharacterized LOC101261198 (LOC101261198), mRNA	--	--	--	--	Q9S728	417	4.89466e-45	Protodermal factor 1 OS=Arabidopsis thaliana GN=PDF1 PE=2 SV=1	--	--	--	--	--	--	--	--	--	--
c45790_g1	39.0262	8.95338	2.1239	1.7589e-05	0.0025317	2380	255578656	XP_002530189.1	1580	0	peptidyl-prolyl cis-trans isomerase, putative [Ricinus communis] >gi|223530308|gb|EEF32203.1| peptidyl-prolyl cis-trans isomerase, putative [Ricinus communis]	460412927	XM_004251800.1	735	0	PREDICTED: Solanum lycopersicum peptidyl-prolyl cis-trans isomerase CYP37, chloroplastic-like (LOC101246897), mRNA	--	--	--	--	P82869	1432	0	Peptidyl-prolyl cis-trans isomerase CYP37, chloroplastic OS=Arabidopsis thaliana GN=CYP37 PE=1 SV=3	PF00160//PF01484	Cyclophilin type peptidyl-prolyl cis-trans isomerase/CLD//Nematode cuticle collagen N-terminal domain	GO:0000413//GO:0006457	protein peptidyl-prolyl isomerization//protein folding	GO:0003755//GO:0042302	peptidyl-prolyl cis-trans isomerase activity//structural constituent of cuticle	--	--	--	--
c45803_g1	172.876	10.3046	4.0684	1.1909e-36	1.6028e-33	1916	401834491	AFQ23178.1	2338	0	HSPRO [Nicotiana attenuata]	401834490	JQ354963.1	1456	0	Nicotiana attenuata HSPRO mRNA, complete cds	--	--	--	--	O04203	1216	1.18146e-159	Nematode resistance protein-like HSPRO2 OS=Arabidopsis thaliana GN=HSPRO2 PE=1 SV=1	--	--	--	--	--	--	--	--	--	--
c45963_g1	90.0614	35.0976	1.3595	3.5502e-06	0.00058198	2361	225443490	XP_002274181.1	2385	0	PREDICTED: uncharacterized protein LOC100256501 isoform 1 [Vitis vinifera]	460398491	XM_004244745.1	1322	0	PREDICTED: Solanum lycopersicum uncharacterized LOC101263137 (LOC101263137), mRNA	--	--	--	--	Q94EG6	135	1.9645e-07	Uncharacterized protein At5g02240 OS=Arabidopsis thaliana GN=At5g02240 PE=1 SV=1	PF05887//PF01073//PF01370//PF00106	Procyclic acidic repetitive protein (PARP)//3-beta hydroxysteroid dehydrogenase/isomerase family//NAD dependent epimerase/dehydratase family//short chain dehydrogenase	GO:0055114//GO:0008210//GO:0044237//GO:0008152//GO:0008207//GO:0006694//GO:0008209	oxidation-reduction process//estrogen metabolic process//cellular metabolic process//metabolic process//C21-steroid hormone metabolic process//steroid biosynthetic process//androgen metabolic process	GO:0016616//GO:0003824//GO:0016491//GO:0050662//GO:0003854	oxidoreductase activity, acting on the CH-OH group of donors, NAD or NADP as acceptor//catalytic activity//oxidoreductase activity//coenzyme binding//3-beta-hydroxy-delta5-steroid dehydrogenase activity	GO:0016020	membrane	--	--
c46006_g1	41.7392	8.21269	2.3455	2.1335e-06	0.00036948	1584	13539578	CAC35703.1	1700	0	photoperiod responsive protein [Solanum tuberosum subsp. andigenum]	13539577	AJ306423.1	779	0	Solanum tuberosum subsp. andigena mRNA for photoperiod responsive protein (phor1 gene)	--	--	--	--	Q9FLF4	739	4.55553e-90	U-box domain-containing protein 27 OS=Arabidopsis thaliana GN=PUB27 PE=2 SV=1	PF04564//PF09402	U-box domain//Man1-Src1p-C-terminal domain	GO:0016567	protein ubiquitination	GO:0004842	ubiquitin-protein transferase activity	GO:0000151//GO:0005639	ubiquitin ligase complex//integral component of nuclear inner membrane	--	--
c46074_g1	25.0975	2.71174	3.2103	1.1759e-05	0.0017551	786	5360683	BAA82107.1	913	6.03197e-118	NtWRKY1 [Nicotiana tabacum]	14530680	AB063573.1	529	0	Nicotiana tabacum NtWRKY-6 mRNA for WRKY DNA-binding protein, complete cds	K13424	WRKY33	WRKY transcription factor 33	http://www.genome.jp/dbget-bin/www_bget?ko:K13424	Q8S8P5	584	1.0711e-69	Probable WRKY transcription factor 33 OS=Arabidopsis thaliana GN=WRKY33 PE=1 SV=2	PF03106	WRKY DNA -binding domain	GO:0006355	regulation of transcription, DNA-templated	GO:0003700//GO:0043565	sequence-specific DNA binding transcription factor activity//sequence-specific DNA binding	GO:0005667	transcription factor complex	--	--
c46090_g1	249.416	98.1021	1.3462	1.9841e-14	8.2281e-12	1989	1694625	BAA11475.1	2241	0	omega-3 fatty acid desaturase [Nicotiana tabacum] >gi|21668486|dbj|BAC01274.1| plastid omega-3 fatty acid desaturase [Nicotiana tabacum]	1694624	D79979.1	1498	0	Nicotiana tabacum mRNA for omega-3 fatty acid desaturase, complete cds	K10257	FAD8, desB	omega-3 fatty acid desaturase (delta-15 desaturase)	http://www.genome.jp/dbget-bin/www_bget?ko:K10257	P48620	1849	0	Omega-3 fatty acid desaturase, chloroplastic OS=Sesamum indicum GN=FAD7 PE=2 SV=1	PF00487//PF02300//PF11960	Fatty acid desaturase//Fumarate reductase subunit C//Domain of unknown function (DUF3474)	GO:0006629//GO:0055114	lipid metabolic process//oxidation-reduction process	GO:0016717	oxidoreductase activity, acting on paired donors, with oxidation of a pair of donors resulting in the reduction of molecular oxygen to two molecules of water	GO:0016020	membrane	--	--
c46143_g1	1285.66	547.239	1.2323	2.3051e-58	7.49e-55	2049	225470587	XP_002273994.1	2351	0	PREDICTED: alanine aminotransferase 2 isoform 1 [Vitis vinifera] >gi|296083415|emb|CBI23368.3| unnamed protein product [Vitis vinifera]	460386877	XM_004239073.1	1274	0	PREDICTED: Solanum lycopersicum glutamate--glyoxylate aminotransferase 2-like (LOC101265236), mRNA	K14272	GGAT	glutamate--glyoxylate aminotransferase	http://www.genome.jp/dbget-bin/www_bget?ko:K14272	Q9S7E9	2296	0	Glutamate--glyoxylate aminotransferase 2 OS=Arabidopsis thaliana GN=GGAT2 PE=1 SV=1	PF01212//PF00155	Beta-eliminating lyase//Aminotransferase class I and II	GO:0009058//GO:0006520	biosynthetic process//cellular amino acid metabolic process	GO:0003824//GO:0030170//GO:0016829	catalytic activity//pyridoxal phosphate binding//lyase activity	--	--	KOG0258	Alanine aminotransferase
c46150_g1	73.4898	23.7858	1.6274	1.252e-06	0.00022391	1252	4027899	AAC96081.1	1047	4.90185e-139	alpha-expansin precursor [Nicotiana tabacum]	4027898	AF049354.1	1158	0	Nicotiana tabacum alpha-expansin precursor (Nt-EXPA5) mRNA, partial cds	--	--	--	--	Q0DHB7	880	5.41123e-115	Expansin-A4 OS=Oryza sativa subsp. japonica GN=EXPA4 PE=2 SV=1	PF07850	Renin receptor-like protein	GO:0009664//GO:0007165	plant-type cell wall organization//signal transduction	GO:0004872	receptor activity	GO:0016020//GO:0016021//GO:0005576	membrane//integral component of membrane//extracellular region	--	--
c46150_g2	77.7915	26.2047	1.5698	1.2521e-06	0.00022391	1481	53749464	AAU90318.1	882	4.66271e-113	Alpha-expansin 1 precursor , putative [Solanum demissum]	4027896	AF049353.1	1373	0	Nicotiana tabacum alpha-expansin precursor (Nt-EXPA4) mRNA, complete cds	--	--	--	--	Q9C554	720	5.88227e-90	Expansin-A1 OS=Arabidopsis thaliana GN=EXPA1 PE=2 SV=1	PF01478//PF11991	Type IV leader peptidase family//Tryptophan dimethylallyltransferase	GO:0009664//GO:0009820	plant-type cell wall organization//alkaloid metabolic process	GO:0004190//GO:0050364	aspartic-type endopeptidase activity//tryptophan dimethylallyltransferase activity	GO:0016020//GO:0005576	membrane//extracellular region	--	--
c46169_g2	199.767	34.04	2.553	8.4217e-28	8.0763e-25	1498	225469774	XP_002274117.1	1242	3.54086e-166	PREDICTED: probable mitochondrial 2-oxoglutarate/malate carrier protein [Vitis vinifera] >gi|147816254|emb|CAN77545.1| hypothetical protein VITISV_025212 [Vitis vinifera]	225320258	AK324731.1	520	0	Solanum lycopersicum cDNA, clone: LEFL1081DG06, HTC in leaf	K15104	SLC25A11, OGC	solute carrier family 25 (mitochondrial oxoglutarate transporter), member 11	http://www.genome.jp/dbget-bin/www_bget?ko:K15104	Q9SJY5	1107	5.07413e-147	Mitochondrial uncoupling protein 5 OS=Arabidopsis thaliana GN=PUMP5 PE=2 SV=1	--	--	GO:0006839//GO:0006835	mitochondrial transport//dicarboxylic acid transport	GO:0005310	dicarboxylic acid transmembrane transporter activity	GO:0016021//GO:0031966	integral component of membrane//mitochondrial membrane	KOG0759	Mitochondrial oxoglutarate/malate carrier proteins
c46196_g3	36.8798	6.89556	2.4191	5.5324e-06	0.00088059	1305	224111148	XP_002315763.1	676	6.70047e-84	predicted protein [Populus trichocarpa] >gi|222864803|gb|EEF01934.1| predicted protein [Populus trichocarpa]	460404201	XM_004247525.1	260	8.8155e-132	PREDICTED: Solanum lycopersicum uncharacterized LOC101247659 (LOC101247659), mRNA	--	--	--	--	P05332	198	2.63037e-16	Uncharacterized N-acetyltransferase p20 OS=Bacillus licheniformis GN=p20 PE=4 SV=1	PF00583//PF13508//PF08445//PF13302	Acetyltransferase (GNAT) family//Acetyltransferase (GNAT) domain//FR47-like protein//Acetyltransferase (GNAT) domain	GO:0042967	acyl-carrier-protein biosynthetic process	GO:0016747//GO:0008080	transferase activity, transferring acyl groups other than amino-acyl groups//N-acetyltransferase activity	--	--	--	--
c46362_g1	199.063	88.0145	1.1774	1.1543e-09	3.3044e-07	2203	255544892	XP_002513507.1	2042	0	2-oxoglutarate/malate translocator, chloroplast precursor, putative [Ricinus communis] >gi|223547415|gb|EEF48910.1| 2-oxoglutarate/malate translocator, chloroplast precursor, putative [Ricinus communis]	460411084	XM_004250897.1	1179	0	PREDICTED: Solanum lycopersicum dicarboxylate transporter 1, chloroplastic-like (LOC101250955), mRNA	--	--	--	--	Q9LXV3	2012	0	Dicarboxylate transporter 1, chloroplastic OS=Arabidopsis thaliana GN=DIT1 PE=1 SV=1	PF00939	Sodium:sulfate symporter transmembrane region	GO:0055085//GO:0006814//GO:0006810	transmembrane transport//sodium ion transport//transport	GO:0005215	transporter activity	GO:0016020	membrane	--	--
c46441_g1	158.232	32.5509	2.2813	1.2291e-19	7.5439e-17	2631	224128350	XP_002329140.1	853	1.09168e-98	predicted protein [Populus trichocarpa] >gi|222869809|gb|EEF06940.1| predicted protein [Populus trichocarpa]	460397329	XM_004244172.1	907	0	PREDICTED: Solanum lycopersicum uncharacterized LOC101252606, transcript variant 1 (LOC101252606), mRNA	--	--	--	--	--	--	--	--	PF04561	RNA polymerase Rpb2, domain 2	GO:0006206//GO:0006351//GO:0006144	pyrimidine nucleobase metabolic process//transcription, DNA-templated//purine nucleobase metabolic process	GO:0003899//GO:0003677	DNA-directed RNA polymerase activity//DNA binding	GO:0005730	nucleolus	--	--
c46469_g1	63.2295	0.464869	7.0876	1.4797e-15	7.0952e-13	935	12963415	AAK11255.1	733	3.73673e-94	regulator of gene silencing [Nicotiana tabacum]	12963414	AF329729.1	638	0	Nicotiana tabacum regulator of gene silencing mRNA, complete cds	K13448	CML	calcium-binding protein CML	http://www.genome.jp/dbget-bin/www_bget?ko:K13448	Q8RYJ8	309	1.28771e-32	Putative calcium-binding protein CML19 OS=Oryza sativa subsp. japonica GN=CML19 PE=3 SV=1	PF00036//PF13202//PF13405//PF13499	EF hand//EF hand//EF-hand domain//EF-hand domain pair	--	--	GO:0005509	calcium ion binding	--	--	KOG0027	Calmodulin and related proteins (EF-Hand superfamily)
c46524_g2	22.5689	1.16217	4.2794	3.5029e-06	0.00057644	795	--	--	--	--	--	--	--	--	--	--	--	--	--	--	--	--	--	--	--	--	--	--	--	--	--	--	--	--
c46715_g1	157.637	5.96582	4.7237	3.599e-36	4.6799e-33	1423	57012758	Q40478.1	1214	1.01679e-162	RecName: Full=Ethylene-responsive transcription factor 5; AltName: Full=Ethylene-responsive element-binding factor 4; Short=EREBP-4; AltName: Full=Ethylene-responsive element-binding factor 5 homolog; AltName: Full=NtERF4 >gi|1208497|dbj|BAA07323.1| ethylene-responsive element binding protein [Nicotiana tabacum]	790361	D38125.1	650	0	Nicotiana tabacum EREBP-4 mRNA for ethylene-responsive element binding protein, complete cds	K09286	EREBP	EREBP-like factor	http://www.genome.jp/dbget-bin/www_bget?ko:K09286	Q40478	1214	6.96808e-164	Ethylene-responsive transcription factor 5 OS=Nicotiana tabacum GN=ERF5 PE=2 SV=1	PF00847	AP2 domain	GO:0006355//GO:0009873//GO:0006952	regulation of transcription, DNA-templated//ethylene-activated signaling pathway//defense response	GO:0003700//GO:0003677	sequence-specific DNA binding transcription factor activity//DNA binding	GO:0005634//GO:0005667	nucleus//transcription factor complex	--	--
c46756_g3	31.7542	2.63426	3.5915	2.229e-07	4.5241e-05	1195	--	--	--	--	--	346986524	AC244721.5	112	1.50897e-49	Solanum lycopersicum strain Heinz 1706 chromosome 10 clone hba-58o17 map 10, complete sequence	--	--	--	--	--	--	--	--	--	--	--	--	--	--	--	--	--	--
c46817_g1	90.3933	38.6585	1.2254	2.1537e-05	0.0030541	1735	224143492	XP_002324974.1	1533	0	predicted protein [Populus trichocarpa] >gi|222866408|gb|EEF03539.1| predicted protein [Populus trichocarpa]	449526635	XM_004170271.1	187	4.49037e-91	PREDICTED: Cucumis sativus leucine-rich repeat extensin-like protein 4-like (LOC101220934), mRNA	--	--	--	--	Q9LHF1	1503	0	Leucine-rich repeat extensin-like protein 4 OS=Arabidopsis thaliana GN=LRX4 PE=2 SV=1	PF00560	Leucine Rich Repeat	--	--	GO:0005515	protein binding	--	--	KOG0619	FOG: Leucine rich repeat
c46916_g1	43.7704	0.232435	7.557	6.5444e-11	2.0577e-08	1255	12003384	AAG43549.1	982	1.19931e-129	Avr9/Cf-9 rapidly elicited protein 111B [Nicotiana tabacum]	12003383	AF211531.1	986	0	Nicotiana tabacum Avr9/Cf-9 rapidly elicited protein 111B (ACRE111B) mRNA, complete cds	--	--	--	--	Q9M0L0	526	1.90937e-62	Dehydration-responsive element-binding protein 1A OS=Arabidopsis thaliana GN=DREB1A PE=1 SV=2	PF00847//PF12404	AP2 domain//Peptidase	GO:0006355//GO:0006508	regulation of transcription, DNA-templated//proteolysis	GO:0030145//GO:0004177//GO:0003700//GO:0008235	manganese ion binding//aminopeptidase activity//sequence-specific DNA binding transcription factor activity//metalloexopeptidase activity	GO:0005667//GO:0005737	transcription factor complex//cytoplasm	--	--
c46951_g1	704.903	243.178	1.5354	1.2649e-46	2.5537e-43	1657	75216452	Q9ZS34.1	2398	0	RecName: Full=Geranylgeranyl diphosphate reductase, chloroplastic; AltName: Full=Geranylgeranyl reductase; Flags: Precursor >gi|3821254|emb|CAA07683.1| geranylgeranyl reductase [Nicotiana tabacum]	3821253	AJ007789.1	1510	0	Nicotiana tabacum mRNA for geranylgeranyl reductase	K10960	chlP, bchP	geranylgeranyl reductase	http://www.genome.jp/dbget-bin/www_bget?ko:K10960	Q9ZS34	2398	0	Geranylgeranyl diphosphate reductase, chloroplastic OS=Nicotiana tabacum GN=CHLP PE=2 SV=1	PF00899//PF01266//PF07992//PF00070//PF02737//PF05834//PF01134	ThiF family//FAD dependent oxidoreductase//Pyridine nucleotide-disulphide oxidoreductase//Pyridine nucleotide-disulphide oxidoreductase//3-hydroxyacyl-CoA dehydrogenase, NAD binding domain//Lycopene cyclase protein//Glucose inhibited division protein A	GO:0006633//GO:0006631//GO:0006550//GO:0006574//GO:0006552//GO:0055114//GO:0015979//GO:0015995//GO:0006554//GO:0016117//GO:0010189//GO:0018874//GO:0033385//GO:0006568//GO:0033521//GO:0008033	fatty acid biosynthetic process//fatty acid metabolic process//isoleucine catabolic process//valine catabolic process//leucine catabolic process//oxidation-reduction process//photosynthesis//chlorophyll biosynthetic process//lysine catabolic process//carotenoid biosynthetic process//vitamin E biosynthetic process//benzoate metabolic process//geranylgeranyl diphosphate metabolic process//tryptopha…	GO:0003857//GO:0000166//GO:0050660//GO:0016491//GO:0003824//GO:0016628//GO:0045550//GO:0016705	3-hydroxyacyl-CoA dehydrogenase activity//nucleotide binding//flavin adenine dinucleotide binding//oxidoreductase activity//catalytic activity//oxidoreductase activity, acting on the CH-CH group of donors, NAD or NADP as acceptor//geranylgeranyl reductase activity//oxidoreductase activity, acting on paired donors, with incorporation or reduction of molecular oxygen	GO:0009507	chloroplast	--	--
c47038_g3	29.4828	0.928964	4.9881	4.1544e-08	9.629e-06	667	350535843	NP_001234472.1	612	7.5091e-76	xyloglucan endotransglucosylase-hydrolase XTH3 precursor [Solanum lycopersicum] >gi|42795462|gb|AAS46241.1| xyloglucan endotransglucosylase-hydrolase XTH3 [Solanum lycopersicum]	460378803	XM_004235110.1	162	1.3221e-77	PREDICTED: Solanum lycopersicum probable xyloglucan endotransglucosylase/hydrolase protein 23-like (LOC101258926), mRNA	K08235	E2.4.1.207	xyloglucan:xyloglucosyl transferase	http://www.genome.jp/dbget-bin/www_bget?ko:K08235	Q38857	535	1.74649e-65	Xyloglucan endotransglucosylase/hydrolase protein 22 OS=Arabidopsis thaliana GN=XTH22 PE=1 SV=1	PF00722//PF06955	Glycosyl hydrolases family 16//Xyloglucan endo-transglycosylase (XET) C-terminus	GO:0005975//GO:0006073	carbohydrate metabolic process//cellular glucan metabolic process	GO:0004553//GO:0016762	hydrolase activity, hydrolyzing O-glycosyl compounds//xyloglucan:xyloglucosyl transferase activity	GO:0048046//GO:0005618	apoplast//cell wall	--	--
c47038_g5	28.8621	1.08469	4.7338	7.6297e-08	1.6966e-05	775	350535843	NP_001234472.1	364	1.61013e-38	xyloglucan endotransglucosylase-hydrolase XTH3 precursor [Solanum lycopersicum] >gi|42795462|gb|AAS46241.1| xyloglucan endotransglucosylase-hydrolase XTH3 [Solanum lycopersicum]	225315980	AK328539.1	150	7.25009e-71	Solanum lycopersicum cDNA, clone: LEFL3007J21, HTC in root	K08235	E2.4.1.207	xyloglucan:xyloglucosyl transferase	http://www.genome.jp/dbget-bin/www_bget?ko:K08235	Q38907	325	4.77792e-34	Probable xyloglucan endotransglucosylase/hydrolase protein 25 OS=Arabidopsis thaliana GN=XTH25 PE=2 SV=2	PF00722	Glycosyl hydrolases family 16	GO:0005975//GO:0006073	carbohydrate metabolic process//cellular glucan metabolic process	GO:0004553//GO:0016762	hydrolase activity, hydrolyzing O-glycosyl compounds//xyloglucan:xyloglucosyl transferase activity	GO:0048046//GO:0005618	apoplast//cell wall	--	--
c47264_g1	97.1121	23.9074	2.0222	5.8661e-11	1.8597e-08	698	55775689	AAV65112.1	601	3.62509e-76	histone 3 [Camellia sinensis]	27529853	AB032544.1	469	0	Nicotiana tabacum B34 mRNA for H3 histone, complete cds	K11253	H3	histone H3	http://www.genome.jp/dbget-bin/www_bget?ko:K11253	P68428	597	1.22767e-76	Histone H3.2 OS=Triticum aestivum PE=1 SV=2	PF00808//PF00125	Histone-like transcription factor (CBF/NF-Y) and archaeal histone//Core histone H2A/H2B/H3/H4	GO:0006334	nucleosome assembly	GO:0043565//GO:0046982//GO:0003677	sequence-specific DNA binding//protein heterodimerization activity//DNA binding	GO:0005622//GO:0005634//GO:0000786	intracellular//nucleus//nucleosome	KOG1745	Histones H3 and H4
c47304_g2	137.1	33.1754	2.047	4.3004e-15	1.9638e-12	1623	350538985	NP_001234624.1	1569	0	2-oxoglutarate-dependent dioxygenase [Solanum lycopersicum] >gi|66730858|dbj|BAD98961.1| 2-oxoglutarate-dependent dioxygenase [Solanum lycopersicum]	47104106	BT012691.1	582	0	Lycopersicon esculentum clone 113542R, mRNA sequence	--	--	--	--	P10967	1120	1.0199e-147	1-aminocyclopropane-1-carboxylate oxidase homolog OS=Solanum lycopersicum GN=ACO3 PE=1 SV=1	PF03171	2OG-Fe(II) oxygenase superfamily	GO:0055114	oxidation-reduction process	GO:0016706//GO:0016702//GO:0016491	oxidoreductase activity, acting on paired donors, with incorporation or reduction of molecular oxygen, 2-oxoglutarate as one donor, and incorporation of one atom each of oxygen into both donors//oxidoreductase activity, acting on single donors with incorporation of molecular oxygen, incorporation of two atoms of oxygen//oxidoreductase activity	--	--	KOG0143	Iron/ascorbate family oxidoreductases
c47340_g1	67.0166	19.7569	1.7622	8.6355e-07	0.00015964	3061	226290819	ACO40485.1	956	0	terpene synthase [Actinidia deliciosa]	460376685	XM_004234080.1	439	0	PREDICTED: Solanum lycopersicum (E,E)-geranyllinalool synthase-like (LOC101262489), mRNA	--	--	--	--	Q93YV0	803	1.25325e-140	(E,E)-geranyllinalool synthase OS=Arabidopsis thaliana GN=GES PE=1 SV=1	PF00432//PF01397//PF03936	Prenyltransferase and squalene oxidase repeat//Terpene synthase, N-terminal domain//Terpene synthase family, metal binding domain	GO:0008152	metabolic process	GO:0016829//GO:0010333//GO:0003824//GO:0000287	lyase activity//terpene synthase activity//catalytic activity//magnesium ion binding	--	--	--	--
c47400_g1	165.839	27.5187	2.5913	9.5994e-24	7.7522e-21	2215	225460662	XP_002267096.1	1508	0	PREDICTED: uncharacterized protein LOC100257198 isoform 1 [Vitis vinifera] >gi|359493118|ref|XP_003634513.1| PREDICTED: uncharacterized protein LOC100257198 isoform 2 [Vitis vinifera]	460384185	XM_004237746.1	681	0	PREDICTED: Solanum lycopersicum uncharacterized LOC101243886 (LOC101243886), mRNA	--	--	--	--	--	--	--	--	PF02532	Photosystem II reaction centre I protein (PSII 4.8 kDa protein)	GO:0015979	photosynthesis	--	--	GO:0009523//GO:0009539//GO:0016020	photosystem II//photosystem II reaction center//membrane	--	--
c47425_g1	105.612	40.9108	1.3682	4.478e-07	8.5887e-05	1832	13785209	CAC37356.1	1490	0	putative membrane protein [Solanum tuberosum]	13785208	AJ309300.1	628	0	Solanum tuberosum mRNA for putative membrane protein (poni2 gene)	--	--	--	--	Q94BT2	221	1.66343e-18	Auxin-induced in root cultures protein 12 OS=Arabidopsis thaliana GN=AIR12 PE=1 SV=3	PF03188//PF02532	Eukaryotic cytochrome b561//Photosystem II reaction centre I protein (PSII 4.8 kDa protein)	GO:0015979	photosynthesis	--	--	GO:0009539//GO:0016021//GO:0009523//GO:0016020	photosystem II reaction center//integral component of membrane//photosystem II//membrane	--	--
c47570_g1	47.446	4.11409	3.5276	3.2948e-10	9.7596e-08	1114	47971184	BAD22534.1	1092	8.14173e-147	harpin inducing protein 1-like 18 [Nicotiana tabacum]	47971183	AB127582.1	986	0	Nicotiana tabacum hin18 mRNA for harpin inducing protein 18, complete cds	--	--	--	--	Q9SJ52	482	2.21726e-56	Protein YLS9 OS=Arabidopsis thaliana GN=YLS9 PE=2 SV=1	PF00759	Glycosyl hydrolase family 9	GO:0005975	carbohydrate metabolic process	GO:0004553	hydrolase activity, hydrolyzing O-glycosyl compounds	--	--	--	--
c47600_g1	167.417	69.6335	1.2656	2.7434e-09	7.5168e-07	2241	71726942	AAZ39642.1	2722	0	cytochrome P450 fatty acid omega-hydroxylase [Petunia x hybrida]	71726941	DQ099538.1	1265	0	Petunia x hybrida cytochrome P450 fatty acid omega-hydroxylase (CYP86A22) mRNA, complete cds	--	--	--	--	O23066	2063	0	Cytochrome P450 86A2 OS=Arabidopsis thaliana GN=CYP86A2 PE=1 SV=1	PF00067	Cytochrome P450	GO:0055114//GO:0006118	oxidation-reduction process//electron transport	GO:0020037//GO:0004497//GO:0005506//GO:0016705//GO:0009055	heme binding//monooxygenase activity//iron ion binding//oxidoreductase activity, acting on paired donors, with incorporation or reduction of molecular oxygen//electron carrier activity	--	--	KOG0157	Cytochrome P450 CYP4/CYP19/CYP26 subfamilies
c47681_g1	88.8443	12.0866	2.8779	6.1556e-15	2.7298e-12	1609	12003400	AAG43557.1	217	3.42014e-18	Avr9/Cf-9 rapidly elicited protein 65 [Nicotiana tabacum]	--	--	--	--	--	--	--	--	--	--	--	--	--	PF08272	Topoisomerase I zinc-ribbon-like	GO:0006265	DNA topological change	GO:0003677//GO:0003918	DNA binding//DNA topoisomerase type II (ATP-hydrolyzing) activity	GO:0005694	chromosome	--	--
c47832_g9	42.2826	8.06471	2.3904	1.3742e-06	0.00024405	3144	225444349	XP_002265911.1	1961	0	PREDICTED: cytochrome P450 77A3 [Vitis vinifera] >gi|302144083|emb|CBI23188.3| unnamed protein product [Vitis vinifera]	460376005	XM_004233745.1	850	0	PREDICTED: Solanum lycopersicum cytochrome P450 77A3-like (LOC101257532), mRNA	K00517	E1.14.-.-	--	http://www.genome.jp/dbget-bin/www_bget?ko:K00517	O48928	1079	2.48737e-133	Cytochrome P450 77A3 OS=Glycine max GN=CYP77A3 PE=2 SV=1	PF00078//PF00067	Reverse transcriptase (RNA-dependent DNA polymerase)//Cytochrome P450	GO:0006278//GO:0055114//GO:0006118	RNA-dependent DNA replication//oxidation-reduction process//electron transport	GO:0016705//GO:0020037//GO:0003964//GO:0003723//GO:0009055//GO:0004497//GO:0005506	oxidoreductase activity, acting on paired donors, with incorporation or reduction of molecular oxygen//heme binding//RNA-directed DNA polymerase activity//RNA binding//electron carrier activity//monooxygenase activity//iron ion binding	--	--	KOG0156	Cytochrome P450 CYP2 subfamily
c47843_g1	29.0987	2.01443	3.8525	3.5299e-07	6.9261e-05	1773	225425577	XP_002266600.1	1895	0	PREDICTED: polygalacturonase At1g48100 [Vitis vinifera] >gi|297739064|emb|CBI28553.3| unnamed protein product [Vitis vinifera]	460385921	XM_004238601.1	1042	0	PREDICTED: Solanum lycopersicum polygalacturonase At1g48100-like (LOC101246713), mRNA	--	--	--	--	Q949Z1	829	6.09131e-102	Polygalacturonase At1g48100 OS=Arabidopsis thaliana GN=At1g48100 PE=2 SV=1	PF00295	Glycosyl hydrolases family 28	GO:0005975//GO:0005982//GO:0005985	carbohydrate metabolic process//starch metabolic process//sucrose metabolic process	GO:0004650	polygalacturonase activity	--	--	--	--
c48045_g1	161.96	12.9079	3.6493	5.4448e-32	5.9675e-29	1829	297734354	CBI15601.3	535	2.32787e-61	unnamed protein product [Vitis vinifera]	460380121	XM_004235759.1	516	0	PREDICTED: Solanum lycopersicum nudix hydrolase 17, mitochondrial-like, transcript variant 2 (LOC101254676), mRNA	--	--	--	--	Q9ZU95	491	4.09964e-56	Nudix hydrolase 17, mitochondrial OS=Arabidopsis thaliana GN=NUDT17 PE=2 SV=1	PF07776//PF00293	Zinc-finger associated domain (zf-AD)//NUDIX domain	--	--	GO:0016787//GO:0008270	hydrolase activity//zinc ion binding	GO:0005634	nucleus	KOG2839	Diadenosine and diphosphoinositol polyphosphate phosphohydrolase
c48091_g1	978.878	453.316	1.1106	1.402e-37	2.1512e-34	1691	350535901	NP_001234475.1	1411	0	xyloglucan endotransglucosylase-hydrolase XTH7 [Solanum lycopersicum] >gi|42795466|gb|AAS46243.1| xyloglucan endotransglucosylase-hydrolase XTH7 [Solanum lycopersicum]	350535900	NM_001247546.1	552	0	Solanum lycopersicum xyloglucan endotransglucosylase-hydrolase XTH7 (XTH7), mRNA >gi|42795465|gb|AY497478.1| Lycopersicon esculentum xyloglucan endotransglucosylase-hydrolase XTH7 (XTH7) mRNA, complete cds	K08235	E2.4.1.207	xyloglucan:xyloglucosyl transferase	http://www.genome.jp/dbget-bin/www_bget?ko:K08235	Q8LER3	1219	2.2635e-163	Probable xyloglucan endotransglucosylase/hydrolase protein 7 OS=Arabidopsis thaliana GN=XTH7 PE=2 SV=2	PF06955//PF00722	Xyloglucan endo-transglycosylase (XET) C-terminus//Glycosyl hydrolases family 16	GO:0006073//GO:0005975	cellular glucan metabolic process//carbohydrate metabolic process	GO:0016762//GO:0004553	xyloglucan:xyloglucosyl transferase activity//hydrolase activity, hydrolyzing O-glycosyl compounds	GO:0005618//GO:0048046	cell wall//apoplast	--	--
c48119_g1	429.061	182.795	1.231	1.4968e-20	9.8995e-18	1933	164431178	ABY55855.1	1537	0	S-adenosylmethionine decarboxylase 2 [Solanum lycopersicum]	410443181	JX875948.1	1029	0	Capsicum annuum S-adenosylmethionine decarboxylase mRNA, complete cds	--	--	--	--	Q96471	1263	1.15616e-167	S-adenosylmethionine decarboxylase proenzyme OS=Ipomoea nil GN=SAMDC PE=3 SV=1	PF01536	Adenosylmethionine decarboxylase	GO:0006560//GO:0006557//GO:0006597//GO:0008295//GO:0006525	proline metabolic process//S-adenosylmethioninamine biosynthetic process//spermine biosynthetic process//spermidine biosynthetic process//arginine metabolic process	GO:0004014	adenosylmethionine decarboxylase activity	--	--	KOG0788	S-adenosylmethionine decarboxylase
c48206_g1	989.229	424.739	1.2197	1.541e-44	2.8835e-41	1915	327198779	CBL43264.1	2040	0	glyceraldehyde-3-phosphate dehydrogenase [Solanum tuberosum]	170238	M14418.1	1177	0	Tobacco (N.tabacum) GapB mRNA encoding B-subunit of chloroplast glyceradehyde-3-phosphate dehydrogenase	K05298	GAPA	glyceraldehyde-3-phosphate dehydrogenase (NADP+) (phosphorylating)	http://www.genome.jp/dbget-bin/www_bget?ko:K05298	P12859	1918	0	Glyceraldehyde-3-phosphate dehydrogenase B, chloroplastic OS=Pisum sativum GN=GAPB PE=1 SV=2	PF02800//PF00044	Glyceraldehyde 3-phosphate dehydrogenase, C-terminal domain//Glyceraldehyde 3-phosphate dehydrogenase, NAD binding domain	GO:0006006//GO:0055114	glucose metabolic process//oxidation-reduction process	GO:0016620//GO:0050661//GO:0051287	oxidoreductase activity, acting on the aldehyde or oxo group of donors, NAD or NADP as acceptor//NADP binding//NAD binding	GO:0009507	chloroplast	KOG0657	Glyceraldehyde 3-phosphate dehydrogenase
c48221_g1	99.2971	45.1744	1.1362	3.1249e-05	0.0043042	2277	224141217	XP_002323971.1	619	1.54664e-69	predicted protein [Populus trichocarpa] >gi|118485902|gb|ABK94797.1| unknown [Populus trichocarpa] >gi|222866973|gb|EEF04104.1| predicted protein [Populus trichocarpa]	460369417	XM_004230511.1	269	1.54344e-136	PREDICTED: Solanum lycopersicum 1,4-dihydroxy-2-naphthoate polyprenyltransferase, chloroplastic-like (LOC101248721), mRNA	K02548	menA	1,4-dihydroxy-2-naphthoate octaprenyltransferase	http://www.genome.jp/dbget-bin/www_bget?ko:K02548	Q0WUA3	575	1.15339e-64	1,4-dihydroxy-2-naphthoate polyprenyltransferase, chloroplastic OS=Arabidopsis thaliana GN=ABC4 PE=1 SV=2	PF01040	UbiA prenyltransferase family	GO:1901663	quinone biosynthetic process	GO:0004659	prenyltransferase activity	GO:0016021	integral component of membrane	--	--
c48251_g1	110.526	52.3342	1.0786	2.7793e-05	0.0038558	2490	255545394	XP_002513757.1	2201	0	chlorophyll synthase, putative [Ricinus communis] >gi|223546843|gb|EEF48340.1| chlorophyll synthase, putative [Ricinus communis]	460392856	XM_004241981.1	1187	0	PREDICTED: Solanum lycopersicum chlorophyllide a oxygenase, chloroplastic-like (LOC101261422), mRNA	K13600	CAO	chlorophyllide a oxygenase	http://www.genome.jp/dbget-bin/www_bget?ko:K13600	Q9MBA1	2065	0	Chlorophyllide a oxygenase, chloroplastic OS=Arabidopsis thaliana GN=CAO PE=1 SV=1	PF08417//PF00355	Pheophorbide a oxygenase//Rieske [2Fe-2S] domain	GO:0055114	oxidation-reduction process	GO:0016491//GO:0016705//GO:0051537//GO:0005506//GO:0010277	oxidoreductase activity//oxidoreductase activity, acting on paired donors, with incorporation or reduction of molecular oxygen//2 iron, 2 sulfur cluster binding//iron ion binding//chlorophyllide a oxygenase [overall] activity	--	--	--	--
c48271_g1	2169.05	718.402	1.5942	3.4166e-148	4.3687e-144	4400	110377772	ABG73416.1	1217	1.40326e-152	chloroplast pigment-binding protein CP24 [Nicotiana tabacum]	148538712	AK247478.1	758	0	Solanum lycopersicum cDNA, clone: LEFL1031AA01, HTC in leaf	K08917	LHCB6	light-harvesting complex II chlorophyll a/b binding protein 6	http://www.genome.jp/dbget-bin/www_bget?ko:K08917	P27524	1169	6.57431e-147	Chlorophyll a-b binding protein CP24 10A, chloroplastic OS=Solanum lycopersicum GN=CAP10A PE=3 SV=1	PF01553//PF01575	Acyltransferase//MaoC like domain	GO:0008152//GO:0009765	metabolic process//photosynthesis, light harvesting	GO:0016491//GO:0016746	oxidoreductase activity//transferase activity, transferring acyl groups	GO:0016020//GO:0009507	membrane//chloroplast	--	--
c48273_g2	230.395	18.1291	3.6677	5.9358e-45	1.1385e-41	971	56542451	AAV92890.1	459	8.09398e-54	Avr9/Cf-9 rapidly elicited protein 20, partial [Nicotiana tabacum]	56542450	AY775031.1	408	0	Nicotiana tabacum Avr9/Cf-9 rapidly elicited protein 20 (ACRE20) mRNA, partial cds	--	--	--	--	Q9LSQ6	301	1.30671e-31	Calcium-binding protein PBP1 OS=Arabidopsis thaliana GN=PBP1 PE=1 SV=1	PF13405//PF02553//PF00036	EF-hand domain//Cobalt transport protein component CbiN//EF hand	GO:0006824//GO:0009236	cobalt ion transport//cobalamin biosynthetic process	GO:0005509//GO:0015087	calcium ion binding//cobalt ion transmembrane transporter activity	GO:0016020	membrane	KOG0028	Ca2+-binding protein (centrin/caltractin), EF-Hand superfamily protein
c48442_g1	53.5234	12.0091	2.156	3.7849e-07	7.3886e-05	1962	225427070	XP_002275784.1	2318	0	PREDICTED: pentatricopeptide repeat-containing protein At1g31920 [Vitis vinifera] >gi|297742017|emb|CBI33804.3| unnamed protein product [Vitis vinifera]	460400849	XM_004245897.1	1342	0	PREDICTED: Solanum lycopersicum pentatricopeptide repeat-containing protein At1g31920-like (LOC101257993), mRNA	--	--	--	--	Q9C6T2	1841	0	Pentatricopeptide repeat-containing protein At1g31920 OS=Arabidopsis thaliana GN=PCMP-H11 PE=2 SV=1	--	--	--	--	--	--	--	--	--	--
c48517_g1	138.124	65.8565	1.0686	3.3974e-06	0.00056174	2311	225439570	XP_002264939.1	1757	0	PREDICTED: uncharacterized protein LOC100263765 [Vitis vinifera]	460401594	XM_004246256.1	885	0	PREDICTED: Solanum lycopersicum uncharacterized LOC101267731 (LOC101267731), mRNA	--	--	--	--	--	--	--	--	PF08241//PF00688	Methyltransferase domain//TGF-beta propeptide	GO:0007165//GO:0040007//GO:0008152//GO:0008283	signal transduction//growth//metabolic process//cell proliferation	GO:0008168//GO:0008083	methyltransferase activity//growth factor activity	--	--	--	--
c48563_g1	71.1546	17.5101	2.0228	2.0789e-08	4.9686e-06	2612	356573853	XP_003555070.1	2524	0	PREDICTED: putative endo-1,3(4)-beta-glucanase 2-like [Glycine max]	460372571	XM_004232055.1	1483	0	PREDICTED: Solanum lycopersicum putative endo-1,3(4)-beta-glucanase 2-like (LOC101265981), mRNA	--	--	--	--	Q9UT45	329	8.38337e-30	Endo-1,3(4)-beta-glucanase 1 OS=Schizosaccharomyces pombe (strain 972 / ATCC 24843) GN=eng1 PE=3 SV=1	PF03639	Glycosyl hydrolase family 81	GO:0016998	cell wall macromolecule catabolic process	GO:0052861//GO:0052862	glucan endo-1,3-beta-glucanase activity, C-3 substituted reducing group//glucan endo-1,4-beta-glucanase activity, C-3 substituted reducing group	--	--	KOG2254	Predicted endo-1,3-beta-glucanase
c48618_g1	124.07	60.9753	1.0249	2.2739e-05	0.003201	1838	350535841	NP_001234216.1	2075	0	ammonium transporter 1 member 3 [Solanum lycopersicum] >gi|22001522|sp|Q9FVN0.1|AMT13_SOLLC RecName: Full=Ammonium transporter 1 member 3; AltName: Full=LeAMT1;3 >gi|9992844|gb|AAG11397.1|AF118858_1 ammonium transporter [Solanum lycopersicum]	225317739	AK323096.1	786	0	Solanum lycopersicum cDNA, clone: LEFL1049AH05, HTC in leaf	--	--	--	--	Q9FVN0	2075	0	Ammonium transporter 1 member 3 OS=Solanum lycopersicum GN=AMT1-3 PE=2 SV=1	PF00909	Ammonium Transporter Family	GO:0072488//GO:0015696	ammonium transmembrane transport//ammonium transport	GO:0008519	ammonium transmembrane transporter activity	GO:0016021//GO:0016020	integral component of membrane//membrane	KOG0682	Ammonia permease
c48637_g1	336.031	2.86669	6.8731	1.911e-76	8.1451e-73	1796	350536071	NP_001234228.1	2118	0	salt responsive protein 2 [Solanum lycopersicum] >gi|195549553|gb|ACG50004.1| salt responsive protein 2 [Solanum lycopersicum]	225322272	AK326288.1	642	0	Solanum lycopersicum cDNA, clone: LEFL2003DE02, HTC in fruit	--	--	--	--	Q96MB7	240	1.80432e-20	Putative nuclease HARBI1 OS=Homo sapiens GN=HARBI1 PE=1 SV=1	PF04827	Plant transposon protein	--	--	GO:0016788	hydrolase activity, acting on ester bonds	--	--	--	--
c48705_g1	156.826	51.4618	1.6076	2.3288e-12	8.1583e-10	1811	1169586	P46276.1	1653	0	RecName: Full=Fructose-1,6-bisphosphatase, cytosolic; Short=FBPase; AltName: Full=CY-F1; AltName: Full=D-fructose-1,6-bisphosphate 1-phosphohydrolase >gi|440591|emb|CAA54265.1| fructose-1,6-bisphosphatase [Solanum tuberosum]	225312608	AK327148.1	897	0	Solanum lycopersicum cDNA, clone: LEFL2022L21, HTC in fruit	K03841	FBP, fbp	fructose-1,6-bisphosphatase I	http://www.genome.jp/dbget-bin/www_bget?ko:K03841	P46276	1653	0	Fructose-1,6-bisphosphatase, cytosolic OS=Solanum tuberosum PE=2 SV=1	PF00316	Fructose-1-6-bisphosphatase	GO:0015976//GO:0006000//GO:0006098//GO:0005975//GO:0006013//GO:0006094//GO:0006096	carbon utilization//fructose metabolic process//pentose-phosphate shunt//carbohydrate metabolic process//mannose metabolic process//gluconeogenesis//glycolytic process	GO:0042578//GO:0046872//GO:0042132	phosphoric ester hydrolase activity//metal ion binding//fructose 1,6-bisphosphate 1-phosphatase activity	GO:0005737	cytoplasm	KOG1458	Fructose-1,6-bisphosphatase
c48743_g1	374.915	130.468	1.5229	2.843e-25	2.507e-22	2067	399932287	AFP57679.1	1465	0	phytoene synthase protein family isoform 2 [Nicotiana tabacum] >gi|399932289|gb|AFP57680.1| phytoene synthase protein family isoform 2 [Nicotiana tabacum]	399932288	JX101475.1	1345	0	Nicotiana tabacum phytoene synthase protein family isoform 2 (PSY2) gene, complete cds	K02291	crtB	phytoene synthase	http://www.genome.jp/dbget-bin/www_bget?ko:K02291	P37272	1375	0	Phytoene synthase, chloroplastic OS=Capsicum annuum GN=PSY1 PE=2 SV=1	PF00494	Squalene/phytoene synthase	GO:0009058	biosynthetic process	GO:0016740	transferase activity	--	--	--	--
c48866_g1	61.7489	11.4668	2.429	3.7686e-09	1.0145e-06	2192	76803519	ABA55732.1	2252	0	ABA 8'-hydroxylase CYP707A1 [Solanum tuberosum]	225322019	AK326035.1	906	0	Solanum lycopersicum cDNA, clone: LEFL2001DD09, HTC in fruit	--	--	--	--	Q949P1	1876	0	Abscisic acid 8'-hydroxylase 1 OS=Arabidopsis thaliana GN=CYP707A1 PE=2 SV=1	PF00067	Cytochrome P450	GO:0055114//GO:0006118	oxidation-reduction process//electron transport	GO:0016705//GO:0005506//GO:0004497//GO:0009055//GO:0020037	oxidoreductase activity, acting on paired donors, with incorporation or reduction of molecular oxygen//iron ion binding//monooxygenase activity//electron carrier activity//heme binding	--	--	KOG0157	Cytochrome P450 CYP4/CYP19/CYP26 subfamilies
c48898_g1	149.44	57.0356	1.3896	1.181e-09	3.3682e-07	2499	90970946	ABE02823.1	3317	0	GRAS1 [Nicotiana tabacum]	90970945	DQ449940.1	2213	0	Nicotiana tabacum GRAS1 mRNA, complete cds	--	--	--	--	Q9LTI5	1286	5.83655e-165	Scarecrow-like protein 11 OS=Arabidopsis thaliana GN=SCL11 PE=2 SV=1	--	--	GO:0006355	regulation of transcription, DNA-templated	--	--	--	--	--	--
c48903_g1	21.9491	1.85948	3.5612	1.7784e-05	0.0025502	3276	225462116	XP_002263233.1	1723	0	PREDICTED: receptor-like protein 12-like [Vitis vinifera]	460383807	XM_004237561.1	842	0	PREDICTED: Solanum lycopersicum receptor-like protein 12-like (LOC101261321), mRNA	--	--	--	--	Q9C9H7	826	4.69524e-93	Receptor-like protein 12 OS=Arabidopsis thaliana GN=RLP12 PE=2 SV=2	PF00560	Leucine Rich Repeat	--	--	GO:0005515	protein binding	--	--	KOG0619	FOG: Leucine rich repeat
c48970_g1	74.214	18.6722	1.9908	1.5076e-08	3.6952e-06	1613	7417008	AAF62404.1	1674	0	cell death associated protein [Nicotiana tabacum]	444001	X77136.1	1091	0	N.tabacum hrs203J gene	--	--	--	--	Q9LFR7	459	3.9381e-50	Probable carboxylesterase 17 OS=Arabidopsis thaliana GN=CXE17 PE=2 SV=1	PF12740//PF07859	Chlorophyllase enzyme//alpha/beta hydrolase fold	GO:0008152//GO:0015994//GO:0015996	metabolic process//chlorophyll metabolic process//chlorophyll catabolic process	GO:0016787//GO:0047746	hydrolase activity//chlorophyllase activity	--	--	KOG1515	Arylacetamide deacetylase
c49010_g1	78.8044	20.1807	1.9653	7.4686e-09	1.9292e-06	2114	225450661	XP_002282985.1	1927	0	PREDICTED: probable protein phosphatase 2C 5 [Vitis vinifera] >gi|296089741|emb|CBI39560.3| unnamed protein product [Vitis vinifera]	460368842	XM_004230226.1	1071	0	PREDICTED: Solanum lycopersicum probable protein phosphatase 2C 5-like (LOC101264465), mRNA	--	--	--	--	O80492	1624	0	Probable protein phosphatase 2C 5 OS=Arabidopsis thaliana GN=At1g09160 PE=2 SV=1	PF00481//PF07228	Protein phosphatase 2C//Stage II sporulation protein E (SpoIIE)	GO:0008152	metabolic process	GO:0003824	catalytic activity	--	--	KOG0698	Serine/threonine protein phosphatase
c49185_g1	101.765	29.4045	1.7911	8.3514e-10	2.3997e-07	1589	224065128	XP_002301682.1	1567	0	predicted protein [Populus trichocarpa] >gi|222843408|gb|EEE80955.1| predicted protein [Populus trichocarpa]	460388764	XM_004239987.1	747	0	PREDICTED: Solanum lycopersicum aspartic proteinase PCS1-like (LOC101261332), mRNA	--	--	--	--	Q9LZL3	560	1.814e-63	Aspartic proteinase PCS1 OS=Arabidopsis thaliana GN=PCS1 PE=2 SV=1	PF00026	Eukaryotic aspartyl protease	GO:0006508	proteolysis	GO:0004190	aspartic-type endopeptidase activity	--	--	--	--
c49272_g1	74.7519	17.0444	2.1328	2.537e-09	6.9768e-07	2338	224110252	XP_002315461.1	2384	0	predicted protein [Populus trichocarpa] >gi|118485798|gb|ABK94747.1| unknown [Populus trichocarpa] >gi|222864501|gb|EEF01632.1| predicted protein [Populus trichocarpa]	460366831	XM_004229234.1	1250	0	PREDICTED: Solanum lycopersicum COBRA-like protein 7-like (LOC101267739), mRNA	--	--	--	--	Q8GZ17	2113	0	COBRA-like protein 7 OS=Arabidopsis thaliana GN=COBL7 PE=1 SV=2	PF04833	COBRA-like protein	GO:0016049//GO:0010215	cell growth//cellulose microfibril organization	--	--	GO:0046658//GO:0031225//GO:0005794	anchored component of plasma membrane//anchored component of membrane//Golgi apparatus	--	--
c49392_g1	71.8508	25.0255	1.5216	5.5278e-06	0.00088059	2259	359479007	XP_002281519.2	1706	0	PREDICTED: uncharacterized protein LOC100248374 [Vitis vinifera]	460391283	XM_004241205.1	780	0	PREDICTED: Solanum lycopersicum uncharacterized LOC101256188 (LOC101256188), mRNA	K07195	EXOC7, EXO70	exocyst complex component 7	http://www.genome.jp/dbget-bin/www_bget?ko:K07195	Q9LZD3	702	6.37802e-80	Exocyst complex component EXO70A1 OS=Arabidopsis thaliana GN=EXO70A1 PE=1 SV=1	PF13869//PF03081	Nucleotide hydrolase//Exo70 exocyst complex subunit	GO:0006887//GO:0006378	exocytosis//mRNA polyadenylation	GO:0003729	mRNA binding	GO:0000145//GO:0005849	exocyst//mRNA cleavage factor complex	KOG2344	Exocyst component protein and related proteins
c49428_g1	148.813	54.1573	1.4583	2.6648e-10	7.986e-08	2747	225428594	XP_002281151.1	2228	0	PREDICTED: long chain acyl-CoA synthetase 2 [Vitis vinifera] >gi|297741400|emb|CBI32531.3| unnamed protein product [Vitis vinifera]	460370001	XM_004230796.1	1224	0	PREDICTED: Solanum lycopersicum long chain acyl-CoA synthetase 2-like (LOC101259379), mRNA	K01897	ACSL, fadD	long-chain acyl-CoA synthetase	http://www.genome.jp/dbget-bin/www_bget?ko:K01897	Q9XIA9	2028	0	Long chain acyl-CoA synthetase 2 OS=Arabidopsis thaliana GN=LACS2 PE=2 SV=1	PF00501	AMP-binding enzyme	GO:0008152	metabolic process	GO:0003824	catalytic activity	--	--	KOG1256	Long-chain acyl-CoA synthetases (AMP-forming)
c49487_g1	258.303	113.649	1.1845	3.1643e-12	1.0935e-09	2550	357515189	XP_003627883.1	973	1.19526e-119	Aspartic proteinase nepenthesin-1 [Medicago truncatula] >gi|355521905|gb|AET02359.1| Aspartic proteinase nepenthesin-1 [Medicago truncatula]	460368351	XM_004229983.1	318	9.98716e-164	PREDICTED: Solanum lycopersicum protein ASPARTIC PROTEASE IN GUARD CELL 2-like (LOC101266976), mRNA	--	--	--	--	Q766C3	260	1.99804e-22	Aspartic proteinase nepenthesin-1 OS=Nepenthes gracilis GN=nep1 PE=1 SV=1	PF00403//PF00026	Heavy-metal-associated domain//Eukaryotic aspartyl protease	GO:0030001//GO:0006508	metal ion transport//proteolysis	GO:0046872//GO:0004190	metal ion binding//aspartic-type endopeptidase activity	--	--	--	--
c49527_g4	112.428	39.9718	1.4919	2.2194e-08	5.2553e-06	1869	255585436	XP_002533412.1	897	4.86614e-111	transcription factor, putative [Ricinus communis] >gi|223526741|gb|EEF28970.1| transcription factor, putative [Ricinus communis]	460380117	XM_004235757.1	435	0	PREDICTED: Solanum lycopersicum zinc finger protein CONSTANS-LIKE 6-like (LOC101254370), mRNA	--	--	--	--	Q8LG76	599	9.07291e-69	Zinc finger protein CONSTANS-LIKE 6 OS=Arabidopsis thaliana GN=COL6 PE=2 SV=2	PF01412//PF06203//PF00643	Putative GTPase activating protein for Arf//CCT motif//B-box zinc finger	GO:0032312	regulation of ARF GTPase activity	GO:0005515//GO:0008270//GO:0008060	protein binding//zinc ion binding//ARF GTPase activator activity	GO:0005622	intracellular	--	--
c49565_g1	78.772	28.2795	1.4779	3.3758e-06	0.00055938	2376	255583640	XP_002532575.1	2515	0	multicopper oxidase, putative [Ricinus communis] >gi|223527702|gb|EEF29809.1| multicopper oxidase, putative [Ricinus communis]	460400430	XM_004245690.1	1354	0	PREDICTED: Solanum lycopersicum monocopper oxidase-like protein SKU5-like (LOC101247352), mRNA	--	--	--	--	Q9SU40	2353	0	Monocopper oxidase-like protein SKU5 OS=Arabidopsis thaliana GN=SKU5 PE=1 SV=1	PF00394//PF07731//PF02018//PF07732	Multicopper oxidase//Multicopper oxidase//Carbohydrate binding domain//Multicopper oxidase	GO:0006118//GO:0019852//GO:0055114	electron transport//L-ascorbic acid metabolic process//oxidation-reduction process	GO:0005507//GO:0016491//GO:0016798//GO:0008447	copper ion binding//oxidoreductase activity//hydrolase activity, acting on glycosyl bonds//L-ascorbate oxidase activity	--	--	KOG1263	Multicopper oxidases
c49587_g2	5724.41	1431.92	1.9992	0	0	2033	12643758	Q40565.1	2336	0	RecName: Full=Ribulose bisphosphate carboxylase/oxygenase activase 2, chloroplastic; Short=RA 2; Short=RuBisCO activase 2; Flags: Precursor >gi|19990|emb|CAA78703.1| ribulose bisphosphate carboxylase activase [Nicotiana tabacum]	19989	Z14980.1	1578	0	N.tabacum Rca gene for ribulose bisphosphate carboxylase activase (pJQ4)	--	--	--	--	Q40565	2336	0	Ribulose bisphosphate carboxylase/oxygenase activase 2, chloroplastic OS=Nicotiana tabacum GN=RCA PE=2 SV=1	PF06309//PF00004//PF02160	Torsin//ATPase family associated with various cellular activities (AAA)//Cauliflower mosaic virus peptidase (A3)	GO:0006508//GO:0051085	proteolysis//chaperone mediated protein folding requiring cofactor	GO:0004190//GO:0005524	aspartic-type endopeptidase activity//ATP binding	GO:0009570	chloroplast stroma	KOG0651	26S proteasome regulatory complex, ATPase RPT4
c49602_g1	24.3779	1.31713	4.2101	1.598e-06	0.00028118	2571	--	--	--	--	--	10998536	AF302082.1	2555	0	Nicotiana tabacum cytokinin-regulated kinase 1 (CRK1) mRNA, complete cds	--	--	--	--	Q9FIJ6	1742	0	Serine/threonine-protein kinase-like protein CCR4 OS=Arabidopsis thaliana GN=CCR4 PE=1 SV=1	PF07714//PF11837//PF00069	Protein tyrosine kinase//Domain of unknown function (DUF3357)//Protein kinase domain	GO:0005982//GO:0006468//GO:0006012//GO:0005985	starch metabolic process//protein phosphorylation//galactose metabolic process//sucrose metabolic process	GO:0004672//GO:0004575//GO:0004564//GO:0005524	protein kinase activity//sucrose alpha-glucosidase activity//beta-fructofuranosidase activity//ATP binding	GO:0017177	glucosidase II complex	--	--
c49668_g2	180.674	75.284	1.263	6.995e-10	2.0331e-07	2014	142942407	ABO92982.1	2008	0	putative AAA ATPase [Solanum tuberosum]	460374758	XM_004233129.1	869	0	PREDICTED: Solanum lycopersicum probable mitochondrial chaperone BCS1-A-like, transcript variant 1 (LOC101264174), mRNA	K08900	BCS1	mitochondrial chaperone BCS1	http://www.genome.jp/dbget-bin/www_bget?ko:K08900	Q54DY9	282	2.90584e-25	Probable mitochondrial chaperone BCS1-B OS=Dictyostelium discoideum GN=bcsl1b PE=3 SV=1	PF01078//PF08477//PF05496//PF01926//PF07728//PF00005//PF00004//PF00910	Magnesium chelatase, subunit ChlI//Miro-like protein//Holliday junction DNA helicase ruvB N-terminus//50S ribosome-binding GTPase//AAA domain (dynein-related subfamily)//ABC transporter//ATPase family associated with various cellular activities (AAA)//RNA helicase	GO:0015994//GO:0006281//GO:0015995//GO:0015979//GO:0006310//GO:0007264	chlorophyll metabolic process//DNA repair//chlorophyll biosynthetic process//photosynthesis//DNA recombination//small GTPase mediated signal transduction	GO:0017111//GO:0016851//GO:0005525//GO:0009378//GO:0016887//GO:0005524//GO:0003723//GO:0003724	nucleoside-triphosphatase activity//magnesium chelatase activity//GTP binding//four-way junction helicase activity//ATPase activity//ATP binding//RNA binding//RNA helicase activity	GO:0009379//GO:0005622//GO:0005657//GO:0010007	Holliday junction helicase complex//intracellular//replication fork//magnesium chelatase complex	KOG0743	AAA+-type ATPase
c49704_g2	66.2124	23.8199	1.4749	2.1095e-05	0.002997	1825	6682869	BAA88921.1	1989	0	sigma factor [Nicotiana tabacum]	6682868	AB023571.1	1232	0	Nicotiana tabacum sigA1 mRNA for sigma factor, complete cds	K03086	SIG1, rpoD	RNA polymerase primary sigma factor	http://www.genome.jp/dbget-bin/www_bget?ko:K03086	O24629	1249	4.38895e-164	RNA polymerase sigma factor sigA OS=Arabidopsis thaliana GN=SIGA PE=1 SV=1	PF04542//PF00140//PF04539//PF00392	Sigma-70 region 2//Sigma-70 factor, region 1.2//Sigma-70 region 3//Bacterial regulatory proteins, gntR family	GO:0006352//GO:0006355	DNA-templated transcription, initiation//regulation of transcription, DNA-templated	GO:0003700//GO:0003677//GO:0016987	sequence-specific DNA binding transcription factor activity//DNA binding//sigma factor activity	GO:0005667	transcription factor complex	--	--
c49832_g1	298.132	135.072	1.1422	4.1668e-13	1.5825e-10	2505	350536553	NP_001234764.1	454	7.28715e-50	ACI112 protein [Solanum lycopersicum] >gi|68449766|gb|AAY97870.1| ACI112 [Solanum lycopersicum]	350536552	NM_001247835.1	361	0	Solanum lycopersicum ACI112 protein (ACI112), mRNA >gi|68449765|gb|DQ056440.1| Lycopersicon esculentum ACI112 (ACI112) mRNA, complete cds	--	--	--	--	--	--	--	--	--	--	--	--	--	--	--	--	--	--
c49938_g3	252.734	121.635	1.0551	5.2701e-10	1.5491e-07	830	225427023	XP_002271461.1	259	8.25003e-25	PREDICTED: 14 kDa proline-rich protein DC2.15 isoform 1 [Vitis vinifera]	460392807	XM_004241957.1	192	3.49725e-94	PREDICTED: Solanum lycopersicum 14 kDa proline-rich protein DC2.15-like (LOC101254214), mRNA	--	--	--	--	Q9SU34	205	4.99789e-18	pEARLI1-like lipid transfer protein 2 OS=Arabidopsis thaliana GN=At4g12490 PE=2 SV=1	--	--	--	--	--	--	--	--	--	--
c499_g1	24.5893	0.309913	6.31	4.1962e-07	8.0683e-05	525	--	--	--	--	--	8547153	AF154653.1	522	0	Nicotiana tabacum clone PR41 mRNA sequence	--	--	--	--	--	--	--	--	PF04554	Extensin-like region	GO:0009664//GO:0042546	plant-type cell wall organization//cell wall biogenesis	GO:0005199	structural constituent of cell wall	GO:0005618	cell wall	--	--
c50024_g1	214.455	53.243	2.01	3.3776e-22	2.4679e-19	2975	225429504	XP_002278508.1	1350	1.86202e-172	PREDICTED: uncharacterized protein LOC100250890 [Vitis vinifera]	260063981	AP011551.1	426	0	Solanum lycopersicum DNA, chromosome 8, clone: C08SLe0087H10, complete sequence	--	--	--	--	--	--	--	--	PF00612	IQ calmodulin-binding motif	GO:0044699	single-organism process	GO:0005515	protein binding	--	--	--	--
c50086_g1	256.131	73.4765	1.8015	1.3659e-22	1.0174e-19	4090	19110917	AAL85347.1	3064	0	EDS1-like protein [Nicotiana benthamiana]	19110916	AF479625.1	1820	0	Nicotiana benthamiana EDS1-like protein mRNA, complete cds	--	--	--	--	Q9S745	270	7.05545e-23	Lipase-like PAD4 OS=Arabidopsis thaliana GN=PAD4 PE=1 SV=1	PF01764//PF01151//PF07859//PF03118	Lipase (class 3)//GNS1/SUR4 family//alpha/beta hydrolase fold//Bacterial RNA polymerase, alpha chain C terminal domain	GO:0006351//GO:0016042//GO:0046486//GO:0006629//GO:0008152//GO:0006144//GO:0006206	transcription, DNA-templated//lipid catabolic process//glycerolipid metabolic process//lipid metabolic process//metabolic process//purine nucleobase metabolic process//pyrimidine nucleobase metabolic process	GO:0016787//GO:0003899//GO:0003677//GO:0004806	hydrolase activity//DNA-directed RNA polymerase activity//DNA binding//triglyceride lipase activity	GO:0005730//GO:0016021	nucleolus//integral component of membrane	--	--
c50204_g2	90.4509	12.8614	2.8141	7.498e-15	3.2684e-12	908	4929153	AAD33880.1	1356	0	beta-1,3-glucanase [Nicotiana tabacum]	170207	M60464.1	751	0	Tobacco beta-1,3-glucanase mRNA, complete cds	--	--	--	--	P52398	1297	9.36828e-179	Glucan endo-1,3-beta-glucosidase, acidic isoform GL161 OS=Nicotiana tabacum PE=2 SV=1	PF00332	Glycosyl hydrolases family 17	GO:0005975	carbohydrate metabolic process	GO:0004553//GO:0043169	hydrolase activity, hydrolyzing O-glycosyl compounds//cation binding	--	--	--	--
c50225_g1	156.527	4.64869	5.0734	8.8685e-37	1.2371e-33	1285	3759184	BAA33810.1	1529	0	phi-1 [Nicotiana tabacum]	3759183	AB018441.1	868	0	Nicotiana tabacum phi-1 mRNA, complete cds	--	--	--	--	--	--	--	--	--	--	--	--	--	--	--	--	--	--
c50289_g1	297.215	125.61	1.2426	6.2966e-15	2.7763e-12	3254	224096282	XP_002310598.1	2974	0	predicted protein [Populus trichocarpa] >gi|222853501|gb|EEE91048.1| predicted protein [Populus trichocarpa]	460383451	XM_004237389.1	1850	0	PREDICTED: Solanum lycopersicum uncharacterized LOC101248189 (LOC101248189), mRNA	--	--	--	--	P73627	1307	1.9145e-165	Uncharacterized protein sll1770 OS=Synechocystis sp. (strain PCC 6803 / Kazusa) GN=sll1770 PE=3 SV=1	PF01721//PF01335//PF04632	Class II bacteriocin//Death effector domain//Fusaric acid resistance protein family	GO:0042742//GO:0006810//GO:0042981	defense response to bacterium//transport//regulation of apoptotic process	GO:0005515//GO:0016772	protein binding//transferase activity, transferring phosphorus-containing groups	GO:0005576//GO:0005886//GO:0009941	extracellular region//plasma membrane//chloroplast envelope	KOG1235	Predicted unusual protein kinase
c50306_g1	322.366	125.199	1.3645	1.384e-18	7.9236e-16	2262	150171033	CAN88916.1	2592	0	glutamyl tRNA Reductase [Nicotiana tabacum]	150171032	AM746200.1	2005	0	Nicotiana tabacum partial mRNA for glutamyl tRNA Reductase (hemA gene)	K02492	hemA	glutamyl-tRNA reductase	http://www.genome.jp/dbget-bin/www_bget?ko:K02492	P93111	2153	0	Glutamyl-tRNA reductase 1, chloroplastic OS=Cucumis sativus GN=HEMA1 PE=2 SV=1	PF03435//PF02254//PF00106//PF05201//PF02826//PF01408//PF00745//PF02737//PF02558//PF00899//PF01113//PF03446//PF13241	Saccharopine dehydrogenase//TrkA-N domain//short chain dehydrogenase//Glutamyl-tRNAGlu reductase, N-terminal domain//D-isomer specific 2-hydroxyacid dehydrogenase, NAD binding domain//Oxidoreductase family, NAD-binding Rossmann fold//Glutamyl-tRNAGlu reductase, dimerisation domain//3-hydroxyacyl-CoA dehydrogenase, NAD binding domain//Ketopantoate reductase PanE/ApbA//ThiF family//Dihydrodipicolin…	GO:0006550//GO:0006574//GO:0009085//GO:0006779//GO:0006631//GO:0019354//GO:0006633//GO:0009089//GO:0008152//GO:0006782//GO:0006813//GO:0033014//GO:0006554//GO:0019521//GO:0006552//GO:0055114//GO:0018874//GO:0006098//GO:0015940//GO:0006568	isoleucine catabolic process//valine catabolic process//lysine biosynthetic process//porphyrin-containing compound biosynthetic process//fatty acid metabolic process//siroheme biosynthetic process//fatty acid biosynthetic process//lysine biosynthetic process via diaminopimelate//metabolic process//protoporphyrinogen IX biosynthetic process//potassium ion transport//tetrapyrrole biosynthetic proce…	GO:0050661//GO:0008839//GO:0003857//GO:0048037//GO:0008883//GO:0043115//GO:0016491//GO:0003824//GO:0008677//GO:0004616//GO:0016616	NADP binding//4-hydroxy-tetrahydrodipicolinate reductase//3-hydroxyacyl-CoA dehydrogenase activity//cofactor binding//glutamyl-tRNA reductase activity//precorrin-2 dehydrogenase activity//oxidoreductase activity//catalytic activity//2-dehydropantoate 2-reductase activity//phosphogluconate dehydrogenase (decarboxylating) activity//oxidoreductase activity, acting on the CH-OH group of donors, NAD o…	--	--	--	--
c50350_g1	645.087	125.832	2.358	4.8182e-78	2.1744e-74	2582	225448453	XP_002269430.1	1948	0	PREDICTED: zinc finger CCCH domain-containing protein 29-like [Vitis vinifera]	460388575	XM_004239895.1	1384	0	PREDICTED: Solanum lycopersicum zinc finger CCCH domain-containing protein 29-like, transcript variant 1 (LOC101258155), mRNA	--	--	--	--	Q9XEE6	1376	3.13761e-178	Zinc finger CCCH domain-containing protein 29 OS=Arabidopsis thaliana GN=At2g40140 PE=2 SV=1	PF13606//PF00023//PF00642	Ankyrin repeat//Ankyrin repeat//Zinc finger C-x8-C-x5-C-x3-H type (and similar)	--	--	GO:0046872//GO:0005515	metal ion binding//protein binding	--	--	KOG1595	CCCH-type Zn-finger protein
c50377_g2	282.872	136.661	1.0496	6.1852e-11	1.9528e-08	2517	296278610	ADH04269.1	3069	0	MYC2a transcription factor [Nicotiana tabacum]	505581198	KC832837.1	2084	0	Nicotiana attenuata transcription factor MYC2 mRNA, complete cds	K13422	MYC2	transcription factor MYC2	http://www.genome.jp/dbget-bin/www_bget?ko:K13422	Q39204	1439	0	Transcription factor MYC2 OS=Arabidopsis thaliana GN=MYC2 PE=1 SV=2	PF00010//PF01310	Helix-loop-helix DNA-binding domain//Adenovirus hexon associated protein, protein VIII	--	--	GO:0031423//GO:0046983	hexon binding//protein dimerization activity	--	--	--	--
c50530_g1	46.685	13.0163	1.8426	2.1785e-05	0.0030836	2817	225430316	XP_002282750.1	1731	0	PREDICTED: uncharacterized protein LOC100262916 [Vitis vinifera] >gi|296082052|emb|CBI21057.3| unnamed protein product [Vitis vinifera]	460398618	XM_004244806.1	1565	0	PREDICTED: Solanum lycopersicum uncharacterized LOC101265150 (LOC101265150), mRNA	--	--	--	--	--	--	--	--	--	--	--	--	--	--	--	--	--	--
c50571_g1	176.032	84.3738	1.061	1.8893e-07	3.8961e-05	1916	584866	P37123.1	2068	0	RecName: Full=Cytochrome P450 77A1; AltName: Full=CYPLXXVIIA1; AltName: Full=Cytochrome P-450EG6 >gi|438243|emb|CAA50647.1| P450 hydroxylase [Solanum melongena]	460388118	XM_004239669.1	345	7.3195e-179	PREDICTED: Solanum lycopersicum cytochrome P450 77A2-like (LOC101267893), mRNA	K00517	E1.14.-.-	--	http://www.genome.jp/dbget-bin/www_bget?ko:K00517	P37123	2068	0	Cytochrome P450 77A1 (Fragment) OS=Solanum melongena GN=CYP77A1 PE=2 SV=1	PF00067	Cytochrome P450	GO:0006118//GO:0055114	electron transport//oxidation-reduction process	GO:0020037//GO:0009055//GO:0004497//GO:0005506//GO:0016705	heme binding//electron carrier activity//monooxygenase activity//iron ion binding//oxidoreductase activity, acting on paired donors, with incorporation or reduction of molecular oxygen	--	--	KOG0156	Cytochrome P450 CYP2 subfamily
c50608_g1	122.604	45.6773	1.4245	1.8646e-08	4.4984e-06	2557	18000042	AAL54878.1	2935	0	hydroxy-methyl-glutaryl-coenzyme A reductase [Nicotiana tabacum]	18000043	AF004233.1	2246	0	Nicotiana tabacum hydroxy-methyl-glutaryl-coenzyme A reductase (HMGRL) mRNA, complete cds	K00021	HMGCR	hydroxymethylglutaryl-CoA reductase (NADPH)	http://www.genome.jp/dbget-bin/www_bget?ko:K00021	Q01559	2910	0	3-hydroxy-3-methylglutaryl-coenzyme A reductase OS=Nicotiana sylvestris GN=HMGR PE=2 SV=1	PF00368//PF06144	Hydroxymethylglutaryl-coenzyme A reductase//DNA polymerase III, delta subunit	GO:0006694//GO:0015936//GO:0006260//GO:0008299//GO:0055114	steroid biosynthetic process//coenzyme A metabolic process//DNA replication//isoprenoid biosynthetic process//oxidation-reduction process	GO:0050662//GO:0050661//GO:0003677//GO:0003887//GO:0004420	coenzyme binding//NADP binding//DNA binding//DNA-directed DNA polymerase activity//hydroxymethylglutaryl-CoA reductase (NADPH) activity	GO:0016021//GO:0009360//GO:0042575	integral component of membrane//DNA polymerase III complex//DNA polymerase complex	KOG2480	3-hydroxy-3-methylglutaryl-CoA (HMG-CoA) reductase
c50683_g1	103.371	41.0673	1.3318	1.0556e-06	0.00019145	2950	--	--	--	--	--	30013678	AY220483.1	2255	0	Nicotiana tabacum Avr9/Cf-9 rapidly elicited protein 276 (ACRE276) mRNA, complete cds	--	--	--	--	Q9C7R6	2155	0	U-box domain-containing protein 17 OS=Arabidopsis thaliana GN=PUB17 PE=2 SV=1	PF04564//PF00514	U-box domain//Armadillo/beta-catenin-like repeat	GO:0016567	protein ubiquitination	GO:0004842//GO:0005515	ubiquitin-protein transferase activity//protein binding	GO:0000151	ubiquitin ligase complex	KOG4642	Chaperone-dependent E3 ubiquitin protein ligase (contains TPR repeats)
c50746_g1	170.718	78.8496	1.1144	8.0621e-08	1.7773e-05	2551	380719865	AFD63133.1	543	3.77482e-60	senescence-associated protein [Vitis quinquangularis]	460394105	XM_004242598.1	292	2.83749e-149	PREDICTED: Solanum lycopersicum tetraspanin-8-like (LOC101258870), mRNA	--	--	--	--	Q8S8Q6	530	1.92004e-59	Tetraspanin-8 OS=Arabidopsis thaliana GN=TET8 PE=2 SV=1	PF00335	Tetraspanin family	--	--	--	--	GO:0016021	integral component of membrane	--	--
c50974_g1	129.362	13.7167	3.2374	1.7125e-23	1.3686e-20	2104	356572202	XP_003554259.1	1282	1.56975e-166	PREDICTED: uncharacterized protein LOC100787917 [Glycine max]	460375793	XM_004233641.1	630	0	PREDICTED: Solanum lycopersicum ATP-dependent zinc metalloprotease FtsH 2-like (LOC101247583), mRNA	K08900	BCS1	mitochondrial chaperone BCS1	http://www.genome.jp/dbget-bin/www_bget?ko:K08900	Q54DY9	321	3.47276e-30	Probable mitochondrial chaperone BCS1-B OS=Dictyostelium discoideum GN=bcsl1b PE=3 SV=1	PF01926//PF00910//PF00005//PF00004//PF05496//PF07728//PF01078	50S ribosome-binding GTPase//RNA helicase//ABC transporter//ATPase family associated with various cellular activities (AAA)//Holliday junction DNA helicase ruvB N-terminus//AAA domain (dynein-related subfamily)//Magnesium chelatase, subunit ChlI	GO:0015979//GO:0015995//GO:0006310//GO:0006281//GO:0015994	photosynthesis//chlorophyll biosynthetic process//DNA recombination//DNA repair//chlorophyll metabolic process	GO:0003724//GO:0016887//GO:0000166//GO:0003723//GO:0005524//GO:0016851//GO:0009378//GO:0005525	RNA helicase activity//ATPase activity//nucleotide binding//RNA binding//ATP binding//magnesium chelatase activity//four-way junction helicase activity//GTP binding	GO:0010007//GO:0005657//GO:0009379	magnesium chelatase complex//replication fork//Holliday junction helicase complex	KOG0743	AAA+-type ATPase
c51007_g1	352.857	94.0136	1.9081	4.7915e-33	5.4058e-30	2051	122239909	Q94FM7.2	1335	0	RecName: Full=5-epiaristolochene 1,3-dihydroxylase; Short=NtEAH; AltName: Full=Cytochrome P450 71D20 >gi|75905822|gb|AAK62342.2| elicitor-inducible cytochrome P450 [Nicotiana tabacum]	85068681	DQ350362.1	780	0	Nicotiana tabacum clone D112-AA5 CYP71D20v2 mRNA, complete cds	--	--	--	--	Q94FM7	1335	0	5-epiaristolochene 1,3-dihydroxylase OS=Nicotiana tabacum GN=CYP71D20 PE=1 SV=2	PF00067	Cytochrome P450	GO:0006118//GO:0055114	electron transport//oxidation-reduction process	GO:0020037//GO:0009055//GO:0005506//GO:0004497//GO:0016705	heme binding//electron carrier activity//iron ion binding//monooxygenase activity//oxidoreductase activity, acting on paired donors, with incorporation or reduction of molecular oxygen	GO:0016021	integral component of membrane	KOG0156	Cytochrome P450 CYP2 subfamily
c51066_g1	72.2268	22.626	1.6746	8.9611e-07	0.00016486	2544	6969229	AAF33669.1	2343	0	cyclic nucleotide-gated calmodulin-binding ion channel [Nicotiana tabacum]	225320844	AK325055.1	1305	0	Solanum lycopersicum cDNA, clone: LEFL1090DD05, HTC in leaf	K05391	CNGF	cyclic nucleotide gated channel, other eukaryote	http://www.genome.jp/dbget-bin/www_bget?ko:K05391	O65717	2164	0	Cyclic nucleotide-gated ion channel 1 OS=Arabidopsis thaliana GN=CNGC1 PE=1 SV=1	PF00520	Ion transport protein	GO:0055085//GO:0006811	transmembrane transport//ion transport	GO:0005216	ion channel activity	GO:0016020	membrane	KOG0498	K+-channel ERG and related proteins, contain PAS/PAC sensor domain
c51323_g1	259.22	78.3421	1.7263	1.6011e-21	1.0968e-18	4763	225427238	XP_002278429.1	1885	0	PREDICTED: protein phosphatase 2C 29-like [Vitis vinifera]	460398303	XM_004244654.1	925	0	PREDICTED: Solanum lycopersicum protein phosphatase 2C 29-like (LOC101255118), mRNA	K01623	ALDO	fructose-bisphosphate aldolase, class I	http://www.genome.jp/dbget-bin/www_bget?ko:K01623	P46256	1623	0	Fructose-bisphosphate aldolase, cytoplasmic isozyme 1 OS=Pisum sativum PE=1 SV=1	PF07228//PF00274//PF00481	Stage II sporulation protein E (SpoIIE)//Fructose-bisphosphate aldolase class-I//Protein phosphatase 2C	GO:0006000//GO:0015976//GO:0006013//GO:0006094//GO:0006096//GO:0006020//GO:0006098	fructose metabolic process//carbon utilization//mannose metabolic process//gluconeogenesis//glycolytic process//inositol metabolic process//pentose-phosphate shunt	GO:0004332//GO:0003824	fructose-bisphosphate aldolase activity//catalytic activity	--	--	KOG1557	Fructose-biphosphate aldolase
c51418_g1	129.185	36.7247	1.8146	2.8843e-12	1.0013e-09	2993	359484809	XP_003633167.1	3627	0	PREDICTED: uncharacterized protein LOC100257033 [Vitis vinifera]	460394062	XM_004242577.1	2088	0	PREDICTED: Solanum lycopersicum uncharacterized LOC101252601 (LOC101252601), mRNA	--	--	--	--	O15818	383	5.04004e-36	Clustered mitochondria protein homolog OS=Dictyostelium discoideum GN=clua PE=1 SV=2	PF00515//PF13181	Tetratricopeptide repeat//Tetratricopeptide repeat	--	--	GO:0005515	protein binding	--	--	KOG1839	Uncharacterized protein CLU1/cluA/TIF31 involved in mitochondrial morphology/distribution, also found associated with eIF-3
c51426_g1	35.5008	4.74322	2.9039	7.2408e-07	0.00013516	1979	147225285	BAF62469.1	2324	0	hypothetical protein [Nicotiana tabacum]	147225284	AB300776.1	1371	0	Nicotiana tabacum JEI1 mRNA for hypothetical protein, complete cds	--	--	--	--	Q9FN67	1416	0	BTB/POZ domain-containing protein At5g41330 OS=Arabidopsis thaliana GN=At5g41330 PE=2 SV=1	PF02214	BTB/POZ domain	GO:0051260	protein homooligomerization	--	--	--	--	KOG2714	SETA binding protein SB1 and related proteins, contain BTB/POZ domain
c51534_g1	32.7338	0.0774782	8.7228	9.5075e-08	2.0781e-05	1098	190333406	ACE73696.1	1086	4.86458e-146	DREB4 [Nicotiana tabacum]	190333405	EU727158.1	698	0	Nicotiana tabacum DREB4 mRNA, complete cds	--	--	--	--	Q9M0L0	587	3.2194e-72	Dehydration-responsive element-binding protein 1A OS=Arabidopsis thaliana GN=DREB1A PE=1 SV=2	PF00847	AP2 domain	GO:0006355	regulation of transcription, DNA-templated	GO:0003677//GO:0003700	DNA binding//sequence-specific DNA binding transcription factor activity	GO:0005634//GO:0005667	nucleus//transcription factor complex	--	--
c51558_g2	86.9948	25.698	1.7593	2.1538e-08	5.1315e-06	1433	388827897	AFK79031.1	1567	0	cytochrome P450 CYP736A54 [Bupleurum chinense]	123712838	AM475392.1	49	1.91061e-14	Vitis vinifera, whole genome shotgun sequence, contig VV78X222433.10, clone ENTAV 115	--	--	--	--	H2DH18	1223	4.65285e-162	Cytochrome P450 CYP736A12 OS=Panax ginseng PE=2 SV=1	PF00067//PF00239	Cytochrome P450//Resolvase, N terminal domain	GO:0055114//GO:0006310	oxidation-reduction process//DNA recombination	GO:0003677//GO:0016705//GO:0000150//GO:0005506//GO:0020037	DNA binding//oxidoreductase activity, acting on paired donors, with incorporation or reduction of molecular oxygen//recombinase activity//iron ion binding//heme binding	--	--	KOG0156	Cytochrome P450 CYP2 subfamily
c51656_g1	178.648	58.9601	1.5993	8.9905e-14	3.5738e-11	2971	224088354	XP_002308421.1	1650	0	predicted protein [Populus trichocarpa] >gi|222854397|gb|EEE91944.1| predicted protein [Populus trichocarpa]	225313483	AK327428.1	829	0	Solanum lycopersicum cDNA, clone: LEFL2029F20, HTC in fruit	--	--	--	--	--	--	--	--	--	--	--	--	--	--	--	--	--	--
c51700_g1	315.662	41.9568	2.9114	1.5631e-49	3.8684e-46	4142	409032145	AFV08637.1	3487	0	AGO2A2 [Solanum lycopersicum]	409032144	JX493012.1	1425	0	Solanum lycopersicum AGO2A2 mRNA, complete cds, alternatively spliced	K11593	EIF2C, AGO	eukaryotic translation initiation factor 2C	http://www.genome.jp/dbget-bin/www_bget?ko:K11593	Q9SHF3	2210	0	Protein argonaute 2 OS=Arabidopsis thaliana GN=AGO2 PE=1 SV=1	PF02171//PF04785//PF02170//PF00647//PF12169	Piwi domain//Rhabdovirus matrix protein M2//PAZ domain//Elongation factor 1 gamma, conserved domain//DNA polymerase III subunits gamma and tau domain III	GO:0016032//GO:0006414//GO:0006448//GO:0006260	viral process//translational elongation//regulation of translational elongation//DNA replication	GO:0003887//GO:0005515//GO:0003746	DNA-directed DNA polymerase activity//protein binding//translation elongation factor activity	GO:0019031//GO:0005840//GO:0042575//GO:0005853	viral envelope//ribosome//DNA polymerase complex//eukaryotic translation elongation factor 1 complex	KOG1041	Translation initiation factor 2C (eIF-2C) and related proteins
c51769_g1	342.084	168.13	1.0248	2.0066e-12	7.1602e-10	2951	--	--	--	--	--	3062800	AB012873.1	2216	0	Nicotiana sylvestris mRNA for arginine decarboxylase, complete cds	K01583	E4.1.1.19	arginine decarboxylase	http://www.genome.jp/dbget-bin/www_bget?ko:K01583	Q43075	2541	0	Arginine decarboxylase OS=Pisum sativum PE=2 SV=1	PF02784//PF00278	Pyridoxal-dependent decarboxylase, pyridoxal binding domain//Pyridoxal-dependent decarboxylase, C-terminal sheet domain	--	--	GO:0003824	catalytic activity	--	--	--	--
c51820_g1	149.948	42.7928	1.809	6.0797e-14	2.4549e-11	3987	359485453	XP_003633276.1	1870	0	PREDICTED: probable LRR receptor-like serine/threonine-protein kinase At3g47570-like [Vitis vinifera]	460376927	XM_004234200.1	1168	0	PREDICTED: Solanum lycopersicum LRR receptor-like serine/threonine-protein kinase GSO1-like (LOC101247789), mRNA	--	--	--	--	C0LGP4	1227	3.31734e-146	Probable LRR receptor-like serine/threonine-protein kinase At3g47570 OS=Arabidopsis thaliana GN=At3g47570 PE=2 SV=1	PF00069//PF00560//PF07714//PF05933	Protein kinase domain//Leucine Rich Repeat//Protein tyrosine kinase//Fungal ATP synthase protein 8 (A6L)	GO:0015992//GO:0015986//GO:0006468	proton transport//ATP synthesis coupled proton transport//protein phosphorylation	GO:0005524//GO:0015078//GO:0004672//GO:0005515	ATP binding//hydrogen ion transmembrane transporter activity//protein kinase activity//protein binding	GO:0000276	mitochondrial proton-transporting ATP synthase complex, coupling factor F(o)	--	--
c52380_g1	218.772	88.3484	1.3082	2.6795e-12	9.3439e-10	2165	157837029	5EAS	1686	0	Chain A, 5-Epi-Aristolochene Synthase From Nicotiana Tabacum	29837350	AF484123.1	897	0	Nicotiana attenuata 5-epi-aristolochene synthase 12 mRNA, complete cds	--	--	--	--	Q40577	1675	0	5-epi-aristolochene synthase OS=Nicotiana tabacum GN=EAS3 PE=1 SV=3	PF01397//PF03936	Terpene synthase, N-terminal domain//Terpene synthase family, metal binding domain	GO:0008152	metabolic process	GO:0000287//GO:0010333//GO:0016829	magnesium ion binding//terpene synthase activity//lyase activity	--	--	--	--
c52434_g1	201.736	78.4537	1.3626	3.6037e-12	1.2398e-09	5253	225445394	XP_002284986.1	2394	0	PREDICTED: 3-ketoacyl-CoA synthase 11 [Vitis vinifera] >gi|147838768|emb|CAN67313.1| hypothetical protein VITISV_014119 [Vitis vinifera]	460392409	XM_004241761.1	1421	0	PREDICTED: Solanum lycopersicum 3-ketoacyl-CoA synthase 11-like (LOC101246151), mRNA	K15397	KCS	3-ketoacyl-CoA synthase	http://www.genome.jp/dbget-bin/www_bget?ko:K15397	O48780	2279	0	3-ketoacyl-CoA synthase 11 OS=Arabidopsis thaliana GN=KCS11 PE=2 SV=1	PF08392//PF00195//PF08545//PF02797//PF13520//PF08541	FAE1/Type III polyketide synthase-like protein//Chalcone and stilbene synthases, N-terminal domain//3-Oxoacyl-[acyl-carrier-protein (ACP)] synthase III//Chalcone and stilbene synthases, C-terminal domain//Amino acid permease//3-Oxoacyl-[acyl-carrier-protein (ACP)] synthase III C terminal	GO:0003333//GO:0009058//GO:0006865//GO:0006633//GO:0008610//GO:0042967//GO:0009409//GO:0009416	amino acid transmembrane transport//biosynthetic process//amino acid transport//fatty acid biosynthetic process//lipid biosynthetic process//acyl-carrier-protein biosynthetic process//response to cold//response to light stimulus	GO:0016746//GO:0004315//GO:0015171//GO:0016747	transferase activity, transferring acyl groups//3-oxoacyl-[acyl-carrier-protein] synthase activity//amino acid transmembrane transporter activity//transferase activity, transferring acyl groups other than amino-acyl groups	GO:0016020//GO:0005835	membrane//fatty acid synthase complex	--	--
c52562_g1	833.427	151.563	2.4591	1.3926e-105	8.2184e-102	4610	2318137	AAB97152.1	7307	0	Mg protoporphyrin IX chelatase [Nicotiana tabacum]	2318136	AF014052.1	4160	0	Nicotiana tabacum Mg protoporphyrin IX chelatase (Chl H) mRNA, complete cds	K03403	chlH, bchH	magnesium chelatase subunit H	http://www.genome.jp/dbget-bin/www_bget?ko:K03403	Q9FNB0	6457	0	Magnesium-chelatase subunit ChlH, chloroplastic OS=Arabidopsis thaliana GN=CHLH PE=1 SV=1	PF02514//PF11965//PF09668//PF02402//PF15202	CobN/Magnesium Chelatase//Domain of unknown function (DUF3479)//Aspartyl protease//Lysis protein//Adipogenin	GO:0006508//GO:0015995//GO:0045444//GO:0015994//GO:0009058//GO:0019835//GO:0009405	proteolysis//chlorophyll biosynthetic process//fat cell differentiation//chlorophyll metabolic process//biosynthetic process//cytolysis//pathogenesis	GO:0016851//GO:0004190	magnesium chelatase activity//aspartic-type endopeptidase activity	GO:0019867//GO:0010007	outer membrane//magnesium chelatase complex	--	--
c52652_g1	94.9342	39.025	1.2825	5.9184e-06	0.00093235	2924	--	--	--	--	--	460385666	XM_004238476.1	1370	0	PREDICTED: Solanum lycopersicum probable LRR receptor-like serine/threonine-protein kinase At4g08850-like (LOC101265539), mRNA	--	--	--	--	Q8VZG8	2037	0	Probable LRR receptor-like serine/threonine-protein kinase At4g08850 OS=Arabidopsis thaliana GN=At4g08850 PE=2 SV=3	PF07714//PF01163//PF00069//PF00560	Protein tyrosine kinase//RIO1 family//Protein kinase domain//Leucine Rich Repeat	GO:0006468	protein phosphorylation	GO:0004672//GO:0005515//GO:0005524//GO:0003824	protein kinase activity//protein binding//ATP binding//catalytic activity	--	--	--	--
c52671_g1	446.105	113.411	1.9758	2.3494e-43	4.2915e-40	4814	379987678	AFD22619.1	6726	0	dicer-like 2 protein [Nicotiana attenuata]	379987677	JN032014.1	3935	0	Nicotiana attenuata dicer-like 2 protein (DCL2) mRNA, complete cds	--	--	--	--	Q3EBC8	3878	0	Endoribonuclease Dicer homolog 2 OS=Arabidopsis thaliana GN=At3g03300 PE=1 SV=2	PF14622//PF00270//PF03368//PF04851//PF00176//PF00271//PF00636//PF02170//PF01405	Ribonuclease-III-like//DEAD/DEAH box helicase//Dicer dimerisation domain//Type III restriction enzyme, res subunit//SNF2 family N-terminal domain//Helicase conserved C-terminal domain//Ribonuclease III domain//PAZ domain//Photosystem II reaction centre T protein	GO:0051252//GO:0015979//GO:0006396	regulation of RNA metabolic process//photosynthesis//RNA processing	GO:0008026//GO:0004386//GO:0003725//GO:0004525//GO:0003676//GO:0016891//GO:0016787//GO:0005515//GO:0003677//GO:0003723//GO:0005524	ATP-dependent helicase activity//helicase activity//double-stranded RNA binding//ribonuclease III activity//nucleic acid binding//endoribonuclease activity, producing 5'-phosphomonoesters//hydrolase activity//protein binding//DNA binding//RNA binding//ATP binding	GO:0009539//GO:0005622//GO:0016020//GO:0009523	photosystem II reaction center//intracellular//membrane//photosystem II	KOG0701	dsRNA-specific nuclease Dicer and related ribonucleases
c53149_g1	144.379	0.697304	7.6939	4.109e-32	4.5687e-29	2861	157105546	XP_001648917.1	219	3.38414e-16	hypothetical protein AaeL_AAEL014517 [Aedes aegypti] >gi|108868998|gb|EAT33223.1| AAEL014517-PA [Aedes aegypti]	510952439	KC527696.1	2610	0	Cucumber mosaic virus isolate RP12 segment RNA2, complete sequence	--	--	--	--	Q86783	4464	0	RNA-directed RNA polymerase 2a OS=Cucumber mosaic virus (strain K) GN=ORF2a PE=3 SV=1	PF00978	RNA dependent RNA polymerase	GO:0006144//GO:0006351	purine nucleobase metabolic process//transcription, DNA-templated	GO:0003968//GO:0003723	RNA-directed RNA polymerase activity//RNA binding	GO:0031379	RNA-directed RNA polymerase complex	--	--
c55762_g1	27.0576	2.63426	3.3606	3.3671e-06	0.00055913	1250	8096269	BAA95789.1	154	1.67153e-08	KED [Nicotiana tabacum]	--	--	--	--	--	--	--	--	--	--	--	--	--	--	--	--	--	--	--	--	--	--	--
c5725_g1	18.2609	0	5.1907	1.4261e-05	0.0020959	4369	328702403	XP_001952092.2	5627	0	PREDICTED: myosin heavy chain, muscle isoform 1 [Acyrthosiphon pisum]	328702402	XM_001952057.2	4005	0	PREDICTED: Acyrthosiphon pisum myosin heavy chain 1, transcript variant 1 (Mhc1), mRNA	K17751	MYH6_7	myosin heavy chain 6/7	http://www.genome.jp/dbget-bin/www_bget?ko:K17751	P05661	4730	0	Myosin heavy chain, muscle OS=Drosophila melanogaster GN=Mhc PE=1 SV=4	PF00063//PF00038//PF09177//PF00769//PF01576//PF00612	Myosin head (motor domain)//Intermediate filament protein//Syntaxin 6, N-terminal//Ezrin/radixin/moesin family//Myosin tail//IQ calmodulin-binding motif	GO:0048193	Golgi vesicle transport	GO:0005515//GO:0005198//GO:0008092//GO:0005524//GO:0003774	protein binding//structural molecule activity//cytoskeletal protein binding//ATP binding//motor activity	GO:0016020//GO:0016459//GO:0005737//GO:0019898//GO:0005882	membrane//myosin complex//cytoplasm//extrinsic component of membrane//intermediate filament	KOG0161	Myosin class II heavy chain
c61384_g1	74.303	29.5192	1.3318	3.5012e-05	0.0047627	592	343424521	AEM24937.1	620	9.23975e-80	thionin-like protein [Nicotiana tabacum]	343424520	JN544241.1	542	0	Nicotiana tabacum thionin-like protein (D6) mRNA, complete cds	--	--	--	--	--	--	--	--	--	--	--	--	--	--	--	--	--	--
c61536_g1	80.1978	4.80365	4.0614	7.4495e-18	4.1116e-15	1454	225446491	XP_002278211.1	1433	0	PREDICTED: 8-hydroxyquercetin 8-O-methyltransferase [Vitis vinifera]	460405438	XM_004248135.1	599	0	PREDICTED: Solanum lycopersicum trans-resveratrol di-O-methyltransferase-like (LOC101268615), mRNA	--	--	--	--	B6VJS4	1286	1.07426e-173	Trans-resveratrol di-O-methyltransferase OS=Vitis vinifera GN=ROMT PE=1 SV=2	PF05175//PF00891//PF08100	Methyltransferase small domain//O-methyltransferase//Dimerisation domain	GO:0032259	methylation	GO:0008168//GO:0008171//GO:0046983	methyltransferase activity//O-methyltransferase activity//protein dimerization activity	--	--	--	--
c61684_g1	118.804	49.9711	1.2494	7.2898e-07	0.00013542	1341	11465959	NP_054501.1	299	2.63923e-30	hypothetical protein NitaCp025 [Nicotiana tabacum] >gi|78102537|ref|YP_358678.1| hypothetical protein NisyCp031 [Nicotiana sylvestris] >gi|11835|emb|CAA77355.1| hypothetical protein [Nicotiana tabacum] >gi|77799564|dbj|BAE46653.1| hypothetical protein [Nicotiana sylvestris] >gi|225203|prf||1211235AH ORF 70A	77799536	AB237912.1	1341	0	Nicotiana sylvestris chloroplast DNA, complete sequence	--	--	--	--	--	--	--	--	PF05509	TraY domain	GO:0000746	conjugation	GO:0003677	DNA binding	GO:0009507	chloroplast	--	--
c70186_g1	20.0807	0.387391	5.6959	4.5813e-06	0.00073995	1461	297501356	BAJ09030.1	1464	0	cytochrome oxidase subunit I [Aphis craccivora] >gi|297501360|dbj|BAJ09032.1| cytochrome oxidase subunit I [Aphis craccivora] >gi|297501362|dbj|BAJ09033.1| cytochrome oxidase subunit I [Aphis craccivora] >gi|297501364|dbj|BAJ09034.1| cytochrome oxidase subunit I [Aphis craccivora]	297501415	AB506741.1	1458	0	Myzus persicae mitochondrial COI gene for cytochrome oxidase subunit I, partial cds, isolate: Mper3	K02256	COX1	cytochrome c oxidase subunit 1	http://www.genome.jp/dbget-bin/www_bget?ko:K02256	P67793	1150	8.44923e-151	Cytochrome c oxidase subunit 1 OS=Choristoneura occidentalis GN=COI PE=3 SV=2	--	--	GO:0006118//GO:0022900//GO:0015992//GO:0009060//GO:0006119//GO:0006123	electron transport//electron transport chain//proton transport//aerobic respiration//oxidative phosphorylation//mitochondrial electron transport, cytochrome c to oxygen	GO:0009055//GO:0005506//GO:0004129//GO:0020037	electron carrier activity//iron ion binding//cytochrome-c oxidase activity//heme binding	GO:0005743//GO:0016021//GO:0045277//GO:0070469	mitochondrial inner membrane//integral component of membrane//respiratory chain complex IV//respiratory chain	KOG4768	Mitochondrial mRNA maturase
c77677_g1	45.7009	5.19491	3.137	4.9814e-09	1.3088e-06	619	--	--	--	--	--	--	--	--	--	--	--	--	--	--	--	--	--	--	--	--	--	--	--	--	--	--	--	--
c77776_g1	166.416	0.619826	8.0687	1.3443e-35	1.6634e-32	3128	--	--	--	--	--	47496775	AB179764.1	2939	0	Cucumber mosaic virus RNA 1 segment, complete sequence	--	--	--	--	O40976	5144	0	Replication protein 1a OS=Cucumber mosaic virus (strain NT9) GN=ORF1a PE=3 SV=1	PF01443//PF01660//PF12467//PF12503	Viral (Superfamily 1) RNA helicase//Viral methyltransferase//Cucumber mosaic virus 1a protein family//Cucumber mosaic virus 1a protein C terminal	GO:0009451//GO:0080009//GO:0006396	RNA modification//mRNA methylation//RNA processing	GO:0016817//GO:0005524//GO:0003723//GO:0008168//GO:0008174	hydrolase activity, acting on acid anhydrides//ATP binding//RNA binding//methyltransferase activity//mRNA methyltransferase activity	--	--	--	--
c78490_g1	123.061	34.4003	1.8389	5.856e-12	1.9968e-09	509	48526017	AAT45202.1	328	3.31632e-36	lipid transfer protein 1 precursor [Nicotiana tabacum]	49659948	AY621634.1	427	0	Nicotiana glauca lipid transfer protein precursor (LTP2) gene, complete cds	--	--	--	--	Q39950	196	5.19576e-18	Non-specific lipid-transfer protein OS=Helianthus annuus PE=3 SV=1	--	--	GO:0006869	lipid transport	GO:0008289	lipid binding	--	--	--	--
c8386_g1	97.8308	33.094	1.5637	5.9896e-08	1.3555e-05	364	--	--	--	--	--	--	--	--	--	--	--	--	--	--	--	--	--	--	--	--	--	--	--	--	--	--	--	--
c8528_g1	27.4399	2.78922	3.2983	3.4795e-06	0.00057407	1578	--	--	--	--	--	--	--	--	--	--	--	--	--	--	--	--	--	--	--	--	--	--	--	--	--	--	--	--
c8547_g1	18.8006	0	5.2327	1.0452e-05	0.0015847	1216	193709306	XP_001951787.1	1000	1.96356e-131	PREDICTED: hypothetical protein LOC100161508 [Acyrthosiphon pisum]	328709593	XM_001951752.2	981	0	PREDICTED: Acyrthosiphon pisum hypothetical protein LOC100161508 (LOC100161508), mRNA	--	--	--	--	--	--	--	--	--	--	--	--	--	--	--	--	--	--
c8559_g1	18.0963	0	5.1776	1.5682e-05	0.0022786	751	71041136	AAZ20451.1	537	1.2227e-64	RR1 cuticle protein 2 [Myzus persicae] >gi|77820290|gb|ABB04280.1| cuticle protein 5 [Myzus persicae]	71041135	DQ108939.1	694	0	Myzus persicae RR1 cuticle protein 2 mRNA, complete cds	--	--	--	--	Q7M4F3	188	3.6089e-16	Endocuticle structural glycoprotein SgAbd-2 OS=Schistocerca gregaria PE=1 SV=1	PF00379	Insect cuticle protein	--	--	GO:0042302	structural constituent of cuticle	--	--	--	--
c86186_g1	92.3768	26.8082	1.7849	5.4527e-09	1.4277e-06	1372	225432588	XP_002277866.1	839	4.70236e-106	PREDICTED: probable carboxylesterase 2-like [Vitis vinifera]	--	--	--	--	--	--	--	--	--	Q5NUF4	743	9.5112e-93	2-hydroxyisoflavanone dehydratase OS=Glycyrrhiza echinata GN=HIDM PE=1 SV=1	PF07859//PF00326//PF01738//PF12740	alpha/beta hydrolase fold//Prolyl oligopeptidase family//Dienelactone hydrolase family//Chlorophyllase enzyme	GO:0015996//GO:0015994//GO:0006508//GO:0008152	chlorophyll catabolic process//chlorophyll metabolic process//proteolysis//metabolic process	GO:0016787//GO:0008236//GO:0047746	hydrolase activity//serine-type peptidase activity//chlorophyllase activity	--	--	KOG1515	Arylacetamide deacetylase
c86227_g1	29.5953	2.78922	3.4074	1.0082e-06	0.00018372	874	350537105	NP_001233769.1	781	4.26129e-101	uncharacterized protein LOC544001 precursor [Solanum lycopersicum] >gi|924626|gb|AAA80497.1| unknown [Solanum lycopersicum]	148538220	AK246986.1	248	2.73423e-125	Solanum lycopersicum cDNA, clone: LEFL1007DD11, HTC in leaf	--	--	--	--	P13087	258	7.37204e-25	Miraculin OS=Synsepalum dulcificum PE=1 SV=3	PF00197	Trypsin and protease inhibitor	GO:0010951	negative regulation of endopeptidase activity	GO:0004866	endopeptidase inhibitor activity	--	--	--	--
c86670_g1	42.4733	6.06577	2.8078	1.0275e-07	2.2332e-05	300	--	--	--	--	--	19763	X53426.1	255	1.11962e-129	Nicotiana sylvestris NySS41 and partial NySS42 genes for RUBISCO small subunit (SSU)	--	--	--	--	--	--	--	--	--	--	--	--	--	--	--	--	--	--
c87861_g1	39.2205	3.87391	3.3397	2.4155e-08	5.6672e-06	1067	13699079	BAB41200.1	981	1.31026e-130	unnamed protein product [Nicotiana tabacum]	13699078	AB024512.2	921	0	Nicotiana tabacum mRNA, complete cds, 952 bp sequence	--	--	--	--	--	--	--	--	--	--	--	--	--	--	--	--	--	--
