# Supplementary material for: RNA-seq approach to analysis of gene expression profiles in dark green islands and light green tissues of Cucumber mosaic virus-infected Nicotiana tabacum
Source: PLoS One. 2017 May 10;12(5):e0175391. doi: 10.1371/journal.pone.0175391 (PMC5425015; doi:10.1371/journal.pone.0175391)
Supplement: S4 Data — (XLS) [file pone.0175391.s004.xls]

## Sheet: Data S4..DGIvsCK.DEG_down_annot
Gene_id	DGI_readcount	CK_readcount	log2.Fold_change.	p.value	q.value.Storey.et.al..2003.	Gene Length	NR GI	NR ID	NR Score	NR Evalue	NR Description	NT GI	NT ID	NT Score	NT Evalue	NT Description	KO ID	KO Name	KO Description	Http Link	Swissprot ID	Swissprot Score	Swissprot Evalue	Swissprot Description	PFAM ID	PFAM description	Gene Ontology Biological Pathway	BP Description	Gene Ontology Molecular Function	MF Description	Gene Ontology Cellular Component	CC Description	KOG ID	KOG Description
c16903_g1	28.6957	95.7631	-1.7386	6.9755e-11	2.1843e-08	2867	224073436	XP_002304095.1	1466	0	predicted protein [Populus trichocarpa] >gi|222841527|gb|EEE79074.1| predicted protein [Populus trichocarpa]	225321320	AK319189.1	1000	0	Solanum lycopersicum cDNA, clone: LEFL1002DC05, HTC in leaf	--	--	--	--	C0LGQ5	512	8.55643e-52	LRR receptor-like serine/threonine-protein kinase GSO1 OS=Arabidopsis thaliana GN=GSO1 PE=2 SV=1	PF08054//PF00560	Leucine operon leader peptide//Leucine Rich Repeat	GO:0009098	leucine biosynthetic process	GO:0005515	protein binding	--	--	KOG0619	FOG: Leucine rich repeat
c39933_g1	109.98	271.324	-1.3028	1.7204e-19	1.0393e-16	1240	225446714	XP_002282438.1	697	3.45642e-86	PREDICTED: uncharacterized protein LOC100267696 [Vitis vinifera] >gi|302143482|emb|CBI22043.3| unnamed protein product [Vitis vinifera]	460395343	XM_004243196.1	244	6.55842e-123	PREDICTED: Solanum lycopersicum uncharacterized LOC101259555 (LOC101259555), mRNA	--	--	--	--	Q4UKR8	160	1.80875e-11	Small heat shock protein C2 OS=Rickettsia felis (strain ATCC VR-1525 / URRWXCal2) GN=hspC2 PE=3 SV=1	--	--	--	--	--	--	--	--	--	--
c42453_g2	39.8196	105.428	-1.4047	2.9891e-09	8.0747e-07	985	242090773	XP_002441219.1	1580	0	hypothetical protein SORBIDRAFT_09g022580 [Sorghum bicolor] >gi|241946504|gb|EES19649.1| hypothetical protein SORBIDRAFT_09g022580 [Sorghum bicolor]	525314140	NM_001279284.1	625	0	Solanum lycopersicum heat shock protein 70 isoform 3 (hsc70.3), mRNA >gi|371779320|emb|FR828680.1| Solanum lycopersicum mRNA for heat shock protein 70 isoform 3 (hsc70.3 gene)	K03283	HSPA1_8	heat shock 70kDa protein 1/8	http://www.genome.jp/dbget-bin/www_bget?ko:K03283	P27322	1557	0	Heat shock cognate 70 kDa protein 2 OS=Solanum lycopersicum GN=HSC-2 PE=1 SV=1	PF06723//PF01968//PF02782	MreB/Mbl protein//Hydantoinase/oxoprolinase//FGGY family of carbohydrate kinases, C-terminal domain	GO:0000902//GO:0005975	cell morphogenesis//carbohydrate metabolic process	GO:0016773//GO:0016787	phosphotransferase activity, alcohol group as acceptor//hydrolase activity	--	--	KOG0101	Molecular chaperones HSP70/HSC70, HSP70 superfamily
c45851_g1	51.6775	108.082	-1.0645	8.2559e-07	0.00015299	2059	225449204	XP_002276050.1	1817	0	PREDICTED: uncharacterized acetyltransferase At3g50280-like [Vitis vinifera]	460388563	XM_004239889.1	291	8.21715e-149	PREDICTED: Solanum lycopersicum BAHD acyltransferase DCR-like (LOC101256490), mRNA	--	--	--	--	Q9SND9	514	6.06587e-56	Uncharacterized acetyltransferase At3g50280 OS=Arabidopsis thaliana GN=At3g50280 PE=3 SV=1	PF08163//PF02458	NUC194 domain//Transferase family	GO:0009069//GO:0080167//GO:0016310//GO:0006303	serine family amino acid metabolic process//response to karrikin//phosphorylation//double-strand break repair via nonhomologous end joining	GO:0005524//GO:0003677//GO:0016747//GO:0004677	ATP binding//DNA binding//transferase activity, transferring acyl groups other than amino-acyl groups//DNA-dependent protein kinase activity	GO:0005958//GO:0005634	DNA-dependent protein kinase-DNA ligase 4 complex//nucleus	--	--
c46059_g3	41.8274	98.4299	-1.2346	1.6459e-07	3.4595e-05	1484	205829189	B2X050.1	1263	1.61838e-169	RecName: Full=(+)-neomenthol dehydrogenase; AltName: Full=Menthone:neomenthol reductase 1; Short=CaMNR1 >gi|156152082|gb|ABU54321.1| menthone:neomenthol reductase 1 [Capsicum annuum]	460368159	XM_004229889.1	509	0	PREDICTED: Solanum lycopersicum (+)-neomenthol dehydrogenase-like (LOC101263248), mRNA	K15095	E1.1.1.208	(+)-neomenthol dehydrogenase	http://www.genome.jp/dbget-bin/www_bget?ko:K15095	B2X050	1263	1.10908e-170	(+)-neomenthol dehydrogenase OS=Capsicum annuum GN=MNR1 PE=1 SV=1	PF01370//PF02719//PF00106	NAD dependent epimerase/dehydratase family//Polysaccharide biosynthesis protein//short chain dehydrogenase	GO:0009058//GO:0044237//GO:0008152//GO:0016099//GO:0006952//GO:0055114	biosynthetic process//cellular metabolic process//metabolic process//monoterpenoid biosynthetic process//defense response//oxidation-reduction process	GO:0050662//GO:0003824//GO:0016491//GO:0000166//GO:0047501	coenzyme binding//catalytic activity//oxidoreductase activity//nucleotide binding//(+)-neomenthol dehydrogenase activity	--	--	KOG1208	Dehydrogenases with different specificities (related to short-chain alcohol dehydrogenases)
c47279_g1	128.718	309.6	-1.2662	3.2699e-21	2.2006e-18	1116	8096279	BAA95794.1	888	2.29464e-116	DC1.2 homologue [Nicotiana tabacum]	8096278	AB009888.1	505	0	Nicotiana tabacum mRNA for DC1.2 homologue, complete cds	--	--	--	--	P17407	363	2.24165e-39	21 kDa protein OS=Daucus carota PE=2 SV=1	PF04043	Plant invertase/pectin methylesterase inhibitor	GO:0043086//GO:0005985//GO:0005982	negative regulation of catalytic activity//sucrose metabolic process//starch metabolic process	GO:0004857//GO:0030599	enzyme inhibitor activity//pectinesterase activity	--	--	--	--
c47294_g1	390.567	842.371	-1.1089	1.2149e-45	2.3899e-42	3978	356548565	XP_003542671.1	383	1.06079e-37	PREDICTED: uncharacterized protein LOC100784254 [Glycine max]	460394376	XM_004242732.1	167	1.36511e-79	PREDICTED: Solanum lycopersicum uncharacterized LOC101248118 (LOC101248118), mRNA	--	--	--	--	--	--	--	--	PF13181//PF00515	Tetratricopeptide repeat//Tetratricopeptide repeat	--	--	GO:0005515	protein binding	--	--	--	--
c47382_g1	139.837	322.068	-1.2036	1.3992e-20	9.3342e-18	1794	20146093	BAB88935.1	2513	0	glucosyltransferase [Nicotiana tabacum]	20146092	AB072919.1	1637	0	Nicotiana tabacum NtGT2 mRNA for glucosyltransferase, complete cds	--	--	--	--	Q9ZR27	1443	0	Anthocyanidin 3-O-glucoside 5-O-glucosyltransferase 1 OS=Perilla frutescens GN=PF3R4 PE=1 SV=1	PF03033//PF00201//PF09162//PF01967//PF04101	Glycosyltransferase family 28 N-terminal domain//UDP-glucoronosyl and UDP-glucosyl transferase//Tap, RNA-binding//MoaC family//Glycosyltransferase family 28 C-terminal domain	GO:0030259//GO:0006777//GO:0005975//GO:0008152//GO:0006406	lipid glycosylation//Mo-molybdopterin cofactor biosynthetic process//carbohydrate metabolic process//metabolic process//mRNA export from nucleus	GO:0016758//GO:0030246//GO:0003723	transferase activity, transferring hexosyl groups//carbohydrate binding//RNA binding	GO:0005634//GO:0005737	nucleus//cytoplasm	KOG1192	UDP-glucuronosyl and UDP-glucosyl transferase
c48243_g1	69.799	179.89	-1.3658	2.9679e-14	1.2242e-11	2273	12539609	AAG59584.1	3348	0	pathogen-inducible alpha-dioxygenase [Nicotiana attenuata]	12539608	AF229926.1	1781	0	Nicotiana attenuata pathogen-inducible alpha-dioxygenase (PIOX_NICAT) mRNA, complete cds	K10529	DOX1	alpha-dioxygenase	http://www.genome.jp/dbget-bin/www_bget?ko:K10529	Q9SGH6	2553	0	Alpha-dioxygenase 1 OS=Arabidopsis thaliana GN=DOX1 PE=1 SV=1	PF01599//PF03098	Ribosomal protein S27a//Animal haem peroxidase	GO:0006979//GO:0006412//GO:0055114//GO:0006804//GO:0042254	response to oxidative stress//translation//oxidation-reduction process//peroxidase reaction//ribosome biogenesis	GO:0016702//GO:0020037//GO:0004601//GO:0003735	oxidoreductase activity, acting on single donors with incorporation of molecular oxygen, incorporation of two atoms of oxygen//heme binding//peroxidase activity//structural constituent of ribosome	GO:0005840//GO:0005622	ribosome//intracellular	KOG2408	Peroxidase/oxygenase
c48252_g1	48.5857	137.272	-1.4984	1.4912e-12	5.3711e-10	4241	--	--	--	--	--	225321318	AK319191.1	855	0	Solanum lycopersicum cDNA, clone: LEFL1002DF05, HTC in leaf	--	--	--	--	O82345	324	1.01409e-28	BAG family molecular chaperone regulator 6 OS=Arabidopsis thaliana GN=BAG6 PE=1 SV=1	PF00612//PF02996//PF02179	IQ calmodulin-binding motif//Prefoldin subunit//BAG domain	GO:0006457	protein folding	GO:0051087//GO:0005515//GO:0051082	chaperone binding//protein binding//unfolded protein binding	GO:0016272	prefoldin complex	--	--
c48507_g1	401.156	886.408	-1.1438	4.667e-50	1.1935e-46	2353	169883404	ACA97594.1	3330	0	thiamine biosynthesis protein ThiC variant L1 [Solanum lycopersicum] >gi|169883405|gb|ACA97595.1| thiamine biosynthesis protein ThiC variant L2 [Solanum lycopersicum] >gi|169883406|gb|ACA97596.1| thiamine biosynthesis protein ThiC variant S [Solanum lycopersicum]	460389515	XM_004240350.1	1490	0	PREDICTED: Solanum lycopersicum phosphomethylpyrimidine synthase, chloroplastic-like (LOC101264726), mRNA	K03147	thiC	phosphomethylpyrimidine synthase	http://www.genome.jp/dbget-bin/www_bget?ko:K03147	O82392	3004	0	Phosphomethylpyrimidine synthase, chloroplastic OS=Arabidopsis thaliana GN=THIC PE=1 SV=1	PF01964	ThiC family	GO:0009228	thiamine biosynthetic process	GO:0051536	iron-sulfur cluster binding	--	--	--	--
c48741_g1	25.5959	72.2252	-1.4966	2.9321e-07	5.8581e-05	1233	73698108	AAZ81591.1	841	2.9266e-109	Hav1 [Nicotiana tabacum]	15088625	AF389848.1	666	0	Nicotiana tabacum nictaba (NT1) mRNA, complete cds	--	--	--	--	Q949S5	253	2.08616e-23	F-box protein PP2-B11 OS=Arabidopsis thaliana GN=PP2B11 PE=1 SV=1	PF12125	D domain of beta-TrCP	--	--	GO:0046983	protein dimerization activity	--	--	--	--
c49591_g1	41.5548	83.2341	-1.0022	3.5013e-05	0.0047627	1513	410060789	AFV53356.1	1536	0	metacaspase 2 [Solanum lycopersicum]	460369493	XM_004230549.1	684	0	PREDICTED: Solanum lycopersicum metacaspase-1-like (LOC101258998), mRNA	--	--	--	--	Q7XJE6	766	4.45827e-95	Metacaspase-1 OS=Arabidopsis thaliana GN=AMC1 PE=1 SV=1	PF00656//PF04810	Caspase domain//Sec23/Sec24 zinc finger	GO:0006888//GO:0006886//GO:0006508	ER to Golgi vesicle-mediated transport//intracellular protein transport//proteolysis	GO:0004197//GO:0008270	cysteine-type endopeptidase activity//zinc ion binding	GO:0030127	COPII vesicle coat	KOG1546	Metacaspase involved in regulation of apoptosis
c51102_g1	24.4183	65.0608	-1.4138	2.8563e-06	0.0004848	1951	345522402	AEO00529.1	2081	0	polyphenol oxidase [Nicotiana benthamiana]	2916726	Y12501.1	691	0	Nicotiana tabacum mRNA for polyphenol oxidase	--	--	--	--	Q08307	2027	0	Polyphenol oxidase E, chloroplastic OS=Solanum lycopersicum PE=3 SV=1	PF00264//PF12142//PF12143	Common central domain of tyrosinase//Polyphenol oxidase middle domain//Protein of unknown function (DUF_B2219)	GO:0055114//GO:0008152//GO:0006118//GO:0006570	oxidation-reduction process//metabolic process//electron transport//tyrosine metabolic process	GO:0016491//GO:0004097	oxidoreductase activity//catechol oxidase activity	--	--	--	--
c69792_g1	67.2091	142.577	-1.085	9.4216e-09	2.3855e-06	1574	688423	BAA05470.1	778	1.94734e-96	tumor-related protein [Nicotiana glauca x Nicotiana langsdorffii]	460387962	XM_004239593.1	224	1.09878e-111	PREDICTED: Solanum lycopersicum TGACG-sequence-specific DNA-binding protein TGA-2.1-like (LOC101244373), mRNA	--	--	--	--	P23923	164	5.43195e-11	Transcription factor HBP-1b(c38) OS=Triticum aestivum PE=2 SV=1	PF00210//PF14144	Ferritin-like domain//Seed dormancy control	GO:0006351//GO:0006879	transcription, DNA-templated//cellular iron ion homeostasis	GO:0008199//GO:0043565	ferric iron binding//sequence-specific DNA binding	--	--	--	--
c94009_g1	24.198	73.3285	-1.5995	6.5577e-08	1.4711e-05	1044	114208	P25317.1	1166	1.26291e-158	RecName: Full=Probable glutathione S-transferase parA; AltName: Full=Auxin-regulated protein parA; AltName: Full=STR246C protein >gi|170283|gb|AAA67894.1| par peptide [Nicotiana tabacum] >gi|530740|emb|CAA56790.1| STR246C [Nicotiana tabacum]	170282	M29274.1	940	0	Nicotiana tabacum par mRNA, complete cds	K00799	GST, gst	glutathione S-transferase	http://www.genome.jp/dbget-bin/www_bget?ko:K00799	P25317	1166	8.65472e-160	Probable glutathione S-transferase parA OS=Nicotiana tabacum GN=PARA PE=2 SV=1	PF02798//PF13417//PF13409	Glutathione S-transferase, N-terminal domain//Glutathione S-transferase, N-terminal domain//Glutathione S-transferase, N-terminal domain	GO:0009734//GO:0006749//GO:0006803	auxin-activated signaling pathway//glutathione metabolic process//glutathione conjugation reaction	GO:0005515//GO:0004364	protein binding//glutathione transferase activity	--	--	KOG0406	Glutathione S-transferase
