# Supplementary material for: RNA-seq approach to analysis of gene expression profiles in dark green islands and light green tissues of Cucumber mosaic virus-infected Nicotiana tabacum
Source: PLoS One. 2017 May 10;12(5):e0175391. doi: 10.1371/journal.pone.0175391 (PMC5425015; doi:10.1371/journal.pone.0175391)
Supplement: S5 Data — (XLS) [file pone.0175391.s005.xls]

## Sheet: Data S5..LGTvsCK.DEG_up_annot
Gene_id	LGT_readcount	CK_readcount	log2.Fold_change.	p.value	q.value.Storey.et.al..2003.	Gene Length	NR GI	NR ID	NR Score	NR Evalue	NR Description	NT GI	NT ID	NT Score	NT Evalue	NT Description	KO ID	KO Name	KO Description	Http Link	Swissprot ID	Swissprot Score	Swissprot Evalue	Swissprot Description	PFAM ID	PFAM description	Gene Ontology Biological Pathway	BP Description	Gene Ontology Molecular Function	MF Description	Gene Ontology Cellular Component	CC Description	KOG ID	KOG Description
c12539_g1	53.48	10.1581	2.3964	2.09e-08	5.25e-06	778	113205354	ABI34357.1	202	2.07e-15	ATPase protein, putative [Solanum demissum]	142942393	EF514212.1	167	2.58e-80	Solanum tuberosum strain P6/210 contig R1, complete sequence	--	--	--	--	--	--	--	--	PF02731//PF08100//PF03839	SKIP/SNW domain//Dimerisation domain//Translocation protein Sec62	GO:0000398//GO:0015031	mRNA splicing, via spliceosome//protein transport	GO:0046983//GO:0008565//GO:0017111//GO:0005524	protein dimerization activity//protein transporter activity//nucleoside-triphosphatase activity//ATP binding	GO:0005681//GO:0016021	spliceosomal complex//integral component of membrane	--	--
c19349_g1	184.923	63.2795	1.5471	9.61e-15	4.84e-12	1831	18000070	AAL54886.1	2526	0	cytochrome P450-dependent fatty acid hydroxylase [Nicotiana tabacum]	18000069	AF092915.1	1706	0	Nicotiana tabacum cytochrome P450-dependent fatty acid hydroxylase (CYP94A4) mRNA, complete cds	--	--	--	--	P98188	1701	0	Cytochrome P450 94A2 OS=Vicia sativa GN=CYP94A2 PE=2 SV=1	PF05151//PF00067	Photosystem II reaction centre M protein (PsbM)//Cytochrome P450	GO:0019684//GO:0015979//GO:0055114//GO:0006118	photosynthesis, light reaction//photosynthesis//oxidation-reduction process//electron transport	GO:0016705//GO:0020037//GO:0005506//GO:0004497//GO:0009055	oxidoreductase activity, acting on paired donors, with incorporation or reduction of molecular oxygen//heme binding//iron ion binding//monooxygenase activity//electron carrier activity	GO:0009523//GO:0016021	photosystem II//integral component of membrane	KOG0157	Cytochrome P450 CYP4/CYP19/CYP26 subfamilies
c19467_g2	22.6188	0.158782	7.1543	1.52e-06	0.00029517	948	40036973	AAR37363.1	977	5.57e-130	xyloglucan endo-transglycosylase, partial [Nicotiana attenuata]	40036972	AY422687.1	634	0	Nicotiana attenuata xyloglucan endo-transglycosylase (XTH1) mRNA, partial cds	K08235	E2.4.1.207	xyloglucan:xyloglucosyl transferase	http://www.genome.jp/dbget-bin/www_bget?ko:K08235	Q38911	697	2.31e-88	Probable xyloglucan endotransglucosylase/hydrolase protein 15 OS=Arabidopsis thaliana GN=XTH15 PE=1 SV=1	PF06955//PF06467//PF00722	Xyloglucan endo-transglycosylase (XET) C-terminus//MYM-type Zinc finger with FCS sequence motif//Glycosyl hydrolases family 16	GO:0005975//GO:0006073	carbohydrate metabolic process//cellular glucan metabolic process	GO:0016762//GO:0008270//GO:0004553	xyloglucan:xyloglucosyl transferase activity//zinc ion binding//hydrolase activity, hydrolyzing O-glycosyl compounds	GO:0048046//GO:0005618	apoplast//cell wall	--	--
c21648_g1	40.2242	1.24882	5.0094	8.03e-11	2.77e-08	682	--	--	--	--	--	--	--	--	--	--	--	--	--	--	--	--	--	--	--	--	--	--	--	--	--	--	--	--
c22835_g1	25.0586	1.03208	4.6017	4.3e-07	9.09e-05	680	147797346	CAN62773.1	269	7.41e-27	hypothetical protein VITISV_028724 [Vitis vinifera]	--	--	--	--	--	--	--	--	--	--	--	--	--	--	--	--	--	--	--	--	--	--	--
c26715_g1	250.043	37.868	2.7231	8.14e-39	1.65e-35	1611	8096269	BAA95789.1	395	6.52e-39	KED [Nicotiana tabacum]	8096268	AB009883.1	676	0	Nicotiana tabacum mRNA for KED, complete cds	--	--	--	--	--	--	--	--	--	--	--	--	--	--	--	--	--	--
c29783_g1	39.0026	4.68884	3.0563	4.81e-08	1.14e-05	1171	356560194	XP_003548379.1	507	8.56e-58	PREDICTED: probable E3 ubiquitin-protein ligase RNF144A-like [Glycine max]	--	--	--	--	--	K11975	RNF144	E3 ubiquitin-protein ligase RNF144	http://www.genome.jp/dbget-bin/www_bget?ko:K11975	Q4KLT0	163	2.95e-11	Probable E3 ubiquitin-protein ligase RNF217 OS=Xenopus laevis GN=rnf217 PE=2 SV=1	PF04881//PF01485//PF13639	Adenovirus GP19K//IBR domain//Ring finger domain	GO:0050690	regulation of defense response to virus by virus	GO:0008270//GO:0005515//GO:0005537	zinc ion binding//protein binding//mannose binding	--	--	KOG1812	Predicted E3 ubiquitin ligase
c30049_g1	20.7951	0.793911	4.7111	3.71e-06	0.00065892	1157	225426609	XP_002280587.1	389	3.56e-41	PREDICTED: uncharacterized protein At1g01500-like [Vitis vinifera]	460399877	XM_004245415.1	258	1.01e-130	PREDICTED: Solanum lycopersicum uncharacterized LOC101265946 (LOC101265946), mRNA	--	--	--	--	--	--	--	--	--	--	--	--	--	--	--	--	--	--
c30265_g1	30.1921	4.28712	2.8161	4.04e-06	0.00071048	780	--	--	--	--	--	--	--	--	--	--	--	--	--	--	--	--	--	--	--	--	--	--	--	--	--	--	--	--
c30493_g1	66.3008	25.8815	1.3571	2.76e-05	0.0040514	632	224068412	XP_002326114.1	287	1.42e-29	predicted protein [Populus trichocarpa] >gi|222833307|gb|EEE71784.1| predicted protein [Populus trichocarpa]	192336004	EU829617.1	61	1.75e-21	Linum usitatissimum clone LU0015A03 mRNA sequence	--	--	--	--	--	--	--	--	PF06596	Photosystem II reaction centre X protein (PsbX)	GO:0015979	photosynthesis	--	--	GO:0009535//GO:0009523//GO:0016020	chloroplast thylakoid membrane//photosystem II//membrane	--	--
c31908_g1	44.6364	6.51007	2.7775	2.64e-08	6.47e-06	665	224093804	XP_002309999.1	180	6.48e-14	predicted protein [Populus trichocarpa] >gi|222852902|gb|EEE90449.1| predicted protein [Populus trichocarpa]	--	--	--	--	--	K16281	RHA1	RING-H2 zinc finger protein RHA1	http://www.genome.jp/dbget-bin/www_bget?ko:K16281	P0C035	165	2.75e-12	RING-H2 finger protein ATL60 OS=Arabidopsis thaliana GN=ATL60 PE=2 SV=1	PF00097//PF12861//PF14634//PF12906//PF12678//PF13639	Zinc finger, C3HC4 type (RING finger)//Anaphase-promoting complex subunit 11 RING-H2 finger//zinc-RING finger domain//RING-variant domain//RING-H2 zinc finger//Ring finger domain	GO:0016567	protein ubiquitination	GO:0046872//GO:0005515//GO:0008270//GO:0004842	metal ion binding//protein binding//zinc ion binding//ubiquitin-protein transferase activity	GO:0005680	anaphase-promoting complex	KOG0800	FOG: Predicted E3 ubiquitin ligase
c32163_g1	112.412	7.70094	3.8676	1.82e-24	1.85e-21	728	357462411	XP_003601487.1	161	1.43e-11	hypothetical protein MTR_3g082210 [Medicago truncatula] >gi|355490535|gb|AES71738.1| hypothetical protein MTR_3g082210 [Medicago truncatula]	--	--	--	--	--	--	--	--	--	--	--	--	--	--	--	--	--	--	--	--	--	--	--
c32449_g1	232.755	75.1691	1.6306	1.65e-19	1.17e-16	791	311893225	BAJ25784.1	534	1.68e-65	putative PR-10 type pathogenesis-related protein [Nicotiana tabacum]	311893226	AB518292.1	213	7.05e-106	Nicotiana tabacum NtSN1c mRNA for putative PR-10 type pathogenesis-related protein, complete cds	--	--	--	--	P85524	284	2.01e-29	Kirola OS=Actinidia deliciosa PE=1 SV=1	PF00407	Pathogenesis-related protein Bet v I family	GO:0006952//GO:0009607	defense response//response to biotic stimulus	--	--	--	--	--	--
c32449_g2	47.64	5.71616	3.0591	1.59e-09	4.76e-07	425	311893225	BAJ25784.1	378	8.32e-44	putative PR-10 type pathogenesis-related protein [Nicotiana tabacum]	--	--	--	--	--	--	--	--	--	P85524	209	7.06e-20	Kirola OS=Actinidia deliciosa PE=1 SV=1	PF00407	Pathogenesis-related protein Bet v I family	GO:0050896//GO:0009607//GO:0006952	response to stimulus//response to biotic stimulus//defense response	--	--	--	--	--	--
c32520_g1	407.271	184.611	1.1415	1.59e-19	1.14e-16	731	387911068	CCG06563.1	224	3.21e-20	TIP protein [Nicotiana tabacum]	387911067	HE664126.1	381	0	Nicotiana tabacum TIP gene	--	--	--	--	P37220	149	4.16e-11	Abscisic stress-ripening protein 3 OS=Solanum lycopersicum GN=ASR3 PE=4 SV=2	PF04879//PF05241//PF01529//PF02496	Molybdopterin oxidoreductase Fe4S4 domain//Emopamil binding protein//DHHC palmitoyltransferase//ABA/WDS induced protein	GO:0055114//GO:0016125//GO:0006694//GO:0006950	oxidation-reduction process//sterol metabolic process//steroid biosynthetic process//response to stress	GO:0008270//GO:0047750//GO:0016491	zinc ion binding//cholestenol delta-isomerase activity//oxidoreductase activity	GO:0005783//GO:0016021	endoplasmic reticulum//integral component of membrane	--	--
c33173_g2	23.8404	1.34965	4.1428	1.56e-06	0.00030047	287	--	--	--	--	--	--	--	--	--	--	--	--	--	--	--	--	--	--	--	--	--	--	--	--	--	--	--	--
c33302_g1	86.3781	10.3955	3.0547	4.63e-16	2.57e-13	2369	--	--	--	--	--	11275377	AB042974.1	813	0	Nicotiana tabacum ked gene, partial cds	--	--	--	--	--	--	--	--	PF03176//PF07670	MMPL family//Nucleoside recognition	--	--	GO:0001882	nucleoside binding	GO:0016020	membrane	--	--
c33473_g1	44.3745	3.01686	3.8786	1.36e-10	4.57e-08	575	111073735	BAF02556.1	329	2.1e-36	hypothetical protein [Nicotiana benthamiana]	111073734	AB248519.1	342	9.81e-178	Nicotiana benthamiana mRNA for hypothetical protein, complete cds, clone: NbCD3U40	--	--	--	--	--	--	--	--	--	--	--	--	--	--	--	--	--	--
c33586_g1	29.9311	4.84286	2.6277	9.81e-06	0.0016116	745	388502874	AFK39503.1	290	2.82e-29	unknown [Medicago truncatula]	460398044	XM_004244527.1	169	1.91e-81	PREDICTED: Solanum lycopersicum lipid transfer-like protein VAS-like (LOC101266657), mRNA	--	--	--	--	Q9FFY3	121	7.24e-07	Lipid transfer-like protein VAS OS=Arabidopsis thaliana GN=VAS PE=2 SV=1	--	--	--	--	--	--	--	--	--	--
c33671_g1	36.4567	2.85808	3.6731	1.14e-08	2.98e-06	774	147842263	CAN73940.1	199	1.33e-16	hypothetical protein VITISV_031602 [Vitis vinifera]	--	--	--	--	--	--	--	--	--	--	--	--	--	--	--	--	--	--	--	--	--	--	--
c33801_g1	172.529	81.4505	1.0828	1.81e-08	4.57e-06	607	225425304	XP_002273119.1	443	1.99e-53	PREDICTED: 40S ribosomal protein S27-2 [Vitis vinifera] >gi|147771740|emb|CAN78160.1| hypothetical protein VITISV_040920 [Vitis vinifera]	32478707	AY310774.1	320	1.76e-165	Nicotiana benthamiana clone 8-152 unknown mRNA	K02978	RP-S27e, RPS27	small subunit ribosomal protein S27e	http://www.genome.jp/dbget-bin/www_bget?ko:K02978	Q9M2F1	435	2.11e-53	40S ribosomal protein S27-2 OS=Arabidopsis thaliana GN=RPS27B PE=2 SV=2	PF01667//PF01485	Ribosomal protein S27//IBR domain	GO:0006412//GO:0042254	translation//ribosome biogenesis	GO:0008270//GO:0003735//GO:0046872	zinc ion binding//structural constituent of ribosome//metal ion binding	GO:0005840//GO:0005622	ribosome//intracellular	KOG1779	40s ribosomal protein S27
c33812_g1	222.84	95.0415	1.2294	1.21e-12	5.05e-10	848	311893221	BAJ25782.1	483	3.24e-58	putative metallocarboxypeptidase inhibitor precursor [Nicotiana tabacum]	311893220	AB518289.1	515	0	Nicotiana tabacum NtMCPIb mRNA for putative metallocarboxypeptidase inhibitor precursor, complete cds	--	--	--	--	P01076	173	1.56e-14	Metallocarboxypeptidase inhibitor OS=Solanum lycopersicum PE=1 SV=2	--	--	GO:0010951	negative regulation of endopeptidase activity	GO:0008191	metalloendopeptidase inhibitor activity	--	--	--	--
c33892_g1	154.872	50.2593	1.6236	2.04e-13	9.15e-11	725	311893257	BAJ25798.1	444	7.27e-53	putative non-specific lipid-transfer protein type 2 subfamily [Nicotiana tabacum]	311893256	AB518680.1	315	1.28e-162	Nicotiana tabacum NtLTP2 mRNA for putative non-specific lipid-transfer protein type 2 subfamily, complete cds	--	--	--	--	P82353	244	8.91e-25	Non-specific lipid-transfer protein 2 OS=Prunus armeniaca PE=1 SV=1	--	--	GO:0006869	lipid transport	--	--	--	--	--	--
c34322_g1	234.314	1.19087	7.6203	3.07e-52	1.07e-48	363	218304	BAA14220.1	481	2.13e-59	PR1a protein precursor [Nicotiana tabacum] >gi|226219|prf||1501385A pathogenesis related protein PR1a	19939	X06361.1	358	0	Nicotiana tabacum gene for pathogenesis-related protein PR1a	K13449	PR1	pathogenesis-related protein 1	http://www.genome.jp/dbget-bin/www_bget?ko:K13449	P08299	481	1.46e-60	Pathogenesis-related protein 1A OS=Nicotiana tabacum PE=1 SV=1	PF07776	Zinc-finger associated domain (zf-AD)	--	--	GO:0008270	zinc ion binding	GO:0005634	nucleus	KOG3017	Defense-related protein containing SCP domain
c34322_g2	221.086	0.476347	8.8584	1.03e-43	2.74e-40	457	130826	P08299.1	316	4.5e-34	RecName: Full=Pathogenesis-related protein 1A; Short=PR-1A; Flags: Precursor >gi|19934|emb|CAA31233.1| unnamed protein product [Nicotiana tabacum] >gi|19936|emb|CAA29392.1| PR-1a precursor (AA -30 to 138) [Nicotiana tabacum] >gi|19940|emb|CAA29660.1| PR1a precursor (AA -30 to -1) [Nicotiana tabacum]	19933	X12737.1	457	0	Tobacco PR-1a gene for pathogenesis-related protein 1a	K13449	PR1	pathogenesis-related protein 1	http://www.genome.jp/dbget-bin/www_bget?ko:K13449	P08299	316	3.08e-35	Pathogenesis-related protein 1A OS=Nicotiana tabacum PE=1 SV=1	--	--	GO:0009607//GO:0006952	response to biotic stimulus//defense response	--	--	GO:0005576//GO:0005773	extracellular region//vacuole	KOG3017	Defense-related protein containing SCP domain
c34369_g1	18.6199	0.793911	4.5517	1.38e-05	0.0021814	659	255553502	XP_002517792.1	199	3.52e-17	conserved hypothetical protein [Ricinus communis] >gi|223543064|gb|EEF44599.1| conserved hypothetical protein [Ricinus communis]	--	--	--	--	--	--	--	--	--	--	--	--	--	--	--	--	--	--	--	--	--	--	--
c34404_g1	1956.77	0.476347	12.004	8.92e-231	6.87e-226	2229	357514887	XP_003627732.1	822	1.59e-92	ATP synthase subunit beta [Medicago truncatula] >gi|355521754|gb|AET02208.1| ATP synthase subunit beta [Medicago truncatula]	124303927	EF213025.1	2068	0	Cucumber mosaic virus strain CTL segment RNA3, complete sequence	--	--	--	--	Q66137	1460	0	Movement protein OS=Cucumber mosaic virus (strain N) GN=ORF3a PE=3 SV=1	PF00760	Cucumovirus coat protein	--	--	--	--	GO:0019028	viral capsid	--	--
c34706_g1	26.5377	3.49321	2.9254	1.05e-05	0.0017177	1035	116332	P29060.1	1428	0	RecName: Full=Acidic endochitinase; Flags: Precursor >gi|19775|emb|CAA77656.1| acidic chitinase III [Nicotiana tabacum]	19774	Z11563.1	1018	0	N.tabacum mRNA for acidic chitinase III	K01183	E3.2.1.14	chitinase	http://www.genome.jp/dbget-bin/www_bget?ko:K01183	P29060	1428	0	Acidic endochitinase OS=Nicotiana tabacum PE=1 SV=1	PF00704	Glycosyl hydrolases family 18	GO:0005975//GO:0000272//GO:0016998//GO:0006032	carbohydrate metabolic process//polysaccharide catabolic process//cell wall macromolecule catabolic process//chitin catabolic process	GO:0004568//GO:0043169//GO:0004553	chitinase activity//cation binding//hydrolase activity, hydrolyzing O-glycosyl compounds	GO:0005618//GO:0005576	cell wall//extracellular region	KOG4701	Chitinase
c34868_g1	64.9086	13.4171	2.2743	2.22e-09	6.39e-07	599	--	--	--	--	--	--	--	--	--	--	--	--	--	--	--	--	--	--	--	--	--	--	--	--	--	--	--	--
c35047_g1	86.0518	2.93747	4.8726	2.85e-21	2.34e-18	911	225424154	XP_002284010.1	578	5.42e-71	PREDICTED: uncharacterized protein LOC100262828 [Vitis vinifera]	--	--	--	--	--	--	--	--	--	--	--	--	--	--	--	--	--	--	--	--	--	--	--
c35132_g1	29.67	5.3192	2.4797	2.05e-05	0.0030988	1157	224111766	XP_002315971.1	618	3.37e-76	predicted protein [Populus trichocarpa] >gi|222865011|gb|EEF02142.1| predicted protein [Populus trichocarpa]	460365064	XM_004228378.1	263	1.67e-133	PREDICTED: Solanum lycopersicum probable calcium-binding protein CML16-like (LOC101262447), mRNA	K13448	CML	calcium-binding protein CML	http://www.genome.jp/dbget-bin/www_bget?ko:K13448	Q9LI84	552	2.15e-67	Probable calcium-binding protein CML16 OS=Arabidopsis thaliana GN=CML16 PE=2 SV=2	PF13405//PF10591//PF13499//PF00036//PF13202	EF-hand domain//Secreted protein acidic and rich in cysteine Ca binding region//EF-hand domain pair//EF hand//EF hand	GO:0007165	signal transduction	GO:0005509	calcium ion binding	GO:0005578	proteinaceous extracellular matrix	KOG0027	Calmodulin and related proteins (EF-Hand superfamily)
c35150_g1	149.484	38.4324	1.9596	1.69e-16	9.62e-14	794	130839	P29062.1	630	7.9e-80	RecName: Full=Pathogenesis-related protein PR-4A; Flags: Precursor >gi|19964|emb|CAA42820.1| PR-4a protein [Nicotiana tabacum] >gi|228447|prf||1804330A pathogenesis-related protein 4	19961	X58546.1	680	0	N.tabacum PR-4A mRNA for pathogenesis-related protein 4A	--	--	--	--	P29062	630	5.41e-81	Pathogenesis-related protein PR-4A OS=Nicotiana tabacum PE=2 SV=1	PF00967	Barwin family	GO:0050832//GO:0042742	defense response to fungus//defense response to bacterium	--	--	GO:0005618//GO:0005576	cell wall//extracellular region	--	--
c35163_g1	38.2883	5.3192	2.8476	1.78e-07	3.99e-05	950	--	--	--	--	--	--	--	--	--	--	--	--	--	--	--	--	--	--	PF05416	Southampton virus-type processing peptidase	GO:0006508	proteolysis	GO:0004197	cysteine-type endopeptidase activity	--	--	--	--
c35248_g1	30.8064	1.58782	4.2781	3.61e-08	8.71e-06	836	118481694	ABK92787.1	166	5.95e-12	unknown [Populus trichocarpa] >gi|118489319|gb|ABK96464.1| unknown [Populus trichocarpa x Populus deltoides]	--	--	--	--	--	--	--	--	--	--	--	--	--	--	--	--	--	--	--	--	--	--	--
c35306_g1	57.8496	17.3867	1.7343	2.48e-06	0.00045687	1185	321158521	BAJ72663.1	374	3.18e-39	ethylene response factor 3b [Nicotiana tabacum]	44843781	AJ617031.1	104	4.19e-45	Nicotiana plumbaginifolia cDNA-AFLP fragment, clone Np193	K09286	EREBP	EREBP-like factor	http://www.genome.jp/dbget-bin/www_bget?ko:K09286	Q9LW49	371	6.04e-40	Ethylene-responsive transcription factor 4 OS=Nicotiana sylvestris GN=ERF4 PE=2 SV=1	PF00847	AP2 domain	GO:0006355	regulation of transcription, DNA-templated	GO:0003700	sequence-specific DNA binding transcription factor activity	GO:0005667	transcription factor complex	--	--
c35322_g1	19.403	0.793911	4.6112	8.57e-06	0.0014264	624	13785213	CAC37358.1	605	1.16e-73	putative membrane protein [Solanum tuberosum]	--	--	--	--	--	--	--	--	--	Q94BT2	195	8.59e-17	Auxin-induced in root cultures protein 12 OS=Arabidopsis thaliana GN=AIR12 PE=1 SV=3	--	--	--	--	--	--	GO:0016021	integral component of membrane	--	--
c35413_g1	32.6283	7.1452	2.1911	3.43e-05	0.0049134	1032	38489222	AAR21296.1	553	2.55e-66	NDR1-like protein [Nicotiana benthamiana]	--	--	--	--	--	--	--	--	--	O48915	254	4.23e-24	Protein NDR1 OS=Arabidopsis thaliana GN=NDR1 PE=1 SV=1	--	--	--	--	--	--	--	--	--	--
c35476_g1	37.5017	2.54052	3.8838	3.54e-09	9.99e-07	978	224072929	XP_002303937.1	182	7.55e-14	predicted protein [Populus trichocarpa] >gi|222841369|gb|EEE78916.1| predicted protein [Populus trichocarpa]	--	--	--	--	--	--	--	--	--	Q9LDH1	119	2.35e-06	Sigma factor binding protein 1, chloroplastic OS=Arabidopsis thaliana GN=SIB1 PE=1 SV=1	PF00982//PF04881	Glycosyltransferase family 20//Adenovirus GP19K	GO:0005992//GO:0050690	trehalose biosynthetic process//regulation of defense response to virus by virus	GO:0005537//GO:0003824	mannose binding//catalytic activity	--	--	--	--
c35594_g1	177.374	0	8.4706	6e-37	1.13e-33	2887	367032682	XP_003665624.1	142	2.69e-07	hypothetical protein MYCTH_2309564 [Myceliophthora thermophila ATCC 42464] >gi|347012895|gb|AEO60379.1| hypothetical protein MYCTH_2309564 [Myceliophthora thermophila ATCC 42464]	388240149	HE818416.1	2852	0	Tobacco mosaic virus isolate Fumeng, complete genome	--	--	--	--	O93058	4871	0	Replicase large subunit OS=Tobacco mosaic virus (strain OM) PE=3 SV=1	PF01443//PF04113//PF01660	Viral (Superfamily 1) RNA helicase//Gpi16 subunit, GPI transamidase component//Viral methyltransferase	GO:0009451//GO:0016255//GO:0080009//GO:0006396	RNA modification//attachment of GPI anchor to protein//mRNA methylation//RNA processing	GO:0005524//GO:0003723//GO:0008174	ATP binding//RNA binding//mRNA methyltransferase activity	GO:0042765	GPI-anchor transamidase complex	--	--
c35594_g2	267.973	0.158782	10.721	7.35e-41	1.57e-37	3540	1644306	CAB03628.1	305	1.05e-29	viral envelope protein [Nicotiana tabacum]	388240149	HE818416.1	3501	0	Tobacco mosaic virus isolate Fumeng, complete genome	--	--	--	--	P30738	3693	0	Replicase large subunit OS=Tobacco mosaic virus (strain Korean NC 82) PE=3 SV=2	PF07955//PF00998//PF00978//PF01443//PF00721//PF15320//PF05493	Protein of unknown function (DUF1687)//Viral RNA dependent RNA polymerase//RNA dependent RNA polymerase//Viral (Superfamily 1) RNA helicase//Virus coat protein (TMV like)//mRNA cap methylation, RNMT-activating mini protein//ATP synthase subunit H	GO:0039694//GO:0055114//GO:0015992//GO:0032259//GO:0006351//GO:0015991//GO:0006144	viral RNA genome replication//oxidation-reduction process//proton transport//methylation//transcription, DNA-templated//ATP hydrolysis coupled proton transport//purine nucleobase metabolic process	GO:0003968//GO:0003723//GO:0005524//GO:0015078//GO:0005198//GO:0016491	RNA-directed RNA polymerase activity//RNA binding//ATP binding//hydrogen ion transmembrane transporter activity//structural molecule activity//oxidoreductase activity	GO:0005845//GO:0031379//GO:0005739//GO:0019028//GO:0033179	mRNA cap binding complex//RNA-directed RNA polymerase complex//mitochondrion//viral capsid//proton-transporting V-type ATPase, V0 domain	--	--
c36094_g2	47.1162	13.8172	1.7698	1.62e-05	0.0025104	1731	--	--	--	--	--	--	--	--	--	--	--	--	--	--	--	--	--	--	PF07354	Zona-pellucida-binding protein (Sp38)	GO:0007339	binding of sperm to zona pellucida	--	--	GO:0005576	extracellular region	--	--
c36196_g1	116.851	35.6125	1.7142	3.18e-11	1.15e-08	1230	22947852	AAN07898.1	1179	1.23e-158	xyloglucan endotransglycosylase [Malus x domestica] >gi|187372984|gb|ACD03226.1| xyloglucan endotransglucosylase/hydrolase 2 [Malus x domestica]	460388958	XM_004240083.1	517	0	PREDICTED: Solanum lycopersicum probable xyloglucan endotransglucosylase/hydrolase protein 23-like (LOC101265927), mRNA	K08235	E2.4.1.207	xyloglucan:xyloglucosyl transferase	http://www.genome.jp/dbget-bin/www_bget?ko:K08235	Q38910	1032	1.72e-137	Probable xyloglucan endotransglucosylase/hydrolase protein 23 OS=Arabidopsis thaliana GN=XTH23 PE=2 SV=1	PF00722//PF06955	Glycosyl hydrolases family 16//Xyloglucan endo-transglycosylase (XET) C-terminus	GO:0005975//GO:0006073	carbohydrate metabolic process//cellular glucan metabolic process	GO:0016762//GO:0004553	xyloglucan:xyloglucosyl transferase activity//hydrolase activity, hydrolyzing O-glycosyl compounds	GO:0048046//GO:0005618	apoplast//cell wall	--	--
c36319_g1	23.4393	2.32537	3.3334	1.07e-05	0.0017505	971	359491325	XP_003634265.1	700	2.78e-88	PREDICTED: LOW QUALITY PROTEIN: glutathione S-transferase U9-like [Vitis vinifera]	460380577	XM_004235984.1	220	1.12e-109	PREDICTED: Solanum lycopersicum glutathione S-transferase U9-like (LOC101248761), mRNA	K00799	GST, gst	glutathione S-transferase	http://www.genome.jp/dbget-bin/www_bget?ko:K00799	Q9CA57	579	2.64e-71	Glutathione S-transferase U10 OS=Arabidopsis thaliana GN=GSTU10 PE=2 SV=1	PF13409//PF02798//PF13417	Glutathione S-transferase, N-terminal domain//Glutathione S-transferase, N-terminal domain//Glutathione S-transferase, N-terminal domain	--	--	GO:0005515	protein binding	--	--	KOG0406	Glutathione S-transferase
c36709_g1	29.235	4.36651	2.7431	7.71e-06	0.0012961	713	225431343	XP_002278070.1	552	7.48e-69	PREDICTED: uncharacterized protein At4g08330, chloroplastic [Vitis vinifera]	460373437	XM_004232478.1	297	1.28e-152	PREDICTED: Solanum lycopersicum uncharacterized LOC101245715 (LOC101245715), mRNA	--	--	--	--	Q9STN5	114	6.69e-06	Uncharacterized protein At4g08330, chloroplastic OS=Arabidopsis thaliana GN=At4g08330 PE=1 SV=1	PF01641//PF03604//PF00096	SelR domain//DNA directed RNA polymerase, 7 kDa subunit//Zinc finger, C2H2 type	GO:0006144//GO:0006206//GO:0006351//GO:0055114	purine nucleobase metabolic process//pyrimidine nucleobase metabolic process//transcription, DNA-templated//oxidation-reduction process	GO:0003677//GO:0046872//GO:0033743//GO:0003899	DNA binding//metal ion binding//peptide-methionine (R)-S-oxide reductase activity//DNA-directed RNA polymerase activity	GO:0005886//GO:0005730	plasma membrane//nucleolus	--	--
c36853_g1	57.224	3.73297	3.9382	2.35e-13	1.05e-10	1097	224143520	XP_002324983.1	122	4.85e-06	predicted protein [Populus trichocarpa] >gi|222866417|gb|EEF03548.1| predicted protein [Populus trichocarpa]	--	--	--	--	--	--	--	--	--	--	--	--	--	--	--	--	--	--	--	--	--	--	--
c36945_g1	110.85	49.159	1.1731	1.42e-06	0.00027699	1285	198400337	ACH87177.1	315	2.36e-31	hypothetical protein [Camellia sinensis]	460373435	XM_004232477.1	275	3.98e-140	PREDICTED: Solanum lycopersicum uncharacterized LOC101245418 (LOC101245418), mRNA	--	--	--	--	--	--	--	--	--	--	--	--	--	--	--	--	--	--
c37007_g1	98.5924	16.3681	2.5906	1.71e-15	8.89e-13	1280	--	--	--	--	--	--	--	--	--	--	--	--	--	--	--	--	--	--	--	--	--	--	--	--	--	--	--	--
c37021_g1	17.5758	0.317564	5.7904	1.42e-05	0.0022416	841	357497069	XP_003618823.1	463	1.15e-54	Calcium-binding protein CML38 [Medicago truncatula] >gi|355493838|gb|AES75041.1| Calcium-binding protein CML38 [Medicago truncatula]	460371933	XM_004231741.1	289	4.24e-148	PREDICTED: Solanum lycopersicum putative calcium-binding protein CML19-like (LOC101245711), mRNA	K13448	CML	calcium-binding protein CML	http://www.genome.jp/dbget-bin/www_bget?ko:K13448	Q8RYJ8	371	5.29e-42	Putative calcium-binding protein CML19 OS=Oryza sativa subsp. japonica GN=CML19 PE=3 SV=1	PF00036//PF13202//PF10591//PF13499//PF13405	EF hand//EF hand//Secreted protein acidic and rich in cysteine Ca binding region//EF-hand domain pair//EF-hand domain	GO:0007165	signal transduction	GO:0005509	calcium ion binding	GO:0005578	proteinaceous extracellular matrix	KOG0027	Calmodulin and related proteins (EF-Hand superfamily)
c37329_g1	94.7048	5.40495	4.1311	1.11e-21	9.22e-19	812	225447429	XP_002281878.1	369	5.26e-41	PREDICTED: calcium-binding protein PBP1 [Vitis vinifera]	460395715	XM_004243379.1	227	1.2e-113	PREDICTED: Solanum lycopersicum calcium-binding protein PBP1-like (LOC101266533), mRNA	--	--	--	--	Q9LSQ6	286	7.05e-30	Calcium-binding protein PBP1 OS=Arabidopsis thaliana GN=PBP1 PE=1 SV=1	PF13499//PF13405//PF13202//PF00036	EF-hand domain pair//EF-hand domain//EF hand//EF hand	--	--	GO:0005509	calcium ion binding	--	--	KOG0028	Ca2+-binding protein (centrin/caltractin), EF-Hand superfamily protein
c37403_g2	58.182	21.2006	1.4565	3.34e-05	0.0047854	976	224127983	XP_002320212.1	486	1.13e-57	predicted protein [Populus trichocarpa] >gi|222860985|gb|EEE98527.1| predicted protein [Populus trichocarpa]	460405249	XM_004248041.1	241	2.38e-121	PREDICTED: Solanum lycopersicum calcium-binding protein KIC-like (LOC101266268), mRNA	--	--	--	--	Q9ZPX9	443	2.27e-52	Calcium-binding protein KIC OS=Arabidopsis thaliana GN=KIC PE=1 SV=2	PF00036//PF13405//PF13499	EF hand//EF-hand domain//EF-hand domain pair	--	--	GO:0005509	calcium ion binding	--	--	KOG0028	Ca2+-binding protein (centrin/caltractin), EF-Hand superfamily protein
c37495_g1	270.518	120.86	1.1624	7.61e-14	3.49e-11	695	118483357	ABK93580.1	488	2.6e-59	unknown [Populus trichocarpa] >gi|118485116|gb|ABK94421.1| unknown [Populus trichocarpa]	460372821	XM_004232175.1	388	0	PREDICTED: Solanum lycopersicum 60S ribosomal protein L34-like, transcript variant 1 (LOC101254152), mRNA	K02915	RP-L34e, RPL34	large subunit ribosomal protein L34e	http://www.genome.jp/dbget-bin/www_bget?ko:K02915	P41098	486	3.45e-60	60S ribosomal protein L34 OS=Nicotiana tabacum GN=RPL34 PE=2 SV=1	PF01199	Ribosomal protein L34e	GO:0042254//GO:0006412	ribosome biogenesis//translation	GO:0003735	structural constituent of ribosome	GO:0005840//GO:0005886//GO:0009507//GO:0005730//GO:0005622//GO:0022625	ribosome//plasma membrane//chloroplast//nucleolus//intracellular//cytosolic large ribosomal subunit	KOG1790	60s ribosomal protein L34
c37510_g1	166.121	61.7806	1.427	5.13e-12	2e-09	758	222822687	ACM68456.1	625	4.86e-79	stress-associated protein 6 [Solanum pennellii]	222822686	FJ442205.1	207	1.46e-102	Solanum pennellii stress-associated protein 6 (SAP6) gene, complete cds	--	--	--	--	O49663	426	3.7e-50	Zinc finger A20 and AN1 domain-containing stress-associated protein 9 OS=Arabidopsis thaliana GN=SAP9 PE=2 SV=1	PF14634//PF01428//PF01754	zinc-RING finger domain//AN1-like Zinc finger//A20-like zinc finger	--	--	GO:0003677//GO:0008270//GO:0005515	DNA binding//zinc ion binding//protein binding	--	--	KOG3173	Predicted Zn-finger protein
c37542_g2	105.428	32.2328	1.7097	3.11e-10	9.98e-08	778	311893225	BAJ25784.1	755	7.44e-99	putative PR-10 type pathogenesis-related protein [Nicotiana tabacum]	311893224	AB518291.1	700	0	Nicotiana tabacum NtSN1b mRNA for putative PR-10 type pathogenesis-related protein, complete cds	--	--	--	--	P85524	311	2.57e-33	Kirola OS=Actinidia deliciosa PE=1 SV=1	PF00407//PF07497	Pathogenesis-related protein Bet v I family//Rho termination factor, RNA-binding domain	GO:0009607//GO:0006353//GO:0006952	response to biotic stimulus//DNA-templated transcription, termination//defense response	GO:0003723	RNA binding	--	--	--	--
c37654_g1	50.6827	0.873302	5.8589	1.69e-13	7.6e-11	1089	224131754	XP_002328100.1	730	1.16e-91	predicted protein [Populus trichocarpa] >gi|222837615|gb|EEE75980.1| predicted protein [Populus trichocarpa]	56542460	AY775036.1	403	0	Nicotiana tabacum Avr9/Cf-9 rapidly elicited protein 76 (ACRE76) mRNA, partial cds	--	--	--	--	Q9SJ52	145	2.76e-09	Protein YLS9 OS=Arabidopsis thaliana GN=YLS9 PE=2 SV=1	PF00335	Tetraspanin family	--	--	--	--	GO:0016021	integral component of membrane	--	--
c37677_g1	46.1391	6.3624	2.8583	9.35e-09	2.47e-06	976	225453160	XP_002274476.1	516	7.26e-62	PREDICTED: calcium-binding allergen Ole e 8 [Vitis vinifera] >gi|147800616|emb|CAN68471.1| hypothetical protein VITISV_028194 [Vitis vinifera]	460372336	XM_004231939.1	349	0	PREDICTED: Solanum lycopersicum calcium-binding protein CML24-like (LOC101256237), mRNA	K13448	CML	calcium-binding protein CML	http://www.genome.jp/dbget-bin/www_bget?ko:K13448	Q0DJV6	444	4.24e-52	Probable calcium-binding protein CML18 OS=Oryza sativa subsp. japonica GN=CML18 PE=2 SV=1	PF13405//PF10591//PF13499//PF00036//PF13202	EF-hand domain//Secreted protein acidic and rich in cysteine Ca binding region//EF-hand domain pair//EF hand//EF hand	GO:0007165//GO:0006950//GO:0048608//GO:0009416//GO:0050789//GO:0009725//GO:0009266//GO:1901700//GO:0009791	signal transduction//response to stress//reproductive structure development//response to light stimulus//regulation of biological process//response to hormone//response to temperature stimulus//response to oxygen-containing compound//post-embryonic development	GO:0005509	calcium ion binding	GO:0005578	proteinaceous extracellular matrix	KOG0027	Calmodulin and related proteins (EF-Hand superfamily)
c37748_g1	178.858	56.9417	1.6513	1.32e-15	6.91e-13	1562	356570770	XP_003553557.1	416	3.87e-43	PREDICTED: uncharacterized protein LOC100795652 [Glycine max]	460408361	XM_004249566.1	395	0	PREDICTED: Solanum lycopersicum uncharacterized LOC101259996 (LOC101259996), mRNA	--	--	--	--	Q9SZN7	128	3.27e-07	Heavy metal-associated isoprenylated plant protein 26 OS=Arabidopsis thaliana GN=HIPP26 PE=1 SV=1	PF00527//PF00403	E7 protein, Early protein//Heavy-metal-associated domain	GO:0006355//GO:0030001	regulation of transcription, DNA-templated//metal ion transport	GO:0046872//GO:0003677//GO:0003700	metal ion binding//DNA binding//sequence-specific DNA binding transcription factor activity	GO:0005667	transcription factor complex	--	--
c37810_g1	29.824	2.61991	3.5089	3.93e-07	8.38e-05	666	14530681	BAB61053.1	520	2e-59	WRKY DNA-binding protein [Nicotiana tabacum]	14530680	AB063573.1	595	0	Nicotiana tabacum NtWRKY-6 mRNA for WRKY DNA-binding protein, complete cds	--	--	--	--	Q8S8P5	132	8.04e-08	Probable WRKY transcription factor 33 OS=Arabidopsis thaliana GN=WRKY33 PE=1 SV=2	--	--	GO:0006355	regulation of transcription, DNA-templated	GO:0043565//GO:0003700	sequence-specific DNA binding//sequence-specific DNA binding transcription factor activity	GO:0005667	transcription factor complex	--	--
c37941_g1	124.423	17.1485	2.8591	4.06e-21	3.26e-18	786	225455302	XP_002275349.1	337	1.62e-36	PREDICTED: protein yippee-like At4g27745 isoform 2 [Vitis vinifera] >gi|302143941|emb|CBI23046.3| unnamed protein product [Vitis vinifera]	124222156	AK224750.2	143	5.73e-67	Solanum lycopersicum cDNA, clone: FC12BC07, HTC in fruit	--	--	--	--	Q2V3E2	295	1.37e-31	Protein yippee-like At4g27740 OS=Arabidopsis thaliana GN=At4g27740 PE=3 SV=1	PF11648	C-terminal domain of RIG-I	--	--	GO:0016817	hydrolase activity, acting on acid anhydrides	--	--	KOG3399	Predicted Yippee-type zinc-binding protein
c37988_g1	117.242	56.3224	1.0577	5.38e-06	0.00092224	3931	297740564	CBI30746.3	2816	0	unnamed protein product [Vitis vinifera]	460376127	XM_004233804.1	1440	0	PREDICTED: Solanum lycopersicum uncharacterized LOC101253557 (LOC101253557), mRNA	--	--	--	--	C0LGE0	2091	0	Probable LRR receptor-like serine/threonine-protein kinase At1g07650 OS=Arabidopsis thaliana GN=At1g07650 PE=1 SV=1	PF07714//PF00069//PF00560	Protein tyrosine kinase//Protein kinase domain//Leucine Rich Repeat	GO:0006468	protein phosphorylation	GO:0005515//GO:0004672//GO:0005524	protein binding//protein kinase activity//ATP binding	--	--	--	--
c38015_g1	71.6118	12.1603	2.558	1.62e-11	6.04e-09	931	14423648	Q9M7R0.1	506	2.82e-60	RecName: Full=Calcium-binding allergen Ole e 8; AltName: Full=PCA18/PCA23; AltName: Allergen=Ole e 8 >gi|6901652|gb|AAF31151.1|AF078679_1 calcium-binding protein [Olea europaea]	460380151	XM_004235774.1	396	0	PREDICTED: Solanum lycopersicum calcium-binding allergen Ole e 8-like (LOC101259138), mRNA	K13448	CML	calcium-binding protein CML	http://www.genome.jp/dbget-bin/www_bget?ko:K13448	Q9M7R0	506	1.93e-61	Calcium-binding allergen Ole e 8 OS=Olea europaea PE=1 SV=1	PF10591//PF13499//PF01239//PF13405//PF00036//PF13202	Secreted protein acidic and rich in cysteine Ca binding region//EF-hand domain pair//Protein prenyltransferase alpha subunit repeat//EF-hand domain//EF hand//EF hand	GO:0018342//GO:0007165	protein prenylation//signal transduction	GO:0005509//GO:0046872//GO:0008318	calcium ion binding//metal ion binding//protein prenyltransferase activity	GO:0005578	proteinaceous extracellular matrix	KOG0027	Calmodulin and related proteins (EF-Hand superfamily)
c38129_g1	21.8392	0	5.4489	1.37e-06	0.00026844	766	225453712	XP_002271138.1	442	2.11e-51	PREDICTED: BON1-associated protein 2-like [Vitis vinifera]	--	--	--	--	--	--	--	--	--	Q58FX0	283	8.9e-29	BON1-associated protein 2 OS=Arabidopsis thaliana GN=BAP2 PE=1 SV=1	PF00168	C2 domain	--	--	GO:0005515	protein binding	--	--	--	--
c38337_g1	173.142	26.4079	2.7129	2.72e-27	3.13e-24	1075	19771	CAA35790.1	1264	8.72e-173	acidic chitinase PR-P [Nicotiana tabacum]	19770	X51426.1	986	0	N.tabacum mRNA for acidic chitinase PR-P	K01183	E3.2.1.14	chitinase	http://www.genome.jp/dbget-bin/www_bget?ko:K01183	P17513	1254	1.67e-172	Acidic endochitinase P OS=Nicotiana tabacum PE=1 SV=1	PF00139//PF00182	Legume lectin domain//Chitinase class I	GO:0016998//GO:0006032	cell wall macromolecule catabolic process//chitin catabolic process	GO:0030246//GO:0004568	carbohydrate binding//chitinase activity	--	--	KOG4742	Predicted chitinase
c38355_g1	381.25	118.212	1.6894	1.79e-32	2.76e-29	901	871487	CAA58731.1	988	5.45e-133	PAR-1b [Nicotiana tabacum]	871486	X83851.1	798	0	N.tabacum mRNA for PAR-1b	--	--	--	--	--	--	--	--	--	--	--	--	--	--	--	--	--	--
c38392_g1	134.382	19.9335	2.7531	7.32e-22	6.13e-19	788	224088224	XP_002308378.1	240	2.91e-22	predicted protein [Populus trichocarpa] >gi|222854354|gb|EEE91901.1| predicted protein [Populus trichocarpa]	--	--	--	--	--	--	--	--	--	--	--	--	--	--	--	--	--	--	--	--	--	--	--
c38683_g1	32.1072	0.238173	7.0747	9.27e-09	2.46e-06	1002	255637487	ACU19070.1	311	7.06e-31	unknown [Glycine max]	460372807	XM_004232168.1	270	1.85e-137	PREDICTED: Solanum lycopersicum probable calcium-binding protein CML30-like (LOC101251639), mRNA	K02183	CALM	calmodulin	http://www.genome.jp/dbget-bin/www_bget?ko:K02183	Q93Z27	294	9.97e-30	Probable calcium-binding protein CML45 OS=Arabidopsis thaliana GN=CML45 PE=1 SV=1	PF00036//PF13202//PF13405//PF10591//PF13499	EF hand//EF hand//EF-hand domain//Secreted protein acidic and rich in cysteine Ca binding region//EF-hand domain pair	GO:0007165	signal transduction	GO:0005509	calcium ion binding	GO:0005578	proteinaceous extracellular matrix	KOG0027	Calmodulin and related proteins (EF-Hand superfamily)
c38857_g1	40.8072	3.81077	3.4207	4.3e-09	1.2e-06	1647	356542322	XP_003539617.1	1161	1.44e-149	PREDICTED: uncharacterized protein LOC100778503 [Glycine max]	460405558	XM_004248195.1	651	0	PREDICTED: Solanum lycopersicum probable mitochondrial chaperone BCS1-A-like (LOC101261461), mRNA	K08900	BCS1	mitochondrial chaperone BCS1	http://www.genome.jp/dbget-bin/www_bget?ko:K08900	Q9P6Q3	300	5.28e-28	Probable mitochondrial chaperone bcs1 OS=Schizosaccharomyces pombe (strain 972 / ATCC 24843) GN=SPAC644.07 PE=2 SV=1	PF00910//PF00005//PF00004//PF07728//PF01637//PF06414//PF05496//PF01078	RNA helicase//ABC transporter//ATPase family associated with various cellular activities (AAA)//AAA domain (dynein-related subfamily)//Archaeal ATPase//Zeta toxin//Holliday junction DNA helicase ruvB N-terminus//Magnesium chelatase, subunit ChlI	GO:0006310//GO:0006281//GO:0015995//GO:0015979//GO:0015994	DNA recombination//DNA repair//chlorophyll biosynthetic process//photosynthesis//chlorophyll metabolic process	GO:0009378//GO:0016851//GO:0003724//GO:0005524//GO:0003723//GO:0016887//GO:0016301	four-way junction helicase activity//magnesium chelatase activity//RNA helicase activity//ATP binding//RNA binding//ATPase activity//kinase activity	GO:0009379//GO:0010007//GO:0005657	Holliday junction helicase complex//magnesium chelatase complex//replication fork	KOG0743	AAA+-type ATPase
c38950_g1	32.3682	4.52529	2.8385	1.65e-06	0.00031445	870	224132762	XP_002327874.1	394	1.64e-43	predicted protein [Populus trichocarpa] >gi|222837283|gb|EEE75662.1| predicted protein [Populus trichocarpa]	460367746	XM_004229684.1	228	3.57e-114	PREDICTED: Solanum lycopersicum uncharacterized LOC101253128 (LOC101253128), mRNA	--	--	--	--	--	--	--	--	--	--	--	--	--	--	--	--	--	--
c38976_g1	17.7498	0.317564	5.8046	1.29e-05	0.0020453	1280	12003386	AAG43550.1	453	5.45e-50	Avr9/Cf-9 rapidly elicited protein 132 [Nicotiana tabacum]	460414536	XM_004252577.1	296	8.4e-152	PREDICTED: Solanum lycopersicum RING-H2 finger protein ATL3-like (LOC101251958), mRNA	--	--	--	--	P0C035	322	3.76e-32	RING-H2 finger protein ATL60 OS=Arabidopsis thaliana GN=ATL60 PE=2 SV=1	PF00097//PF06667//PF12861//PF14634//PF15191//PF12678//PF13639	Zinc finger, C3HC4 type (RING finger)//Phage shock protein B//Anaphase-promoting complex subunit 11 RING-H2 finger//zinc-RING finger domain//Synaptonemal complex central element protein 3//RING-H2 zinc finger//Ring finger domain	GO:0006355//GO:0007130//GO:0016567//GO:0007131//GO:0007283//GO:0009271	regulation of transcription, DNA-templated//synaptonemal complex assembly//protein ubiquitination//reciprocal meiotic recombination//spermatogenesis//phage shock	GO:0046872//GO:0008270//GO:0005515//GO:0004842	metal ion binding//zinc ion binding//protein binding//ubiquitin-protein transferase activity	GO:0005680	anaphase-promoting complex	KOG0800	FOG: Predicted E3 ubiquitin ligase
c39012_g1	95.6967	25.3004	1.9193	7.89e-11	2.75e-08	1285	57012757	Q40477.1	1025	7.45e-136	RecName: Full=Ethylene-responsive transcription factor 4; AltName: Full=Ethylene-responsive element-binding factor 3; Short=EREBP-3; AltName: Full=Ethylene-responsive element-binding factor 4 homolog; AltName: Full=NtERF3 >gi|1208496|dbj|BAA07322.1| ethylene-responsive element binding protein [Nicotiana tabacum]	8809572	AB016265.1	1111	0	Nicotiana sylvestris nserf3 gene for ethylene-responsive element binding factor, complete cds	--	--	--	--	Q40477	1025	5.1e-137	Ethylene-responsive transcription factor 4 OS=Nicotiana tabacum GN=ERF4 PE=1 SV=1	PF00847	AP2 domain	GO:0006355//GO:0009873//GO:0006952	regulation of transcription, DNA-templated//ethylene-activated signaling pathway//defense response	GO:0003677//GO:0003700	DNA binding//sequence-specific DNA binding transcription factor activity	GO:0005667//GO:0005634	transcription factor complex//nucleus	--	--
c39037_g1	32.1072	1.19087	4.7528	8.48e-09	2.28e-06	860	19970	CAA47374.1	918	1.42e-122	prb-1b [Nicotiana tabacum]	19969	X66942.1	611	0	N.tabacum prb-1b gene	K13449	PR1	pathogenesis-related protein 1	http://www.genome.jp/dbget-bin/www_bget?ko:K13449	P11670	819	7.48e-109	Basic form of pathogenesis-related protein 1 OS=Nicotiana tabacum PE=3 SV=1	--	--	--	--	--	--	GO:0005576	extracellular region	KOG3017	Defense-related protein containing SCP domain
c39077_g1	60.5582	8.81241	2.7807	8.89e-11	3.06e-08	1359	--	--	--	--	--	148538841	AK247607.1	93	6.28e-39	Solanum lycopersicum cDNA, clone: LEFL1061AD09, HTC in leaf	--	--	--	--	--	--	--	--	--	--	--	--	--	--	--	--	--	--
c39097_g2	32.282	2.22295	3.8602	4.58e-08	1.09e-05	774	12003402	AAG43558.1	512	2.24e-62	Avr9/Cf-9 rapidly elicited protein 75 [Nicotiana tabacum]	12003401	AF211540.1	733	0	Nicotiana tabacum Avr9/Cf-9 rapidly elicited protein 75 (ACRE75) mRNA, complete cds	--	--	--	--	--	--	--	--	PF03287//PF00444	Poxvirus C7/F8A protein//Ribosomal protein L36	GO:0006412//GO:0042254//GO:0016032	translation//ribosome biogenesis//viral process	GO:0003735	structural constituent of ribosome	GO:0005840//GO:0005622	ribosome//intracellular	--	--
c39098_g1	59.4088	12.7748	2.2174	1.78e-08	4.51e-06	1025	225440213	XP_002283659.1	439	3.11e-49	PREDICTED: uncharacterized protein LOC100255095 [Vitis vinifera]	38422872	AJ538472.1	196	2.6e-96	Nicotiana tabacum cDNA-AFLP-fragment BC2-M21-020	--	--	--	--	--	--	--	--	--	--	--	--	--	--	--	--	--	--
c39183_g1	21.4042	0.317564	6.0747	1.71e-06	0.00032455	908	2346976	BAA21922.1	606	2.38e-75	ZPT2-13 [Petunia x hybrida]	2346975	AB006600.1	234	1.72e-117	Petunia x hybrida mRNA for ZPT2-13, complete cds	--	--	--	--	Q9SLD4	292	6.87e-30	Zinc finger protein ZAT11 OS=Arabidopsis thaliana GN=ZAT11 PE=2 SV=1	PF02892//PF01363//PF00096	BED zinc finger//FYVE zinc finger//Zinc finger, C2H2 type	--	--	GO:0003677//GO:0046872//GO:0008270	DNA binding//metal ion binding//zinc ion binding	GO:0005622	intracellular	KOG1721	FOG: Zn-finger
c39226_g1	182.632	57.0354	1.679	2.95e-16	1.66e-13	1541	75315324	Q9XIV8.1	1025	4.08e-133	RecName: Full=Peroxidase N1; AltName: Full=Peroxidase B2; AltName: Full=Peroxidase B3; Flags: Precursor >gi|5381255|dbj|BAA82307.1| peroxidase [Nicotiana tabacum] >gi|63002587|dbj|BAD97808.1| peroxidase [Nicotiana tabacum]	72534129	AJ810538.1	878	0	Nicotiana tabacum partial tpoxN1 gene for peroxidase N1, exons 1-3	K00430	E1.11.1.7	peroxidase	http://www.genome.jp/dbget-bin/www_bget?ko:K00430	Q9XIV8	1025	2.8e-134	Peroxidase N1 OS=Nicotiana tabacum GN=poxN1 PE=1 SV=1	PF00141//PF01044	Peroxidase//Vinculin family	GO:0006979//GO:0006804//GO:0055114//GO:0042744//GO:0007155	response to oxidative stress//peroxidase reaction//oxidation-reduction process//hydrogen peroxide catabolic process//cell adhesion	GO:0005198//GO:0004601//GO:0046872//GO:0020037	structural molecule activity//peroxidase activity//metal ion binding//heme binding	GO:0005576//GO:0015629	extracellular region//actin cytoskeleton	--	--
c39243_g1	81.6135	11.4323	2.8357	2.83e-14	1.36e-11	1392	356560194	XP_003548379.1	521	3.99e-59	PREDICTED: probable E3 ubiquitin-protein ligase RNF144A-like [Glycine max]	460380579	XM_004235985.1	330	1.15e-170	PREDICTED: Solanum lycopersicum ranBP-type and C3HC4-type zinc finger-containing protein 1-like (LOC101249062), mRNA	K11975	RNF144	E3 ubiquitin-protein ligase RNF144	http://www.genome.jp/dbget-bin/www_bget?ko:K11975	Q54CX4	161	2.84e-10	Uncharacterized protein DDB_G0292642 OS=Dictyostelium discoideum GN=DDB_G0292642 PE=4 SV=2	PF00097//PF01485//PF13639	Zinc finger, C3HC4 type (RING finger)//IBR domain//Ring finger domain	--	--	GO:0046872//GO:0005515//GO:0008270	metal ion binding//protein binding//zinc ion binding	--	--	KOG1812	Predicted E3 ubiquitin ligase
c39247_g1	40.1755	1.19245	5.0743	7.66e-11	2.68e-08	1203	871489	CAA58732.1	936	1.41e-123	PAR-1c [Nicotiana tabacum]	871488	X83852.1	774	0	N.tabacum mRNA for PAR-1c	--	--	--	--	--	--	--	--	PF12798	4Fe-4S binding domain	--	--	GO:0051536	iron-sulfur cluster binding	--	--	--	--
c39299_g1	99.8862	6.51007	3.9395	3.62e-22	3.32e-19	1729	7406995	AAF61863.1	844	1.42e-105	DNA-binding protein 3 [Nicotiana tabacum]	7406994	AF193770.1	522	0	Nicotiana tabacum DNA-binding protein 3 (WRKY3) mRNA, complete cds	--	--	--	--	Q9LY00	187	4.64e-14	Probable WRKY transcription factor 70 OS=Arabidopsis thaliana GN=WRKY70 PE=2 SV=1	PF03106	WRKY DNA -binding domain	GO:0006355	regulation of transcription, DNA-templated	GO:0043565//GO:0003700	sequence-specific DNA binding//sequence-specific DNA binding transcription factor activity	GO:0005667	transcription factor complex	--	--
c39532_g1	132.874	4.36651	4.9274	4.62e-32	6.98e-29	995	131015	P13046.1	1199	9.6e-164	RecName: Full=Pathogenesis-related protein R major form; AltName: Full=Thaumatin-like protein E22; Flags: Precursor >gi|19855|emb|CAA33293.1| thaumatin-like protein [Nicotiana tabacum] >gi|19980|emb|CAA31235.1| unnamed protein product [Nicotiana tabacum] >gi|58200453|gb|AAW66482.1| thaumatin-like protein [Nicotiana tabacum]	19854	X15224.1	993	0	Tobacco E22 gene for a thaumatin-like protein	--	--	--	--	P13046	1199	6.58e-165	Pathogenesis-related protein R major form OS=Nicotiana tabacum PE=1 SV=1	--	--	--	--	--	--	--	--	--	--
c39543_g1	165.573	13.7347	3.5916	1.68e-33	2.82e-30	1382	110293351	ABG66307.1	1218	5.25e-164	CCR4 associated factor 1-related protein [Capsicum annuum]	110293350	DQ672569.1	391	0	Capsicum annuum CCR4 associated factor 1-related protein (CAF1) mRNA, complete cds	K12581	CNOT7_8, CAF1, POP2	CCR4-NOT transcription complex subunit 7/8	http://www.genome.jp/dbget-bin/www_bget?ko:K12581	Q9LXM2	1022	2.34e-135	Probable CCR4-associated factor 1 homolog 9 OS=Arabidopsis thaliana GN=CAF1-9 PE=2 SV=1	PF04857	CAF1 family ribonuclease	--	--	--	--	GO:0005634	nucleus	KOG0304	mRNA deadenylase subunit
c39599_g1	20.012	1.58782	3.6557	2.43e-05	0.0036283	943	359491947	XP_003634344.1	265	3.73e-25	PREDICTED: uncharacterized protein LOC100267722 [Vitis vinifera]	--	--	--	--	--	--	--	--	--	--	--	--	--	--	--	--	--	--	--	--	--	--	--
c39772_g1	34.5556	1.03208	5.0653	1.6e-09	4.79e-07	1500	30013681	AAP03883.1	1222	4.5e-162	Avr9/Cf-9 rapidly elicited protein 284 [Nicotiana tabacum]	460393841	XM_004242469.1	343	7.38e-178	PREDICTED: Solanum lycopersicum probable protein phosphatase 2C 25-like (LOC101256099), mRNA	K17506	PPM1L, PP2CE	protein phosphatase 1L	http://www.genome.jp/dbget-bin/www_bget?ko:K17506	O80871	969	4.32e-125	Probable protein phosphatase 2C 25 OS=Arabidopsis thaliana GN=At2g30020 PE=1 SV=1	PF00481	Protein phosphatase 2C	GO:0006470	protein dephosphorylation	GO:0003824//GO:0004721	catalytic activity//phosphoprotein phosphatase activity	--	--	KOG0698	Serine/threonine protein phosphatase
c39807_g1	22.879	2.54052	3.1708	2.11e-05	0.003169	936	--	--	--	--	--	--	--	--	--	--	--	--	--	--	--	--	--	--	--	--	--	--	--	--	--	--	--	--
c39841_g1	73.3894	20.8545	1.8152	4.28e-08	1.02e-05	1194	147856501	CAN78642.1	539	5.47e-63	hypothetical protein VITISV_031741 [Vitis vinifera]	460379693	XM_004235548.1	345	4.51e-179	PREDICTED: Solanum lycopersicum uncharacterized LOC101266204 (LOC101266204), mRNA	--	--	--	--	Q9SJ52	162	1.64e-11	Protein YLS9 OS=Arabidopsis thaliana GN=YLS9 PE=2 SV=1	PF00335//PF06072	Tetraspanin family//Alphaherpesvirus tegument protein US9	--	--	--	--	GO:0019033//GO:0005886//GO:0016021	viral tegument//plasma membrane//integral component of membrane	--	--
c39911_g1	183.488	20.5099	3.1613	2.51e-33	4.11e-30	1217	147789758	CAN74058.1	538	1.01e-61	hypothetical protein VITISV_027639 [Vitis vinifera]	374093237	AC246576.4	177	1.13e-85	Solanum lycopersicum strain Heinz 1706 chromosome 1 clone slm-28l13 map 1, complete sequence	--	--	--	--	P05400	284	5.86e-26	Enzymatic polyprotein OS=Carnation etched ring virus GN=ORF V PE=3 SV=1	PF03242	Late embryogenesis abundant protein	GO:0006950	response to stress	--	--	--	--	KOG0017	FOG: Transposon-encoded proteins with TYA, reverse transcriptase, integrase domains in various combinations
c39911_g2	645.641	210.545	1.6166	1.48e-50	4.97e-47	1018	46401440	AAS92268.1	545	1.78e-65	early light inducible protein [Solanum lycopersicum]	460404268	XM_004247558.1	106	2.77e-46	PREDICTED: Solanum lycopersicum early light-induced protein, chloroplastic-like, transcript variant 3 (LOC101257109), mRNA	--	--	--	--	P11432	440	5.68e-51	Early light-induced protein, chloroplastic OS=Pisum sativum PE=2 SV=1	PF01690	Potato leaf roll virus readthrough protein	--	--	--	--	GO:0019028	viral capsid	--	--
c39964_g1	102.239	39.3296	1.3783	1.36e-07	3.13e-05	1252	255551719	XP_002516905.1	546	1.94e-63	conserved hypothetical protein [Ricinus communis] >gi|223543993|gb|EEF45519.1| conserved hypothetical protein [Ricinus communis]	460366899	XM_004229266.1	353	0	PREDICTED: Solanum lycopersicum uncharacterized LOC101256625 (LOC101256625), mRNA	--	--	--	--	Q941L2	117	9.17e-06	BON1-associated protein 1 OS=Arabidopsis thaliana GN=BAP1 PE=1 SV=1	PF00168	C2 domain	--	--	GO:0005515	protein binding	--	--	--	--
c39976_g1	134.041	14.211	3.2376	2.67e-25	2.78e-22	1008	439493	BAA05079.1	652	1.35e-80	zinc-finger protein [Petunia x hybrida]	460414779	XR_183379.1	115	2.72e-51	PREDICTED: Solanum lycopersicum zinc finger protein ZAT10-like (LOC101256572), misc_RNA	--	--	--	--	Q96289	458	3.7e-53	Zinc finger protein ZAT10 OS=Arabidopsis thaliana GN=ZAT10 PE=2 SV=1	PF00096//PF01785	Zinc finger, C2H2 type//Closterovirus coat protein	--	--	GO:0046872	metal ion binding	GO:0019012	virion	KOG1721	FOG: Zn-finger
c40005_g2	565.167	248.565	1.1851	4.72e-28	5.77e-25	528	270313168	ACZ73651.1	123	1.23e-06	glycine-rich protein precursor [Nicotiana tabacum]	270313163	GU177459.1	162	1.03e-77	Nicotiana tabacum glycine-rich protein precursor (GRP-CD5) mRNA, complete cds	--	--	--	--	--	--	--	--	--	--	--	--	--	--	--	--	--	--
c40104_g1	61.1673	6.98721	3.13	4.75e-12	1.86e-09	1757	289065765	ADC80920.1	1354	0	delta-9 fatty acid desaturase [Vernicia fordii]	460380418	XM_004235906.1	689	0	PREDICTED: Solanum lycopersicum palmitoyl-monogalactosyldiacylglycerol delta-7 desaturase, chloroplastic-like (LOC101250586), mRNA	K00507	SCD, desC	stearoyl-CoA desaturase (delta-9 desaturase)	http://www.genome.jp/dbget-bin/www_bget?ko:K00507	Q949X0	1318	1.06e-176	Palmitoyl-monogalactosyldiacylglycerol delta-7 desaturase, chloroplastic OS=Arabidopsis thaliana GN=ADS3 PE=2 SV=2	PF00487	Fatty acid desaturase	GO:0006633//GO:0055114//GO:0006629	fatty acid biosynthetic process//oxidation-reduction process//lipid metabolic process	GO:0016717	oxidoreductase activity, acting on paired donors, with oxidation of a pair of donors resulting in the reduction of molecular oxygen to two molecules of water	GO:0016021	integral component of membrane	KOG1600	Fatty acid desaturase
c40144_g1	23.2496	1.90539	3.6091	5.95e-06	0.0010137	712	350539775	NP_001234526.1	640	7.33e-79	JA-induced WRKY protein [Solanum lycopersicum] >gi|256861073|gb|ACV32382.1| JA-induced WRKY protein [Solanum lycopersicum]	290784290	GQ249255.1	178	1.81e-86	Capsicum annuum WRKYd transcription factor mRNA, complete cds	--	--	--	--	Q9SAH7	330	8.22e-35	Probable WRKY transcription factor 40 OS=Arabidopsis thaliana GN=WRKY40 PE=1 SV=1	PF03106	WRKY DNA -binding domain	GO:0006355	regulation of transcription, DNA-templated	GO:0003700//GO:0043565	sequence-specific DNA binding transcription factor activity//sequence-specific DNA binding	GO:0005667	transcription factor complex	--	--
c40144_g3	25.4527	2.14356	3.5697	2.38e-06	0.00044226	1454	290784291	ADD62692.1	388	1.44e-39	WRKYd transcription factor [Capsicum annuum]	--	--	--	--	--	--	--	--	--	Q9SAH7	235	2.68e-20	Probable WRKY transcription factor 40 OS=Arabidopsis thaliana GN=WRKY40 PE=1 SV=1	--	--	--	--	--	--	--	--	--	--
c40149_g1	56.9038	12.0349	2.2413	2.87e-08	7.01e-06	1476	224085053	XP_002307472.1	919	1.76e-117	predicted protein [Populus trichocarpa] >gi|222856921|gb|EEE94468.1| predicted protein [Populus trichocarpa]	460384031	XM_004237671.1	687	0	PREDICTED: Solanum lycopersicum uncharacterized LOC101258062 (LOC101258062), mRNA	--	--	--	--	--	--	--	--	--	--	--	--	--	--	--	--	--	--
c40254_g1	96.8052	5.55738	4.1226	4.23e-22	3.74e-19	757	224141345	XP_002324034.1	194	1.65e-15	predicted protein [Populus trichocarpa] >gi|222867036|gb|EEF04167.1| predicted protein [Populus trichocarpa]	--	--	--	--	--	--	--	--	--	--	--	--	--	--	--	--	--	--	--	--	--	--	--
c40446_g1	88.1374	15.9576	2.4655	2.55e-13	1.13e-10	1095	224102167	XP_002334203.1	658	1.03e-80	predicted protein [Populus trichocarpa] >gi|222870034|gb|EEF07165.1| predicted protein [Populus trichocarpa]	460368826	XM_004230218.1	245	1.6e-123	PREDICTED: Solanum lycopersicum F-box protein PP2-B15-like (LOC101262052), mRNA	--	--	--	--	O80494	502	1.28e-58	F-box protein PP2-B15 OS=Arabidopsis thaliana GN=PP2B15 PE=2 SV=2	PF00646	F-box domain	--	--	GO:0005515	protein binding	--	--	--	--
c40466_g1	45.4674	11.1068	2.0334	3.17e-06	0.00057195	1624	224124374	XP_002330007.1	255	2.04e-20	global transcription factor group [Populus trichocarpa] >gi|222871432|gb|EEF08563.1| global transcription factor group [Populus trichocarpa]	--	--	--	--	--	--	--	--	--	O82491	241	8.09e-20	FACT complex subunit SPT16 OS=Arabidopsis thaliana GN=SPT16 PE=1 SV=1	--	--	--	--	--	--	--	--	--	--
c40477_g1	44.9105	0.158782	8.1439	8.01e-11	2.77e-08	1487	12003394	AAG43554.1	1796	0	Avr9/Cf-9 rapidly elicited protein 231 [Nicotiana tabacum]	12003393	AF211536.1	1001	0	Nicotiana tabacum Avr9/Cf-9 rapidly elicited protein 231 (ACRE231) mRNA, complete cds	--	--	--	--	Q9LHD2	1252	2.72e-168	Probable galacturonosyltransferase-like 10 OS=Arabidopsis thaliana GN=GATL10 PE=2 SV=1	PF01501	Glycosyl transferase family 8	--	--	GO:0016757	transferase activity, transferring glycosyl groups	--	--	--	--
c40508_g1	171.218	26.9922	2.6652	1.6e-26	1.79e-23	1869	225423537	XP_002271714.1	283	7.17e-25	PREDICTED: uncharacterized protein LOC100249028 [Vitis vinifera]	460382656	XM_004237006.1	270	3.51e-137	PREDICTED: Solanum lycopersicum uncharacterized LOC101251569 (LOC101251569), mRNA	--	--	--	--	--	--	--	--	PF00298//PF01496	Ribosomal protein L11, RNA binding domain//V-type ATPase 116kDa subunit family	GO:0006412//GO:0042254//GO:0015992//GO:0015991	translation//ribosome biogenesis//proton transport//ATP hydrolysis coupled proton transport	GO:0003735//GO:0015078	structural constituent of ribosome//hydrogen ion transmembrane transporter activity	GO:0033179//GO:0005840	proton-transporting V-type ATPase, V0 domain//ribosome	--	--
c40528_g1	128.862	33.0267	1.9641	1.79e-14	8.9e-12	2516	388516681	AFK46402.1	543	7.63e-61	unknown [Lotus japonicus]	--	--	--	--	--	--	--	--	--	Q9LZX1	477	4.67e-53	Protein LURP-one-related 15 OS=Arabidopsis thaliana GN=At5g01750 PE=1 SV=1	--	--	--	--	--	--	--	--	--	--
c40567_g1	87.41	0.555738	7.2973	5.14e-21	4.08e-18	1295	255545768	XP_002513944.1	1134	6.94e-151	conserved hypothetical protein [Ricinus communis] >gi|223547030|gb|EEF48527.1| conserved hypothetical protein [Ricinus communis]	--	--	--	--	--	--	--	--	--	--	--	--	--	--	--	--	--	--	--	--	--	--	--
c40676_g1	236.966	28.4689	3.0572	2.83e-41	6.4e-38	1298	33771374	AAQ54303.1	882	8.83e-114	zinc finger protein PIF1 [Nicotiana benthamiana]	33771373	AY290702.1	811	0	Nicotiana benthamiana zinc finger protein PIF1 mRNA, complete cds	--	--	--	--	Q96289	428	6.72e-48	Zinc finger protein ZAT10 OS=Arabidopsis thaliana GN=ZAT10 PE=2 SV=1	PF00096//PF04815//PF00569//PF06397	Zinc finger, C2H2 type//Sec23/Sec24 helical domain//Zinc finger, ZZ type//Desulfoferrodoxin, N-terminal domain	GO:0006886//GO:0006888	intracellular protein transport//ER to Golgi vesicle-mediated transport	GO:0005506//GO:0008270//GO:0046872	iron ion binding//zinc ion binding//metal ion binding	GO:0030127//GO:0005622	COPII vesicle coat//intracellular	--	--
c40681_g1	56.9839	9.52693	2.5805	1.55e-09	4.67e-07	1166	12003380	AAG43547.1	871	1.5e-113	Avr9/Cf-9 rapidly elicited protein 31 [Nicotiana tabacum]	12003379	AF211529.1	958	0	Nicotiana tabacum Avr9/Cf-9 rapidly elicited protein 31 (ACRE31) mRNA, complete cds	K13448	CML	calcium-binding protein CML	http://www.genome.jp/dbget-bin/www_bget?ko:K13448	Q09011	669	2.02e-84	Calcium-binding protein CAST OS=Solanum tuberosum PE=2 SV=1	PF13202//PF00036//PF13499//PF10591//PF13405	EF hand//EF hand//EF-hand domain pair//Secreted protein acidic and rich in cysteine Ca binding region//EF-hand domain	GO:0007165	signal transduction	GO:0005509	calcium ion binding	GO:0005578	proteinaceous extracellular matrix	KOG0027	Calmodulin and related proteins (EF-Hand superfamily)
c40748_g2	29.4177	4.52529	2.7006	8.61e-06	0.0014287	1400	224065631	XP_002301893.1	496	3.93e-55	predicted protein [Populus trichocarpa] >gi|222843619|gb|EEE81166.1| predicted protein [Populus trichocarpa]	460393369	XM_004242234.1	80	1.09e-31	PREDICTED: Solanum lycopersicum wall-associated receptor kinase-like 1-like (LOC101245959), mRNA	--	--	--	--	O64798	415	5.09e-44	Inactive serine/threonine-protein kinase At1g67470 OS=Arabidopsis thaliana GN=At1g67470 PE=2 SV=1	PF07714//PF00069	Protein tyrosine kinase//Protein kinase domain	GO:0006468	protein phosphorylation	GO:0004672//GO:0005524	protein kinase activity//ATP binding	--	--	--	--
c40796_g1	83.3928	0.793911	6.7148	8.85e-21	6.69e-18	679	12003400	AAG43557.1	453	2.01e-54	Avr9/Cf-9 rapidly elicited protein 65 [Nicotiana tabacum]	12003399	AF211539.1	274	7.4e-140	Nicotiana tabacum Avr9/Cf-9 rapidly elicited protein 65 (ACRE65) mRNA, complete cds	--	--	--	--	--	--	--	--	--	--	--	--	--	--	--	--	--	--
c40831_g1	29.8893	1.19087	4.6495	3.15e-08	7.66e-06	1032	224122294	XP_002318799.1	591	2.93e-71	predicted protein [Populus trichocarpa] >gi|222859472|gb|EEE97019.1| predicted protein [Populus trichocarpa]	261264970	GU048887.1	563	0	Capsicum annuum clone BAC CaCM511O09_Contig, complete sequence	--	--	--	--	Q9SJ52	163	9.42e-12	Protein YLS9 OS=Arabidopsis thaliana GN=YLS9 PE=2 SV=1	--	--	--	--	--	--	--	--	--	--
c40881_g1	35.0272	7.4715	2.229	1.43e-05	0.0022548	1160	56555147	AAV98199.1	978	9.83e-123	phenylalanine ammonialyase 1 [Petunia x hybrida]	56555146	AY705976.1	504	0	Petunia x hybrida phenylalanine ammonialyase 1 (PAL1) mRNA, complete cds	K10775	E4.3.1.24	phenylalanine ammonia-lyase	http://www.genome.jp/dbget-bin/www_bget?ko:K10775	P45735	918	1.06e-118	Phenylalanine ammonia-lyase (Fragment) OS=Vitis vinifera GN=PAL PE=2 SV=1	PF00221	Aromatic amino acid lyase	GO:0009800//GO:0006559//GO:0006558//GO:0009821//GO:0009058//GO:0006570	cinnamic acid biosynthetic process//L-phenylalanine catabolic process//L-phenylalanine metabolic process//alkaloid biosynthetic process//biosynthetic process//tyrosine metabolic process	GO:0016841//GO:0045548	ammonia-lyase activity//phenylalanine ammonia-lyase activity	GO:0005737	cytoplasm	--	--
c41220_g1	158.73	19.689	3.0111	8.07e-28	9.42e-25	2278	225445557	XP_002285309.1	231	6.15e-19	PREDICTED: blue copper protein-like [Vitis vinifera]	397911863	JX065074.1	93	1.06e-38	Gossypium hirsutum mitochondrion, complete genome	--	--	--	--	P42849	204	4.44e-17	Umecyanin OS=Armoracia rusticana PE=1 SV=1	PF02298	Plastocyanin-like domain	GO:0006118	electron transport	GO:0005507//GO:0009055	copper ion binding//electron carrier activity	--	--	--	--
c41313_g1	19.142	0.317564	5.9135	5.91e-06	0.0010094	942	225453068	XP_002268613.1	569	1.64e-69	PREDICTED: uncharacterized protein LOC100258732 [Vitis vinifera]	--	--	--	--	--	--	--	--	--	--	--	--	--	--	--	--	--	--	--	--	--	--	--
c41322_g1	627.433	99.6152	2.655	3.7e-92	3.56e-88	1824	115473	P27141.1	1468	0	RecName: Full=Carbonic anhydrase, chloroplastic; AltName: Full=Carbonate dehydratase; Flags: Precursor >gi|170219|gb|AAA34065.1| chloroplast carbonic anhydrase [Nicotiana tabacum] >gi|445610|prf||1909357A carbonic anhydrase	170218	M94135.1	1164	0	Nicotiana tabacum chloroplast carbonic anhydrase gene, complete cds	K01673	cynT, can	carbonic anhydrase	http://www.genome.jp/dbget-bin/www_bget?ko:K01673	P27141	1468	0	Carbonic anhydrase, chloroplastic OS=Nicotiana tabacum PE=2 SV=1	PF00484	Carbonic anhydrase	GO:0006730//GO:0006807//GO:0015976	one-carbon metabolic process//nitrogen compound metabolic process//carbon utilization	GO:0008270//GO:0004089	zinc ion binding//carbonate dehydratase activity	GO:0009570	chloroplast stroma	KOG1578	Predicted carbonic anhydrase involved in protection against oxidative damage
c41325_g2	35.4779	7.46118	2.2494	1.12e-05	0.0018231	821	378405612	AFB82645.1	880	6.62e-115	quinone oxidoreductase [Camellia sinensis]	--	--	--	--	--	--	--	--	--	Q8H0M1	821	4.1e-107	Quinone-oxidoreductase homolog, chloroplastic OS=Spinacia oleracea GN=QOR PE=1 SV=1	PF08240//PF00107	Alcohol dehydrogenase GroES-like domain//Zinc-binding dehydrogenase	GO:0055114	oxidation-reduction process	GO:0000166//GO:0016491//GO:0008270	nucleotide binding//oxidoreductase activity//zinc ion binding	--	--	KOG1198	Zinc-binding oxidoreductase
c41342_g2	42.3733	2.85808	3.89	3.4e-10	1.08e-07	1789	224078478	XP_002305547.1	661	1.69e-78	NAC domain protein, IPR003441 [Populus trichocarpa] >gi|222848511|gb|EEE86058.1| NAC domain protein, IPR003441 [Populus trichocarpa]	460406370	XM_004248590.1	222	1.62e-110	PREDICTED: Solanum lycopersicum protein FEZ-like (LOC101267943), mRNA	--	--	--	--	A0SPJ6	302	2.21e-28	NAC transcription factor NAM-B2 OS=Triticum turgidum subsp. durum GN=NAM-B2 PE=2 SV=1	PF02365//PF09194	No apical meristem (NAM) protein//Restriction endonuclease BsobI	GO:0006355//GO:0006308//GO:0009307	regulation of transcription, DNA-templated//DNA catabolic process//DNA restriction-modification system	GO:0009036//GO:0003677	Type II site-specific deoxyribonuclease activity//DNA binding	GO:0009359	Type II site-specific deoxyribonuclease complex	--	--
c41450_g1	3612.93	1451.03	1.3161	6.37e-201	1.23e-196	785	10798746	BAB16425.1	234	1.55e-21	glycine rich protein [Nicotiana tabacum] >gi|270313158|gb|ACZ73646.1| glycine-rich protein precursor [Nicotiana tabacum]	270313157	GU177456.1	575	0	Nicotiana tabacum glycine-rich protein precursor (GRP-CD2) mRNA, complete cds	--	--	--	--	P23137	227	7.98e-22	Glycine-rich protein OS=Nicotiana tabacum GN=GRP PE=2 SV=1	--	--	--	--	--	--	--	--	--	--
c41732_g1	108.45	53.8351	1.0104	2.56e-05	0.0037989	1528	310813975	ADP30799.1	1508	0	nicotine uptake permease 2 [Nicotiana tabacum]	310813972	GU174267.1	682	0	Nicotiana tabacum strain Burley 21 plasmid pEAT1 nicotine uptake permease 1 mRNA, complete cds	--	--	--	--	Q9FZ95	937	1.05e-120	Purine permease 3 OS=Arabidopsis thaliana GN=PUP3 PE=2 SV=1	PF00892	EamA-like transporter family	--	--	--	--	GO:0016021//GO:0016020	integral component of membrane//membrane	--	--
c41959_g1	427.613	132.526	1.69	3.09e-36	5.53e-33	1441	310892570	ADP37427.1	738	5.22e-91	ethylene-responsive-element-binding factor 12 [Petunia x hybrida]	310892569	HQ259606.1	304	3.39e-156	Petunia x hybrida ethylene-responsive-element-binding factor 12 mRNA, complete cds	K09286	EREBP	EREBP-like factor	http://www.genome.jp/dbget-bin/www_bget?ko:K09286	Q40478	618	2.06e-74	Ethylene-responsive transcription factor 5 OS=Nicotiana tabacum GN=ERF5 PE=2 SV=1	PF00847	AP2 domain	GO:0006351//GO:0006355	transcription, DNA-templated//regulation of transcription, DNA-templated	GO:0003700	sequence-specific DNA binding transcription factor activity	GO:0005667	transcription factor complex	--	--
c42100_g1	49.602	1.19087	5.3803	3.52e-13	1.53e-10	722	--	--	--	--	--	--	--	--	--	--	--	--	--	--	--	--	--	--	--	--	--	--	--	--	--	--	--	--
c42207_g1	55.6883	7.30398	2.9306	1.67e-10	5.54e-08	1047	30580326	O24149.1	1290	4.65e-177	RecName: Full=Caffeoyl-CoA O-methyltransferase 2; AltName: Full=Trans-caffeoyl-CoA 3-O-methyltransferase 2; Short=CCoAMT-2; Short=CCoAOMT-2 >gi|1575436|gb|AAC49914.1| caffeoyl-CoA O-methyltransferase 2 [Nicotiana tabacum]	1575435	U62734.1	893	0	Nicotiana tabacum caffeoyl-CoA O-methyltransferase 2 (CCoAOMT-2) mRNA, complete cds	K00588	E2.1.1.104	caffeoyl-CoA O-methyltransferase	http://www.genome.jp/dbget-bin/www_bget?ko:K00588	O24149	1290	3.19e-178	Caffeoyl-CoA O-methyltransferase 2 OS=Nicotiana tabacum GN=CCOAOMT2 PE=2 SV=1	PF04989//PF01596	Cephalosporin hydroxylase//O-methyltransferase	GO:0008610//GO:0032259//GO:0009809//GO:0009811//GO:0009805	lipid biosynthetic process//methylation//lignin biosynthetic process//stilbene biosynthetic process//coumarin biosynthetic process	GO:0042409//GO:0046872//GO:0008171//GO:0008168	caffeoyl-CoA O-methyltransferase activity//metal ion binding//O-methyltransferase activity//methyltransferase activity	--	--	KOG1663	O-methyltransferase
c42344_g2	145.941	39.7718	1.8756	2.69e-15	1.38e-12	1147	1167854	CAA64620.1	1315	3.28e-180	PR protein [Nicotiana tabacum]	1167853	X95308.1	946	0	N.tabacum osmotin gene	--	--	--	--	P14170	1280	3.8e-176	Osmotin OS=Nicotiana tabacum GN=AP24 PE=1 SV=2	PF00947//PF13631	Picornavirus core protein 2A//Cytochrome b(N-terminal)/b6/petB	GO:0006118//GO:0006508//GO:0016032	electron transport//proteolysis//viral process	GO:0016491//GO:0009055//GO:0008233	oxidoreductase activity//electron carrier activity//peptidase activity	GO:0016020	membrane	--	--
c42390_g2	4309.53	2070.23	1.0577	5.74e-168	8.85e-164	1567	6689818	AAF23855.1	136	2.52e-07	unknown [Nicotiana tabacum]	6689805	U64809.1	1474	0	Nicotiana tabacum Sar8.2c gene, complete cds	--	--	--	--	--	--	--	--	PF06753	Bradykinin	GO:0007165//GO:0006950	signal transduction//response to stress	GO:0005179	hormone activity	GO:0005576	extracellular region	--	--
c42409_g1	65.013	6.58946	3.3025	2.84e-13	1.25e-10	1044	224146222	XP_002325927.1	421	1.88e-46	predicted protein [Populus trichocarpa] >gi|222862802|gb|EEF00309.1| predicted protein [Populus trichocarpa]	460390487	XM_004240815.1	188	7.41e-92	PREDICTED: Solanum lycopersicum uncharacterized LOC101254906 (LOC101254906), mRNA	--	--	--	--	--	--	--	--	--	--	--	--	--	--	--	--	--	--
c42488_g1	134.056	27.5567	2.2824	7.03e-18	4.44e-15	1997	262192729	ACY30434.1	566	6.93e-66	hypothetical protein [Nicotiana tabacum]	460366787	XM_004229213.1	346	2.12e-179	PREDICTED: Solanum lycopersicum RING-H2 finger protein ATL2-like (LOC101260171), mRNA	--	--	--	--	Q8L9T5	419	1.67e-44	RING-H2 finger protein ATL2 OS=Arabidopsis thaliana GN=ATL2 PE=2 SV=2	PF14634//PF12906//PF00628//PF07975//PF13639//PF12678//PF00097//PF12861	zinc-RING finger domain//RING-variant domain//PHD-finger//TFIIH C1-like domain//Ring finger domain//RING-H2 zinc finger//Zinc finger, C3HC4 type (RING finger)//Anaphase-promoting complex subunit 11 RING-H2 finger	GO:0006281//GO:0016567	DNA repair//protein ubiquitination	GO:0004842//GO:0008270//GO:0046872//GO:0005515	ubiquitin-protein transferase activity//zinc ion binding//metal ion binding//protein binding	GO:0005680	anaphase-promoting complex	KOG0800	FOG: Predicted E3 ubiquitin ligase
c42516_g1	47.727	8.81241	2.4372	8.92e-08	2.08e-05	1903	357521187	XP_003630882.1	1139	2.06e-146	hypothetical protein MTR_8g104510 [Medicago truncatula] >gi|355524904|gb|AET05358.1| hypothetical protein MTR_8g104510 [Medicago truncatula]	460380079	XM_004235738.1	537	0	PREDICTED: Solanum lycopersicum uncharacterized LOC101248759 (LOC101248759), mRNA	--	--	--	--	--	--	--	--	--	--	--	--	--	--	--	--	--	--
c42541_g1	52.9031	2.38173	4.4733	2.88e-13	1.26e-10	2331	92429381	ABE77148.1	445	1.24e-47	putative WRKY transcription factor [Nicotiana tabacum]	92429380	DQ460475.1	424	0	Nicotiana tabacum cultivar Samsun NN putative WRKY transcription factor (WRKY12) mRNA, complete cds	--	--	--	--	--	--	--	--	PF03106	WRKY DNA -binding domain	GO:0006355	regulation of transcription, DNA-templated	GO:0043565//GO:0003700	sequence-specific DNA binding//sequence-specific DNA binding transcription factor activity	GO:0005667	transcription factor complex	--	--
c42705_g1	33.0529	1.50843	4.4537	8.21e-09	2.22e-06	1232	2981169	AAC06243.1	1111	2.03e-148	osmotic stress-induced zinc-finger protein [Nicotiana tabacum]	2981168	AF053077.1	850	0	Nicotiana tabacum osmotic stress-induced zinc-finger protein (zfp) mRNA, complete cds	--	--	--	--	Q96289	429	3.11e-48	Zinc finger protein ZAT10 OS=Arabidopsis thaliana GN=ZAT10 PE=2 SV=1	PF00096//PF06467	Zinc finger, C2H2 type//MYM-type Zinc finger with FCS sequence motif	--	--	GO:0008270//GO:0046872	zinc ion binding//metal ion binding	GO:0005622	intracellular	KOG1721	FOG: Zn-finger
c42871_g1	114.415	20.471	2.4826	5.78e-17	3.45e-14	1395	18409540	NP_564988.1	321	4.86e-31	uncharacterized protein [Arabidopsis thaliana] >gi|3176675|gb|AAC18798.1| F17O7.4 [Arabidopsis thaliana] >gi|15010576|gb|AAK73947.1| At1g70420/F17O7_4 [Arabidopsis thaliana] >gi|21700801|gb|AAM70524.1| At1g70420/F17O7_4 [Arabidopsis thaliana] >gi|332196939|gb|AEE35060.1| uncharacterized protein [Arabidopsis thaliana]	460385935	XM_004238608.1	118	8.17e-53	PREDICTED: Solanum lycopersicum uncharacterized LOC101248673 (LOC101248673), mRNA	--	--	--	--	--	--	--	--	--	--	GO:0080167	response to karrikin	--	--	--	--	--	--
c42927_g1	145.652	48.9541	1.573	3.43e-12	1.36e-09	1371	1354849	AAB02006.1	1482	0	epoxide hydrolase [Nicotiana tabacum]	1354848	U57350.1	1059	0	Nicotiana tabacum epoxide hydrolase mRNA, complete cds	--	--	--	--	P34913	399	5.58e-41	Bifunctional epoxide hydrolase 2 OS=Homo sapiens GN=EPHX2 PE=1 SV=2	PF00326	Prolyl oligopeptidase family	GO:0008152//GO:0006508	metabolic process//proteolysis	GO:0008236//GO:0016787	serine-type peptidase activity//hydrolase activity	--	--	KOG4178	Soluble epoxide hydrolase
c42986_g1	236.309	48.3492	2.2891	2.14e-30	2.84e-27	1420	119011	P27666.1	1969	0	RecName: Full=Glucan endo-1,3-beta-glucosidase, basic vacuolar isoform GLB; AltName: Full=(1->3)-beta-glucan endohydrolase; Short=(1->3)-beta-glucanase; AltName: Full=Beta-1,3-endoglucanase, basic; AltName: Full=Glucanase GLB; Flags: Precursor >gi|170249|gb|AAA63540.1| glucan-1,3-beta-glucosidase [Nicotiana tabacum]	170248	M60403.1	1281	0	Nicotiana tabacum glucan beta-1,3-glucosidase gene, complete cds	--	--	--	--	P27666	1969	0	Glucan endo-1,3-beta-glucosidase, basic vacuolar isoform GLB OS=Nicotiana tabacum PE=2 SV=1	PF00332	Glycosyl hydrolases family 17	GO:0006952//GO:0005982//GO:0005975//GO:0005985	defense response//starch metabolic process//carbohydrate metabolic process//sucrose metabolic process	GO:0043169//GO:0004553//GO:0042973	cation binding//hydrolase activity, hydrolyzing O-glycosyl compounds//glucan endo-1,3-beta-D-glucosidase activity	GO:0005773	vacuole	--	--
c43034_g1	65.73	3.32014	4.3072	7.54e-16	4.09e-13	1650	388516841	AFK46482.1	587	5.92e-102	unknown [Medicago truncatula]	56544477	AY775045.1	310	1.8e-159	Nicotiana tabacum Avr9/Cf-9 rapidly elicited protein 246 (ACRE246) mRNA, partial cds	--	--	--	--	F4IE65	487	3.66e-98	Putative methylesterase 13, chloroplastic OS=Arabidopsis thaliana GN=MES13 PE=2 SV=1	PF06821//PF07819//PF02450	Serine hydrolase//PGAP1-like protein//Lecithin:cholesterol acyltransferase	GO:0042967//GO:0006886//GO:0006629//GO:0006505	acyl-carrier-protein biosynthetic process//intracellular protein transport//lipid metabolic process//GPI anchor metabolic process	GO:0008374//GO:0016788//GO:0016787	O-acyltransferase activity//hydrolase activity, acting on ester bonds//hydrolase activity	--	--	--	--
c43152_g1	71.349	1.19087	5.9048	2.22e-18	1.45e-15	1402	12003376	AAG43545.1	831	6.17e-106	Avr9/Cf-9 rapidly elicited protein 1 [Nicotiana tabacum]	12003375	AF211527.1	943	0	Nicotiana tabacum Avr9/Cf-9 rapidly elicited protein 1 (ACRE1) mRNA, complete cds	K09286	EREBP	EREBP-like factor	http://www.genome.jp/dbget-bin/www_bget?ko:K09286	Q40478	397	2.08e-42	Ethylene-responsive transcription factor 5 OS=Nicotiana tabacum GN=ERF5 PE=2 SV=1	PF00847	AP2 domain	GO:0006355	regulation of transcription, DNA-templated	GO:0003677//GO:0003700	DNA binding//sequence-specific DNA binding transcription factor activity	GO:0005634//GO:0005667	nucleus//transcription factor complex	--	--
c43225_g2	103.628	29.0571	1.8344	5.42e-11	1.93e-08	2002	147856544	CAN82486.1	310	1.29e-29	hypothetical protein VITISV_006802 [Vitis vinifera]	--	--	--	--	--	--	--	--	--	Q9LQU4	238	2.09e-21	Protein PLANT CADMIUM RESISTANCE 2 OS=Arabidopsis thaliana GN=PCR2 PE=1 SV=1	PF02112	cAMP phosphodiesterases class-II	GO:0006198	cAMP catabolic process	GO:0004115	3',5'-cyclic-AMP phosphodiesterase activity	--	--	--	--
c43420_g1	73.8062	17.9734	2.0379	2.76e-09	7.88e-07	2646	255587900	XP_002534435.1	384	2.14e-38	hydrolase, putative [Ricinus communis] >gi|223525303|gb|EEF27950.1| hydrolase, putative [Ricinus communis]	225315906	AK328465.1	153	5.48e-72	Solanum lycopersicum cDNA, clone: LEFL2055E12, HTC in fruit	--	--	--	--	--	--	--	--	--	--	--	--	GO:0016787	hydrolase activity	--	--	--	--
c43500_g1	116.331	14.3047	3.0237	6.72e-21	5.23e-18	4028	225428928	XP_002262757.1	142	1.12e-06	PREDICTED: uncharacterized protein LOC100249808 [Vitis vinifera] >gi|296083083|emb|CBI22487.3| unnamed protein product [Vitis vinifera]	--	--	--	--	--	--	--	--	--	--	--	--	--	--	--	--	--	--	--	--	--	--	--
c43553_g2	156.731	55.7953	1.4901	4.21e-12	1.65e-09	1677	88866527	ABD57310.1	494	9.5e-56	stress-associated protein 1 [Solanum lycopersicum]	460389561	XM_004240372.1	126	3.52e-57	PREDICTED: Solanum lycopersicum probable protein phosphatase 2C 26-like (LOC101246535), mRNA	--	--	--	--	Q9LHJ8	410	2.84e-45	Zinc finger A20 and AN1 domain-containing stress-associated protein 5 OS=Arabidopsis thaliana GN=SAP5 PE=2 SV=1	PF01428//PF01754	AN1-like Zinc finger//A20-like zinc finger	--	--	GO:0003677//GO:0008270//GO:0005488	DNA binding//zinc ion binding//binding	--	--	KOG3173	Predicted Zn-finger protein
c43560_g1	131.905	12.8614	3.3584	1.11e-25	1.17e-22	1530	98647786	ABF58910.1	1833	0	matrix metalloprotease 1 [Nicotiana tabacum]	98647785	DQ508374.1	1052	0	Nicotiana tabacum cultivar Bright Yellow 2 matrix metalloprotease 1 (MMP1) mRNA, complete cds	--	--	--	--	P29136	694	4.29e-85	Metalloendoproteinase 1 OS=Glycine max PE=1 SV=2	PF07998//PF10462//PF01400//PF00413	Peptidase family M54//Peptidase M66//Astacin (Peptidase family M12A)//Matrixin	GO:0006508	proteolysis	GO:0046872//GO:0004222//GO:0008270	metal ion binding//metalloendopeptidase activity//zinc ion binding	GO:0031012	extracellular matrix	KOG1565	Gelatinase A and related matrix metalloproteases
c43615_g2	202.203	21.1172	3.2593	1.58e-37	3.04e-34	1572	4206787	AAD11808.1	1522	0	syntaxin-related protein Nt-syr1 [Nicotiana tabacum]	4206786	AF112863.1	1205	0	Nicotiana tabacum syntaxin-related protein Nt-syr1 (Nt-Syr1) mRNA, complete cds	K08486	STX1B_2_3	syntaxin 1B/2/3	http://www.genome.jp/dbget-bin/www_bget?ko:K08486	Q9ZSD4	1059	5.69e-139	Syntaxin-121 OS=Arabidopsis thaliana GN=SYP121 PE=1 SV=1	PF05739//PF05478//PF00957//PF00804//PF09177//PF03840//PF00015//PF07851	SNARE domain//Prominin//Synaptobrevin//Syntaxin//Syntaxin 6, N-terminal//Preprotein translocase SecG subunit//Methyl-accepting chemotaxis protein (MCP) signalling domain//TMPIT-like protein	GO:0007165//GO:0015031//GO:0048193//GO:0006886//GO:0009306//GO:0016192//GO:0006810	signal transduction//protein transport//Golgi vesicle transport//intracellular protein transport//protein secretion//vesicle-mediated transport//transport	GO:0005484//GO:0005515//GO:0004871//GO:0015450	SNAP receptor activity//protein binding//signal transducer activity//P-P-bond-hydrolysis-driven protein transmembrane transporter activity	GO:0016021//GO:0009941//GO:0005622//GO:0016020	integral component of membrane//chloroplast envelope//intracellular//membrane	KOG0810	SNARE protein Syntaxin 1 and related proteins
c43751_g1	110.04	46.0468	1.2569	3.74e-07	8.01e-05	1634	147811058	CAN63485.1	574	3.5e-65	hypothetical protein VITISV_017086 [Vitis vinifera]	460380972	XM_004236179.1	247	1.87e-124	PREDICTED: Solanum lycopersicum uncharacterized LOC101256758 (LOC101256758), mRNA	--	--	--	--	--	--	--	--	--	--	--	--	--	--	--	--	--	--
c43757_g1	87.0098	35.8848	1.2778	4.67e-06	0.00080669	2004	9954112	AAG08959.1	1060	1.09e-135	tuber-specific and sucrose-responsive element binding factor [Solanum tuberosum]	157042760	EF636820.1	753	0	Nicotiana langsdorffii x Nicotiana sanderae sucrose responsive element binding factor 2 mRNA, partial cds	K09422	MYBP	myb proto-oncogene protein, plant	http://www.genome.jp/dbget-bin/www_bget?ko:K09422	Q9FDW1	589	3.54e-68	Transcription factor MYB44 OS=Arabidopsis thaliana GN=MYB44 PE=2 SV=1	PF00249	Myb-like DNA-binding domain	--	--	GO:0003682	chromatin binding	GO:0000785	chromatin	KOG0048	Transcription factor, Myb superfamily
c43770_g1	80.8191	27.297	1.566	2.39e-07	5.26e-05	1045	356562525	XP_003549520.1	1121	1.27e-148	PREDICTED: UDP-glucuronate 4-epimerase 1-like [Glycine max]	460394097	XM_004242594.1	456	0	PREDICTED: Solanum lycopersicum UDP-glucuronate 4-epimerase 1-like (LOC101257677), mRNA	K08679	E5.1.3.6	UDP-glucuronate 4-epimerase	http://www.genome.jp/dbget-bin/www_bget?ko:K08679	Q9M0B6	1101	9.4e-147	UDP-glucuronate 4-epimerase 1 OS=Arabidopsis thaliana GN=GAE1 PE=1 SV=1	PF04321//PF01370	RmlD substrate binding domain//NAD dependent epimerase/dehydratase family	GO:0019872//GO:0030639//GO:0009117//GO:0045226//GO:0044237//GO:0009225//GO:0005975	streptomycin biosynthetic process//polyketide biosynthetic process//nucleotide metabolic process//extracellular polysaccharide biosynthetic process//cellular metabolic process//nucleotide-sugar metabolic process//carbohydrate metabolic process	GO:0050662//GO:0016857//GO:0008831//GO:0003824//GO:0000166	coenzyme binding//racemase and epimerase activity, acting on carbohydrates and derivatives//dTDP-4-dehydrorhamnose reductase activity//catalytic activity//nucleotide binding	--	--	KOG1429	dTDP-glucose 4-6-dehydratase/UDP-glucuronic acid decarboxylase
c43770_g3	47.7827	14.9755	1.6739	3.02e-05	0.0043994	834	224142327	XP_002324510.1	916	7.54e-119	predicted protein [Populus trichocarpa] >gi|222865944|gb|EEF03075.1| predicted protein [Populus trichocarpa]	--	--	--	--	--	K08679	E5.1.3.6	UDP-glucuronate 4-epimerase	http://www.genome.jp/dbget-bin/www_bget?ko:K08679	Q9M0B6	874	9.98e-114	UDP-glucuronate 4-epimerase 1 OS=Arabidopsis thaliana GN=GAE1 PE=1 SV=1	PF01370//PF04321//PF00106//PF02719//PF08241//PF01073//PF00056	NAD dependent epimerase/dehydratase family//RmlD substrate binding domain//short chain dehydrogenase//Polysaccharide biosynthesis protein//Methyltransferase domain//3-beta hydroxysteroid dehydrogenase/isomerase family//lactate/malate dehydrogenase, NAD binding domain	GO:0045226//GO:0005985//GO:0008207//GO:0009225//GO:0009058//GO:0008209//GO:0006694//GO:0030639//GO:0005982//GO:0008210//GO:0044237//GO:0008152//GO:0005975//GO:0009117//GO:0055114//GO:0019872	extracellular polysaccharide biosynthetic process//sucrose metabolic process//C21-steroid hormone metabolic process//nucleotide-sugar metabolic process//biosynthetic process//androgen metabolic process//steroid biosynthetic process//polyketide biosynthetic process//starch metabolic process//estrogen metabolic process//cellular metabolic process//metabolic process//carbohydrate metabolic process//…	GO:0016491//GO:0003824//GO:0016616//GO:0008168//GO:0008831//GO:0050378//GO:0000166//GO:0050662//GO:0003854	oxidoreductase activity//catalytic activity//oxidoreductase activity, acting on the CH-OH group of donors, NAD or NADP as acceptor//methyltransferase activity//dTDP-4-dehydrorhamnose reductase activity//UDP-glucuronate 4-epimerase activity//nucleotide binding//coenzyme binding//3-beta-hydroxy-delta5-steroid dehydrogenase activity	--	--	KOG1371	UDP-glucose 4-epimerase/UDP-sulfoquinovose synthase
c43866_g4	94.0575	25.0106	1.911	1.3e-10	4.38e-08	4340	57013905	YP_173378.1	1375	1.21e-175	hypothetical protein NitaMp032 [Nicotiana tabacum] >gi|57013993|ref|YP_173465.1| hypothetical protein NitaMp128 [Nicotiana tabacum] >gi|56806541|dbj|BAD83442.1| hypothetical protein (mitochondrion) [Nicotiana tabacum] >gi|56806629|dbj|BAD83530.1| hypothetical protein (mitochondrion) [Nicotiana tabacum]	56806513	BA000042.1	1996	0	Nicotiana tabacum mitochondrial DNA, complete genome	K02950	RP-S12, MRPS12, rpsL	small subunit ribosomal protein S12	http://www.genome.jp/dbget-bin/www_bget?ko:K02950	Q96033	637	8.28e-75	Ribosomal protein S12, mitochondrial OS=Helianthus annuus GN=RPS12 PE=2 SV=1	PF06449//PF00895//PF02326//PF00164//PF00507	Mitochondrial domain of unknown function (DUF1082)//ATP synthase protein 8//Plant ATP synthase F0//Ribosomal protein S12/S23//NADH-ubiquinone/plastoquinone oxidoreductase, chain 3	GO:0006120//GO:0055114//GO:0006412//GO:0015992//GO:0042254//GO:0006744//GO:0015986//GO:0006814	mitochondrial electron transport, NADH to ubiquinone//oxidation-reduction process//translation//proton transport//ribosome biogenesis//ubiquinone biosynthetic process//ATP synthesis coupled proton transport//sodium ion transport	GO:0016820//GO:0015078//GO:0003735//GO:0008137	hydrolase activity, acting on acid anhydrides, catalyzing transmembrane movement of substances//hydrogen ion transmembrane transporter activity//structural constituent of ribosome//NADH dehydrogenase (ubiquinone) activity	GO:0005739//GO:0000276//GO:0005622//GO:0016021//GO:0005840	mitochondrion//mitochondrial proton-transporting ATP synthase complex, coupling factor F(o)//intracellular//integral component of membrane//ribosome	KOG1750	Mitochondrial/chloroplast ribosomal protein S12
c43972_g1	71.6222	25.4893	1.4905	2.79e-06	0.00050882	1690	359480496	XP_003632477.1	650	5.08e-76	PREDICTED: uncharacterized protein LOC100854068 [Vitis vinifera]	357479894	XM_003610185.1	51	1.75e-15	Medicago truncatula RING finger protein (MTR_4g129420) mRNA, complete cds	--	--	--	--	Q8LFY8	364	1.5e-36	RING-H2 finger protein ATL54 OS=Arabidopsis thaliana GN=ATL54 PE=2 SV=2	PF13639//PF12678//PF14634//PF12906//PF12861//PF00097	Ring finger domain//RING-H2 zinc finger//zinc-RING finger domain//RING-variant domain//Anaphase-promoting complex subunit 11 RING-H2 finger//Zinc finger, C3HC4 type (RING finger)	GO:0016567	protein ubiquitination	GO:0005515//GO:0046872//GO:0008270//GO:0004842	protein binding//metal ion binding//zinc ion binding//ubiquitin-protein transferase activity	GO:0005680	anaphase-promoting complex	KOG0800	FOG: Predicted E3 ubiquitin ligase
c44036_g1	33.7595	0.476347	6.1471	1.9e-09	5.57e-07	1512	76884939	ABA59556.1	1703	0	U-box protein [Capsicum annuum]	--	--	--	--	--	--	--	--	--	Q84TG3	1237	3.38e-165	E3 ubiquitin-protein ligase PUB23 OS=Arabidopsis thaliana GN=PUB23 PE=1 SV=1	PF04564//PF08718//PF03224//PF00514	U-box domain//Glycolipid transfer protein (GLTP)//V-ATPase subunit H//Armadillo/beta-catenin-like repeat	GO:0016567//GO:0015991//GO:0015992//GO:0006119//GO:0046836	protein ubiquitination//ATP hydrolysis coupled proton transport//proton transport//oxidative phosphorylation//glycolipid transport	GO:0046961//GO:0017089//GO:0004842//GO:0005515//GO:0051861	proton-transporting ATPase activity, rotational mechanism//glycolipid transporter activity//ubiquitin-protein transferase activity//protein binding//glycolipid binding	GO:0000221//GO:0000151//GO:0005737	vacuolar proton-transporting V-type ATPase, V1 domain//ubiquitin ligase complex//cytoplasm	KOG4642	Chaperone-dependent E3 ubiquitin protein ligase (contains TPR repeats)
c44100_g1	73.5425	1.826	5.3318	8.79e-19	5.99e-16	2148	209978913	ACJ04728.1	574	7.58e-64	WRKY transcription factor-30 [Capsicum annuum]	119371472	AP009295.1	342	3.83e-177	Solanum lycopersicum genomic DNA, chromosome 8, clone: C08SLe0011M12, complete sequence	--	--	--	--	Q8H0Y8	276	4.63e-25	Probable WRKY transcription factor 41 OS=Arabidopsis thaliana GN=WRKY41 PE=2 SV=2	PF03106//PF03688	WRKY DNA -binding domain//Nepovirus coat protein, C-terminal domain	GO:0006355	regulation of transcription, DNA-templated	GO:0003700//GO:0043565	sequence-specific DNA binding transcription factor activity//sequence-specific DNA binding	GO:0019028//GO:0005667	viral capsid//transcription factor complex	--	--
c44100_g2	23.7325	0.555738	5.4163	4.83e-07	0.00010027	844	209978913	ACJ04728.1	766	4.06e-97	WRKY transcription factor-30 [Capsicum annuum]	460398158	XM_004244582.1	373	0	PREDICTED: Solanum lycopersicum probable WRKY transcription factor 53-like (LOC101258576), mRNA	--	--	--	--	Q8H0Y8	252	1.69e-23	Probable WRKY transcription factor 41 OS=Arabidopsis thaliana GN=WRKY41 PE=2 SV=2	PF03106	WRKY DNA -binding domain	GO:0006355	regulation of transcription, DNA-templated	GO:0003700//GO:0043565	sequence-specific DNA binding transcription factor activity//sequence-specific DNA binding	GO:0005667	transcription factor complex	--	--
c44104_g2	63.3477	4.63962	3.7712	3.04e-14	1.46e-11	2800	56797587	CAI38917.1	648	1.33e-75	putative WRKY transcription factor 10 [Nicotiana tabacum]	56797586	AJ871280.1	464	0	Nicotiana tabacum mRNA for putative WRKY transcription factor 10	--	--	--	--	Q8VWQ5	170	4.42e-12	Probable WRKY transcription factor 50 OS=Arabidopsis thaliana GN=WRKY50 PE=2 SV=1	PF03106	WRKY DNA -binding domain	GO:0006355	regulation of transcription, DNA-templated	GO:0043565//GO:0003700	sequence-specific DNA binding//sequence-specific DNA binding transcription factor activity	GO:0005667	transcription factor complex	--	--
c44213_g1	223.13	104.35	1.0965	9.85e-11	3.37e-08	1712	194475604	ACF74549.1	1781	0	RAV [Nicotiana tabacum]	194475603	EU870518.1	1173	0	Nicotiana tabacum RAV mRNA, complete cds	K09287	RAV	RAV-like factor	http://www.genome.jp/dbget-bin/www_bget?ko:K09287	Q9ZWM9	1033	1.72e-134	AP2/ERF and B3 domain-containing transcription factor RAV1 OS=Arabidopsis thaliana GN=RAV1 PE=1 SV=1	PF02362//PF00847//PF00410	B3 DNA binding domain//AP2 domain//Ribosomal protein S8	GO:0006355//GO:0042254//GO:0006412	regulation of transcription, DNA-templated//ribosome biogenesis//translation	GO:0003677//GO:0003735//GO:0003700	DNA binding//structural constituent of ribosome//sequence-specific DNA binding transcription factor activity	GO:0005840//GO:0005634//GO:0005667	ribosome//nucleus//transcription factor complex	--	--
c44293_g2	216.708	94.6302	1.1954	7.53e-12	2.88e-09	971	77744897	ABB02402.1	859	4.54e-113	temperature-induced lipocalin [Gossypium arboreum]	350539917	NM_001247903.1	377	0	Solanum lycopersicum temperature-induced lipocalin' (TIL'), mRNA >gi|77744858|gb|DQ222981.1| Lycopersicon esculentum temperature-induced lipocalin' (TIL') mRNA, complete cds	K03098	APOD	apolipoprotein D and lipocalin family protein	http://www.genome.jp/dbget-bin/www_bget?ko:K03098	Q46036	230	2.62e-21	Outer membrane lipoprotein Blc OS=Citrobacter freundii PE=3 SV=1	--	--	GO:0006810	transport	GO:0005215	transporter activity	--	--	--	--
c44482_g1	31.6504	5.40574	2.5497	7.82e-06	0.0013097	1343	14485511	CAC42086.1	1519	0	putative peroxidase [Solanum tuberosum]	14485510	AJ401150.1	537	0	Solanum tuberosum mRNA for putative peroxidase (prx2 gene)	K00430	E1.11.1.7	peroxidase	http://www.genome.jp/dbget-bin/www_bget?ko:K00430	Q9SZE7	1174	1.05e-157	Peroxidase 51 OS=Arabidopsis thaliana GN=PER51 PE=2 SV=1	PF00141	Peroxidase	GO:0006804//GO:0055114//GO:0006979	peroxidase reaction//oxidation-reduction process//response to oxidative stress	GO:0004601//GO:0046872//GO:0020037	peroxidase activity//metal ion binding//heme binding	--	--	--	--
c44490_g1	1543.39	703.751	1.133	1.64e-68	8.43e-65	1625	294440432	ADE74633.1	2104	0	plastidic aldolase [Nicotiana tabacum]	294440431	GU144572.1	1126	0	Nicotiana tabacum plastidic aldolase mRNA, complete cds	K01623	ALDO	fructose-bisphosphate aldolase, class I	http://www.genome.jp/dbget-bin/www_bget?ko:K01623	Q944G9	1831	0	Probable fructose-bisphosphate aldolase 2, chloroplastic OS=Arabidopsis thaliana GN=FBA2 PE=1 SV=2	PF00274	Fructose-bisphosphate aldolase class-I	GO:0006000//GO:0015976//GO:0006096//GO:0006013//GO:0006094//GO:0006020//GO:0006098	fructose metabolic process//carbon utilization//glycolytic process//mannose metabolic process//gluconeogenesis//inositol metabolic process//pentose-phosphate shunt	GO:0004332	fructose-bisphosphate aldolase activity	--	--	KOG1557	Fructose-biphosphate aldolase
c44539_g1	96.8287	18.3965	2.396	4.69e-14	2.2e-11	1634	4760596	BAA77358.1	847	6.71e-106	DNA-binding protein NtWRKY3 [Nicotiana tabacum]	4760595	AB020023.1	565	0	Nicotiana tabacum mRNA for DNA-binding protein NtWRKY3, complete cds	--	--	--	--	Q9SV15	390	9.33e-41	Probable WRKY transcription factor 11 OS=Arabidopsis thaliana GN=WRKY11 PE=2 SV=2	PF03106	WRKY DNA -binding domain	GO:0006355	regulation of transcription, DNA-templated	GO:0043565//GO:0003700	sequence-specific DNA binding//sequence-specific DNA binding transcription factor activity	GO:0005667	transcription factor complex	--	--
c44564_g1	18.7243	0	5.2268	8.3e-06	0.0013871	1636	350536071	NP_001234228.1	1790	0	salt responsive protein 2 [Solanum lycopersicum] >gi|195549553|gb|ACG50004.1| salt responsive protein 2 [Solanum lycopersicum]	502125214	XM_004498789.1	258	1.44e-130	PREDICTED: Cicer arietinum uncharacterized LOC101491352 (LOC101491352), mRNA	--	--	--	--	Q96MB7	240	1.23e-20	Putative nuclease HARBI1 OS=Homo sapiens GN=HARBI1 PE=1 SV=1	PF04827	Plant transposon protein	--	--	GO:0016788	hydrolase activity, acting on ester bonds	--	--	KOG4585	Predicted transposase
c44749_g1	27.4209	1.66721	4.0398	3.17e-07	6.9e-05	1614	55824321	AAV66308.1	1569	0	acyltransferase [Capsicum frutescens]	283766072	GU300812.1	563	0	Capsicum annuum cultivar Yidu-Red inbred 201 acyltransferase (Pun1) mRNA, complete cds	--	--	--	--	Q9ZTK5	541	7.06e-61	Deacetylvindoline O-acetyltransferase OS=Catharanthus roseus GN=DAT PE=1 SV=1	PF02411//PF02458	MerT mercuric transport protein//Transferase family	GO:0015694	mercury ion transport	GO:0015097//GO:0016747	mercury ion transmembrane transporter activity//transferase activity, transferring acyl groups other than amino-acyl groups	GO:0016020	membrane	--	--
c44867_g1	215.96	85.7964	1.3318	8.93e-14	4.07e-11	1489	225441246	XP_002273524.1	1072	9.75e-141	PREDICTED: haloacid dehalogenase-like hydrolase domain-containing protein 3 [Vitis vinifera]	460407563	XM_004249174.1	569	0	PREDICTED: Solanum lycopersicum haloacid dehalogenase (LOC100316880), mRNA	--	--	--	--	Q5HZL9	206	7.06e-17	Haloacid dehalogenase-like hydrolase domain-containing protein 3 OS=Xenopus laevis GN=hdhd3 PE=2 SV=1	--	--	GO:0046487//GO:0008152	glyoxylate metabolic process//metabolic process	GO:0008967	phosphoglycolate phosphatase activity	--	--	KOG3085	Predicted hydrolase (HAD superfamily)
c44965_g1	136.346	63.3549	1.1057	3.53e-07	7.58e-05	1533	224111602	XP_002315917.1	1070	7.67e-140	predicted protein [Populus trichocarpa] >gi|222864957|gb|EEF02088.1| predicted protein [Populus trichocarpa]	460386405	XM_004238841.1	708	0	PREDICTED: Solanum lycopersicum putative lipid phosphate phosphatase 3, chloroplastic-like (LOC101268277), mRNA	--	--	--	--	Q8LFD1	1010	1.6e-131	Putative lipid phosphate phosphatase 3, chloroplastic OS=Arabidopsis thaliana GN=LPP3 PE=2 SV=1	PF01569	PAP2 superfamily	GO:0008152//GO:0006950	metabolic process//response to stress	GO:0003824	catalytic activity	GO:0016020//GO:0005886	membrane//plasma membrane	KOG3030	Lipid phosphate phosphatase and related enzymes of the PAP2 family
c45042_g1	107.866	11.7499	3.1985	1.82e-20	1.36e-17	2172	225429570	XP_002280033.1	1774	0	PREDICTED: uncharacterized protein LOC100262760 [Vitis vinifera] >gi|296081670|emb|CBI20675.3| unnamed protein product [Vitis vinifera]	460399083	XM_004245025.1	831	0	PREDICTED: Solanum lycopersicum uncharacterized LOC101251309 (LOC101251309), mRNA	--	--	--	--	B0BN95	238	4.4e-20	Putative nuclease HARBI1 OS=Rattus norvegicus GN=Harbi1 PE=2 SV=1	PF06645//PF04827	Microsomal signal peptidase 12 kDa subunit (SPC12)//Plant transposon protein	GO:0006465	signal peptide processing	GO:0008233//GO:0016788	peptidase activity//hydrolase activity, acting on ester bonds	GO:0016021//GO:0005787	integral component of membrane//signal peptidase complex	--	--
c45248_g1	122.348	34.4557	1.8282	1.16e-12	4.87e-10	1362	505267	CAA54374.1	2004	0	chitinase, class V [Nicotiana tabacum]	467688	X78325.1	1098	0	N.tabacum (Samsun NN) Pz mRNA	K01183	E3.2.1.14	chitinase	http://www.genome.jp/dbget-bin/www_bget?ko:K01183	Q13231	430	1.27e-45	Chitotriosidase-1 OS=Homo sapiens GN=CHIT1 PE=1 SV=1	PF00704	Glycosyl hydrolases family 18	GO:0016998//GO:0005975//GO:0006032	cell wall macromolecule catabolic process//carbohydrate metabolic process//chitin catabolic process	GO:0004553//GO:0043169//GO:0004568	hydrolase activity, hydrolyzing O-glycosyl compounds//cation binding//chitinase activity	--	--	KOG2806	Chitinase
c45259_g1	132.122	29.1349	2.181	9.38e-17	5.43e-14	1847	225434879	XP_002283212.1	897	9.73e-112	PREDICTED: E3 ubiquitin-protein ligase RING1-like [Vitis vinifera]	460389459	XM_004240322.1	499	0	PREDICTED: Solanum lycopersicum E3 ubiquitin-protein ligase RING1-like (LOC101256882), mRNA	K11982	RNF115_126	E3 ubiquitin-protein ligase RNF115/126	http://www.genome.jp/dbget-bin/www_bget?ko:K11982	P0CH30	329	3.52e-32	E3 ubiquitin-protein ligase RING1 OS=Gossypium hirsutum GN=RING1 PE=1 SV=1	PF14634//PF05924//PF03604//PF04423//PF12678//PF13639//PF00097//PF12861	zinc-RING finger domain//SAMP Motif//DNA directed RNA polymerase, 7 kDa subunit//Rad50 zinc hook motif//RING-H2 zinc finger//Ring finger domain//Zinc finger, C3HC4 type (RING finger)//Anaphase-promoting complex subunit 11 RING-H2 finger	GO:0016567//GO:0006206//GO:0006144//GO:0016055//GO:0006351//GO:0006281	protein ubiquitination//pyrimidine nucleobase metabolic process//purine nucleobase metabolic process//Wnt signaling pathway//transcription, DNA-templated//DNA repair	GO:0046872//GO:0005524//GO:0003677//GO:0005515//GO:0004842//GO:0003899//GO:0008270//GO:0004518//GO:0008013	metal ion binding//ATP binding//DNA binding//protein binding//ubiquitin-protein transferase activity//DNA-directed RNA polymerase activity//zinc ion binding//nuclease activity//beta-catenin binding	GO:0016342//GO:0005680//GO:0005730	catenin complex//anaphase-promoting complex//nucleolus	KOG0800	FOG: Predicted E3 ubiquitin ligase
c45277_g1	60.5765	17.6248	1.7811	9.03e-07	0.0001815	1321	40644187	CAC95120.1	384	2.17e-40	TIR/NBS/LRR protein [Populus deltoides]	--	--	--	--	--	--	--	--	--	Q40392	374	1.02e-36	TMV resistance protein N OS=Nicotiana glutinosa GN=N PE=1 SV=1	PF13676//PF01582	TIR domain//TIR domain	GO:0007165	signal transduction	GO:0005515	protein binding	--	--	--	--
c45311_g1	37.0049	6.90703	2.4216	2.72e-06	0.00049902	840	255555623	XP_002518847.1	230	3.22e-19	n-rich protein, putative [Ricinus communis] >gi|223541834|gb|EEF43380.1| n-rich protein, putative [Ricinus communis]	--	--	--	--	--	--	--	--	--	--	--	--	--	--	--	--	--	--	--	--	--	--	--
c45397_g1	112.839	19.5302	2.5305	4.32e-17	2.64e-14	1520	350539793	NP_001234530.1	874	1.99e-110	WRKY transcription factor [Solanum lycopersicum] >gi|289656911|gb|ADD14237.1| WRKY transcription factor [Solanum lycopersicum]	460405229	XM_004248031.1	122	5.33e-55	PREDICTED: Solanum lycopersicum probable WRKY transcription factor 30-like (LOC101263251), mRNA	--	--	--	--	Q9SUP6	321	1.29e-31	Probable WRKY transcription factor 53 OS=Arabidopsis thaliana GN=WRKY53 PE=1 SV=1	PF03106	WRKY DNA -binding domain	GO:0006355	regulation of transcription, DNA-templated	GO:0003700//GO:0043565	sequence-specific DNA binding transcription factor activity//sequence-specific DNA binding	GO:0005667	transcription factor complex	--	--
c45397_g2	25.0673	2.38173	3.3957	4.47e-06	0.00077701	880	350539793	NP_001234530.1	359	5.18e-37	WRKY transcription factor [Solanum lycopersicum] >gi|289656911|gb|ADD14237.1| WRKY transcription factor [Solanum lycopersicum]	356516014	XM_003526644.1	57	4.13e-19	PREDICTED: Glycine max probable WRKY transcription factor 53-like (LOC100812027), mRNA	--	--	--	--	Q8H0Y8	277	9.22e-27	Probable WRKY transcription factor 41 OS=Arabidopsis thaliana GN=WRKY41 PE=2 SV=2	PF03106	WRKY DNA -binding domain	GO:0006355	regulation of transcription, DNA-templated	GO:0043565//GO:0003700	sequence-specific DNA binding//sequence-specific DNA binding transcription factor activity	GO:0005667	transcription factor complex	--	--
c45405_g1	33.4393	0.793911	5.3964	2.33e-09	6.68e-07	1772	15224871	NP_181966.1	261	1.21e-22	cysteine/histidine-rich C1 domain-containing protein [Arabidopsis thaliana] >gi|3128201|gb|AAC16105.1| unknown protein [Arabidopsis thaliana] >gi|37202108|gb|AAQ89669.1| At2g44380 [Arabidopsis thaliana] >gi|51971661|dbj|BAD44495.1| unknown protein [Arabidopsis thaliana] >gi|330255320|gb|AEC10414.1| cysteine/histidine-rich C1 domain-containing protein [Arabidopsis thaliana]	--	--	--	--	--	--	--	--	--	--	--	--	--	PF00628//PF12861//PF06350//PF07649//PF00130	PHD-finger//Anaphase-promoting complex subunit 11 RING-H2 finger//Hormone-sensitive lipase (HSL) N-terminus//C1-like domain//Phorbol esters/diacylglycerol binding domain (C1 domain)	GO:0008203//GO:0035556//GO:0016567//GO:0016042//GO:0055114	cholesterol metabolic process//intracellular signal transduction//protein ubiquitination//lipid catabolic process//oxidation-reduction process	GO:0016298//GO:0004842//GO:0047134//GO:0005515	lipase activity//ubiquitin-protein transferase activity//protein-disulfide reductase activity//protein binding	GO:0005680	anaphase-promoting complex	--	--
c45515_g1	88.0391	6.66885	3.7226	4.92e-19	3.45e-16	1976	2916727	CAA73103.1	1573	0	polyphenol oxidase [Nicotiana tabacum]	485475780	KC540916.1	173	3.11e-83	Nicotiana tabacum polyphenol oxidase mRNA, complete cds	--	--	--	--	Q08307	1547	0	Polyphenol oxidase E, chloroplastic OS=Solanum lycopersicum PE=3 SV=1	PF00264//PF12142//PF12143	Common central domain of tyrosinase//Polyphenol oxidase middle domain//Protein of unknown function (DUF_B2219)	GO:0006118//GO:0006570//GO:0044710//GO:0055114//GO:0008152	electron transport//tyrosine metabolic process//single-organism metabolic process//oxidation-reduction process//metabolic process	GO:0004097//GO:0016491	catechol oxidase activity//oxidoreductase activity	--	--	--	--
c45564_g1	64.3953	14.7667	2.1246	1.15e-08	2.99e-06	1827	3065895	AAC14323.1	597	2.14e-69	TSI1 [Nicotiana tabacum]	--	--	--	--	--	--	--	--	--	O04682	565	7.19e-66	Pathogenesis-related genes transcriptional activator PTI6 OS=Solanum lycopersicum GN=PTI6 PE=2 SV=1	PF08141//PF00847	Small acid-soluble spore protein H family//AP2 domain	GO:0030436//GO:0006355	asexual sporulation//regulation of transcription, DNA-templated	GO:0003700	sequence-specific DNA binding transcription factor activity	GO:0042601//GO:0005667	endospore-forming forespore//transcription factor complex	--	--
c45702_g1	125.402	19.8398	2.6601	8.13e-20	5.91e-17	1469	225462291	XP_002265244.1	1365	0	PREDICTED: ALA-interacting subunit 3 [Vitis vinifera] >gi|297736110|emb|CBI24148.3| unnamed protein product [Vitis vinifera]	460388217	XM_004239718.1	510	0	PREDICTED: Solanum lycopersicum ALA-interacting subunit 1-like (LOC101256591), mRNA	--	--	--	--	Q9LTW0	1316	3.11e-178	ALA-interacting subunit 1 OS=Arabidopsis thaliana GN=ALIS1 PE=1 SV=1	PF03381	LEM3 (ligand-effect modulator 3) family / CDC50 family	--	--	--	--	GO:0016020	membrane	KOG2952	Cell cycle control protein
c45769_g1	62.2984	19.292	1.6912	1.59e-06	0.00030515	1801	224140385	XP_002323563.1	2175	0	predicted protein [Populus trichocarpa] >gi|118487512|gb|ABK95583.1| unknown [Populus trichocarpa] >gi|222868193|gb|EEF05324.1| predicted protein [Populus trichocarpa]	460401655	XM_004246285.1	869	0	PREDICTED: Solanum lycopersicum glycerol-3-phosphate 2-O-acyltransferase 6-like (LOC101251501), mRNA	K13508	GPAT	glycerol-3-phosphate acyltransferase	http://www.genome.jp/dbget-bin/www_bget?ko:K13508	O80437	2011	0	Glycerol-3-phosphate 2-O-acyltransferase 6 OS=Arabidopsis thaliana GN=GPAT6 PE=1 SV=1	PF01553	Acyltransferase	GO:0046486//GO:0010143//GO:0042967//GO:0008654//GO:0008152//GO:0009908	glycerolipid metabolic process//cutin biosynthetic process//acyl-carrier-protein biosynthetic process//phospholipid biosynthetic process//metabolic process//flower development	GO:0003841//GO:0016746	1-acylglycerol-3-phosphate O-acyltransferase activity//transferase activity, transferring acyl groups	--	--	--	--
c45773_g1	74.5718	6.66885	3.4831	1.27e-15	6.71e-13	1262	255565723	XP_002523851.1	810	5.6e-102	conserved hypothetical protein [Ricinus communis] >gi|223536939|gb|EEF38577.1| conserved hypothetical protein [Ricinus communis]	460411355	XM_004251030.1	423	0	PREDICTED: Solanum lycopersicum F-box protein At2g27310-like (LOC101266189), mRNA	--	--	--	--	Q9XIN8	642	4.41e-78	F-box protein At2g27310 OS=Arabidopsis thaliana GN=At2g27310 PE=2 SV=1	PF06479//PF00646	Ribonuclease 2-5A//F-box domain	GO:0051252//GO:0006397	regulation of RNA metabolic process//mRNA processing	GO:0004540//GO:0005515	ribonuclease activity//protein binding	--	--	--	--
c45803_g1	155.246	10.559	3.878	3.25e-33	5.22e-30	1916	401834491	AFQ23178.1	2338	0	HSPRO [Nicotiana attenuata]	401834490	JQ354963.1	1456	0	Nicotiana attenuata HSPRO mRNA, complete cds	--	--	--	--	O04203	1216	1.18e-159	Nematode resistance protein-like HSPRO2 OS=Arabidopsis thaliana GN=HSPRO2 PE=1 SV=1	--	--	--	--	--	--	--	--	--	--
c46006_g1	39.6761	8.41546	2.2372	3.68e-06	0.00065517	1584	13539578	CAC35703.1	1700	0	photoperiod responsive protein [Solanum tuberosum subsp. andigenum]	13539577	AJ306423.1	779	0	Solanum tuberosum subsp. andigena mRNA for photoperiod responsive protein (phor1 gene)	--	--	--	--	Q9FLF4	739	4.56e-90	U-box domain-containing protein 27 OS=Arabidopsis thaliana GN=PUB27 PE=2 SV=1	PF04564//PF09402	U-box domain//Man1-Src1p-C-terminal domain	GO:0016567	protein ubiquitination	GO:0004842	ubiquitin-protein transferase activity	GO:0000151//GO:0005639	ubiquitin ligase complex//integral component of nuclear inner membrane	--	--
c46074_g1	46.4671	2.77869	4.0637	2.6e-11	9.48e-09	786	5360683	BAA82107.1	913	6.03e-118	NtWRKY1 [Nicotiana tabacum]	14530680	AB063573.1	529	0	Nicotiana tabacum NtWRKY-6 mRNA for WRKY DNA-binding protein, complete cds	K13424	WRKY33	WRKY transcription factor 33	http://www.genome.jp/dbget-bin/www_bget?ko:K13424	Q8S8P5	584	1.07e-69	Probable WRKY transcription factor 33 OS=Arabidopsis thaliana GN=WRKY33 PE=1 SV=2	PF03106	WRKY DNA -binding domain	GO:0006355	regulation of transcription, DNA-templated	GO:0003700//GO:0043565	sequence-specific DNA binding transcription factor activity//sequence-specific DNA binding	GO:0005667	transcription factor complex	--	--
c46074_g4	47.6452	5.37637	3.1476	9.53e-10	2.95e-07	1320	5360683	BAA82107.1	252	1.3e-23	NtWRKY1 [Nicotiana tabacum]	14530680	AB063573.1	431	0	Nicotiana tabacum NtWRKY-6 mRNA for WRKY DNA-binding protein, complete cds	--	--	--	--	--	--	--	--	PF03106	WRKY DNA -binding domain	GO:0006355	regulation of transcription, DNA-templated	GO:0043565//GO:0003700	sequence-specific DNA binding//sequence-specific DNA binding transcription factor activity	GO:0005667	transcription factor complex	--	--
c46169_g2	286.211	34.8805	3.0366	3.54e-49	1.09e-45	1498	225469774	XP_002274117.1	1242	3.54e-166	PREDICTED: probable mitochondrial 2-oxoglutarate/malate carrier protein [Vitis vinifera] >gi|147816254|emb|CAN77545.1| hypothetical protein VITISV_025212 [Vitis vinifera]	225320258	AK324731.1	520	0	Solanum lycopersicum cDNA, clone: LEFL1081DG06, HTC in leaf	K15104	SLC25A11, OGC	solute carrier family 25 (mitochondrial oxoglutarate transporter), member 11	http://www.genome.jp/dbget-bin/www_bget?ko:K15104	Q9SJY5	1107	5.07e-147	Mitochondrial uncoupling protein 5 OS=Arabidopsis thaliana GN=PUMP5 PE=2 SV=1	--	--	GO:0006839//GO:0006835	mitochondrial transport//dicarboxylic acid transport	GO:0005310	dicarboxylic acid transmembrane transporter activity	GO:0016021//GO:0031966	integral component of membrane//mitochondrial membrane	KOG0759	Mitochondrial oxoglutarate/malate carrier proteins
c46196_g3	41.2518	7.06581	2.5455	3.42e-07	7.38e-05	1305	224111148	XP_002315763.1	676	6.7e-84	predicted protein [Populus trichocarpa] >gi|222864803|gb|EEF01934.1| predicted protein [Populus trichocarpa]	460404201	XM_004247525.1	260	8.82e-132	PREDICTED: Solanum lycopersicum uncharacterized LOC101247659 (LOC101247659), mRNA	--	--	--	--	P05332	198	2.63e-16	Uncharacterized N-acetyltransferase p20 OS=Bacillus licheniformis GN=p20 PE=4 SV=1	PF00583//PF13508//PF08445//PF13302	Acetyltransferase (GNAT) family//Acetyltransferase (GNAT) domain//FR47-like protein//Acetyltransferase (GNAT) domain	GO:0042967	acyl-carrier-protein biosynthetic process	GO:0016747//GO:0008080	transferase activity, transferring acyl groups other than amino-acyl groups//N-acetyltransferase activity	--	--	--	--
c46224_g1	205.57	62.0275	1.7286	8.15e-19	5.61e-16	2193	209954717	BAG80549.1	2220	0	UDP-glucose:glucosyltransferase [Lycium barbarum]	209954716	AB360625.1	1023	0	Lycium barbarum UGT73Q1 mRNA for UDP-glucose:glucosyltransferase, complete cds	--	--	--	--	Q9AT54	1275	1.44e-166	Scopoletin glucosyltransferase OS=Nicotiana tabacum GN=TOGT1 PE=1 SV=1	PF00201	UDP-glucoronosyl and UDP-glucosyl transferase	GO:0008152	metabolic process	GO:0016758	transferase activity, transferring hexosyl groups	--	--	KOG1192	UDP-glucuronosyl and UDP-glucosyl transferase
c46354_g1	32.2803	4.60468	2.8095	1.93e-06	0.00036334	1679	224107729	XP_002314580.1	1173	4.2e-153	predicted protein [Populus trichocarpa] >gi|222863620|gb|EEF00751.1| predicted protein [Populus trichocarpa]	460386945	XM_004239106.1	558	0	PREDICTED: Solanum lycopersicum F-box/WD repeat-containing protein pof1-like (LOC101249728), mRNA	--	--	--	--	P90648	246	1.87e-20	Myosin heavy chain kinase B OS=Dictyostelium discoideum GN=mhkB PE=2 SV=1	PF00400	WD domain, G-beta repeat	--	--	GO:0005515	protein binding	GO:0005886	plasma membrane	KOG4155	FOG: WD40 repeat
c46441_g1	92.2346	33.3546	1.4674	1.49e-07	3.37e-05	2631	224128350	XP_002329140.1	853	1.09e-98	predicted protein [Populus trichocarpa] >gi|222869809|gb|EEF06940.1| predicted protein [Populus trichocarpa]	460397329	XM_004244172.1	907	0	PREDICTED: Solanum lycopersicum uncharacterized LOC101252606, transcript variant 1 (LOC101252606), mRNA	--	--	--	--	--	--	--	--	PF04561	RNA polymerase Rpb2, domain 2	GO:0006206//GO:0006351//GO:0006144	pyrimidine nucleobase metabolic process//transcription, DNA-templated//purine nucleobase metabolic process	GO:0003899//GO:0003677	DNA-directed RNA polymerase activity//DNA binding	GO:0005730	nucleolus	--	--
c46469_g1	55.8606	0.476347	6.8737	2.52e-14	1.23e-11	935	12963415	AAK11255.1	733	3.74e-94	regulator of gene silencing [Nicotiana tabacum]	12963414	AF329729.1	638	0	Nicotiana tabacum regulator of gene silencing mRNA, complete cds	K13448	CML	calcium-binding protein CML	http://www.genome.jp/dbget-bin/www_bget?ko:K13448	Q8RYJ8	309	1.29e-32	Putative calcium-binding protein CML19 OS=Oryza sativa subsp. japonica GN=CML19 PE=3 SV=1	PF00036//PF13202//PF13405//PF13499	EF hand//EF hand//EF-hand domain//EF-hand domain pair	--	--	GO:0005509	calcium ion binding	--	--	KOG0027	Calmodulin and related proteins (EF-Hand superfamily)
c46524_g2	19.2742	1.19087	4.0166	1.88e-05	0.0028631	795	--	--	--	--	--	--	--	--	--	--	--	--	--	--	--	--	--	--	--	--	--	--	--	--	--	--	--	--
c46660_g1	24.7975	1.90539	3.702	2.34e-06	0.00043715	1412	63253080	BAD98314.1	1643	0	peroxidase [Nicotiana tabacum]	64976604	AB178953.2	1166	0	Nicotiana tabacum NtPOX1 mRNA for peroxidase, complete cds	K00430	E1.11.1.7	peroxidase	http://www.genome.jp/dbget-bin/www_bget?ko:K00430	P12437	1254	5.06e-169	Suberization-associated anionic peroxidase OS=Solanum tuberosum PE=1 SV=2	PF00141	Peroxidase	GO:0006979//GO:0055114//GO:0006804	response to oxidative stress//oxidation-reduction process//peroxidase reaction	GO:0020037//GO:0046872//GO:0004601	heme binding//metal ion binding//peroxidase activity	--	--	--	--
c46701_g1	54.2935	17.7169	1.6157	1.47e-05	0.0023009	2182	30013671	AAP03878.1	2805	0	Avr9/Cf-9 rapidly elicited protein 189 [Nicotiana tabacum]	30013670	AY220479.1	1674	0	Nicotiana tabacum Avr9/Cf-9 rapidly elicited protein 189 (ACRE189) mRNA, complete cds	--	--	--	--	Q9C626	1531	0	F-box protein At1g47056 OS=Arabidopsis thaliana GN=At1g47056 PE=2 SV=1	PF00646//PF00560	F-box domain//Leucine Rich Repeat	--	--	GO:0005515	protein binding	--	--	KOG1947	Leucine rich repeat proteins, some proteins contain F-box
c46715_g1	132.219	6.11312	4.4349	1.08e-30	1.49e-27	1423	57012758	Q40478.1	1214	1.02e-162	RecName: Full=Ethylene-responsive transcription factor 5; AltName: Full=Ethylene-responsive element-binding factor 4; Short=EREBP-4; AltName: Full=Ethylene-responsive element-binding factor 5 homolog; AltName: Full=NtERF4 >gi|1208497|dbj|BAA07323.1| ethylene-responsive element binding protein [Nicotiana tabacum]	790361	D38125.1	650	0	Nicotiana tabacum EREBP-4 mRNA for ethylene-responsive element binding protein, complete cds	K09286	EREBP	EREBP-like factor	http://www.genome.jp/dbget-bin/www_bget?ko:K09286	Q40478	1214	6.97e-164	Ethylene-responsive transcription factor 5 OS=Nicotiana tabacum GN=ERF5 PE=2 SV=1	PF00847	AP2 domain	GO:0006355//GO:0009873//GO:0006952	regulation of transcription, DNA-templated//ethylene-activated signaling pathway//defense response	GO:0003700//GO:0003677	sequence-specific DNA binding transcription factor activity//DNA binding	GO:0005634//GO:0005667	nucleus//transcription factor complex	--	--
c46756_g3	31.6712	2.6993	3.5525	1.5e-07	3.38e-05	1195	--	--	--	--	--	346986524	AC244721.5	112	1.51e-49	Solanum lycopersicum strain Heinz 1706 chromosome 10 clone hba-58o17 map 10, complete sequence	--	--	--	--	--	--	--	--	--	--	--	--	--	--	--	--	--	--
c46829_g1	29.6683	0.158782	7.5457	5.68e-08	1.33e-05	1388	6683537	BAA89235.1	1359	0	unnamed protein product [Nicotiana tabacum]	6683536	AB024510.1	1200	0	Nicotiana tabacum mRNA, complete cds, 1346 bp sequence	--	--	--	--	Q9SAH7	547	6.24e-64	Probable WRKY transcription factor 40 OS=Arabidopsis thaliana GN=WRKY40 PE=1 SV=1	PF09726//PF03106//PF08650//PF06005	Transmembrane protein//WRKY DNA -binding domain//DASH complex subunit Dad4//Protein of unknown function (DUF904)	GO:0043093//GO:0000917//GO:0008608//GO:0006355	cytokinesis by binary fission//barrier septum assembly//attachment of spindle microtubules to kinetochore//regulation of transcription, DNA-templated	GO:0003700//GO:0043565	sequence-specific DNA binding transcription factor activity//sequence-specific DNA binding	GO:0005737//GO:0072686//GO:0005667//GO:0016021//GO:0042729	cytoplasm//mitotic spindle//transcription factor complex//integral component of membrane//DASH complex	--	--
c46866_g1	45.7641	12.7454	1.8442	1.22e-05	0.0019508	1789	255542618	XP_002512372.1	707	1.07e-84	peroxisomal membrane protein pmp34, putative [Ricinus communis] >gi|223548333|gb|EEF49824.1| peroxisomal membrane protein pmp34, putative [Ricinus communis]	225314795	AK328144.1	416	0	Solanum lycopersicum cDNA, clone: LEFL2047K16, HTC in fruit	--	--	--	--	B6ZJZ9	669	2.72e-80	Peroxisomal adenine nucleotide carrier 1 OS=Glycine max GN=PNC1 PE=2 SV=1	PF08138	Sex peptide (SP) family	GO:0046008//GO:0055085//GO:0007165	regulation of female receptivity, post-mating//transmembrane transport//signal transduction	GO:0005179	hormone activity	GO:0016021//GO:0005576	integral component of membrane//extracellular region	KOG0769	Predicted mitochondrial carrier protein
c46914_g1	55.9424	17.058	1.7135	4.4e-06	0.00076678	3122	297733835	CBI15082.3	295	1.48e-25	unnamed protein product [Vitis vinifera]	460380795	XM_004236092.1	140	1.09e-64	PREDICTED: Solanum lycopersicum uncharacterized LOC101255977 (LOC101255977), mRNA	--	--	--	--	--	--	--	--	--	--	--	--	--	--	--	--	--	--
c46916_g1	75.9361	0.238173	8.3166	5.39e-17	3.24e-14	1255	12003384	AAG43549.1	982	1.2e-129	Avr9/Cf-9 rapidly elicited protein 111B [Nicotiana tabacum]	12003383	AF211531.1	986	0	Nicotiana tabacum Avr9/Cf-9 rapidly elicited protein 111B (ACRE111B) mRNA, complete cds	--	--	--	--	Q9M0L0	526	1.91e-62	Dehydration-responsive element-binding protein 1A OS=Arabidopsis thaliana GN=DREB1A PE=1 SV=2	PF00847//PF12404	AP2 domain//Peptidase	GO:0006355//GO:0006508	regulation of transcription, DNA-templated//proteolysis	GO:0030145//GO:0004177//GO:0003700//GO:0008235	manganese ion binding//aminopeptidase activity//sequence-specific DNA binding transcription factor activity//metalloexopeptidase activity	GO:0005667//GO:0005737	transcription factor complex//cytoplasm	--	--
c47038_g3	65.8544	0.951899	6.1123	4.81e-17	2.92e-14	667	350535843	NP_001234472.1	612	7.51e-76	xyloglucan endotransglucosylase-hydrolase XTH3 precursor [Solanum lycopersicum] >gi|42795462|gb|AAS46241.1| xyloglucan endotransglucosylase-hydrolase XTH3 [Solanum lycopersicum]	460378803	XM_004235110.1	162	1.32e-77	PREDICTED: Solanum lycopersicum probable xyloglucan endotransglucosylase/hydrolase protein 23-like (LOC101258926), mRNA	K08235	E2.4.1.207	xyloglucan:xyloglucosyl transferase	http://www.genome.jp/dbget-bin/www_bget?ko:K08235	Q38857	535	1.75e-65	Xyloglucan endotransglucosylase/hydrolase protein 22 OS=Arabidopsis thaliana GN=XTH22 PE=1 SV=1	PF00722//PF06955	Glycosyl hydrolases family 16//Xyloglucan endo-transglycosylase (XET) C-terminus	GO:0005975//GO:0006073	carbohydrate metabolic process//cellular glucan metabolic process	GO:0004553//GO:0016762	hydrolase activity, hydrolyzing O-glycosyl compounds//xyloglucan:xyloglucosyl transferase activity	GO:0048046//GO:0005618	apoplast//cell wall	--	--
c47038_g4	20.6255	0.555738	5.2139	2.91e-06	0.0005291	1156	350535953	NP_001234478.1	1281	2.54e-174	xyloglucan endotransglucosylase-hydrolase XTH9 precursor [Solanum lycopersicum] >gi|42795468|gb|AAS46244.1| xyloglucan endotransglucosylase-hydrolase XTH9 [Solanum lycopersicum]	460412860	XR_183310.1	242	7.89e-122	PREDICTED: Solanum lycopersicum probable xyloglucan endotransglucosylase/hydrolase protein 16-like (LOC101261784), misc_RNA	K08235	E2.4.1.207	xyloglucan:xyloglucosyl transferase	http://www.genome.jp/dbget-bin/www_bget?ko:K08235	Q38911	939	7.55e-124	Probable xyloglucan endotransglucosylase/hydrolase protein 15 OS=Arabidopsis thaliana GN=XTH15 PE=1 SV=1	PF06955//PF00722	Xyloglucan endo-transglycosylase (XET) C-terminus//Glycosyl hydrolases family 16	GO:0006073//GO:0005975	cellular glucan metabolic process//carbohydrate metabolic process	GO:0004553//GO:0016762	hydrolase activity, hydrolyzing O-glycosyl compounds//xyloglucan:xyloglucosyl transferase activity	GO:0005618//GO:0048046	cell wall//apoplast	--	--
c47038_g5	61.7032	1.11148	5.7948	4.15e-16	2.32e-13	775	350535843	NP_001234472.1	364	1.61e-38	xyloglucan endotransglucosylase-hydrolase XTH3 precursor [Solanum lycopersicum] >gi|42795462|gb|AAS46241.1| xyloglucan endotransglucosylase-hydrolase XTH3 [Solanum lycopersicum]	225315980	AK328539.1	150	7.25e-71	Solanum lycopersicum cDNA, clone: LEFL3007J21, HTC in root	K08235	E2.4.1.207	xyloglucan:xyloglucosyl transferase	http://www.genome.jp/dbget-bin/www_bget?ko:K08235	Q38907	325	4.78e-34	Probable xyloglucan endotransglucosylase/hydrolase protein 25 OS=Arabidopsis thaliana GN=XTH25 PE=2 SV=2	PF00722	Glycosyl hydrolases family 16	GO:0005975//GO:0006073	carbohydrate metabolic process//cellular glucan metabolic process	GO:0004553//GO:0016762	hydrolase activity, hydrolyzing O-glycosyl compounds//xyloglucan:xyloglucosyl transferase activity	GO:0048046//GO:0005618	apoplast//cell wall	--	--
c47155_g1	88.8918	29.6558	1.5837	4.66e-08	1.11e-05	2088	225428926	XP_002262649.1	1243	1.5e-162	PREDICTED: probable protein phosphatase 2C 63-like [Vitis vinifera]	460406636	XM_004248720.1	610	0	PREDICTED: Solanum lycopersicum probable protein phosphatase 2C 63-like (LOC101257219), mRNA	--	--	--	--	O81760	1148	1.59e-149	Probable protein phosphatase 2C 63 OS=Arabidopsis thaliana GN=At4g33920 PE=2 SV=1	PF00481	Protein phosphatase 2C	GO:0006470	protein dephosphorylation	GO:0046872//GO:0003824//GO:0004722	metal ion binding//catalytic activity//protein serine/threonine phosphatase activity	GO:0008287	protein serine/threonine phosphatase complex	KOG0700	Protein phosphatase 2C/pyruvate dehydrogenase (lipoamide) phosphatase
c47164_g1	133.935	43.4897	1.6228	8.56e-12	3.27e-09	2056	373501951	AEY75248.1	1937	0	ammonium transporter [Malus hupehensis] >gi|384237235|gb|AFH74972.1| ammonium transporter AMT2;1 [Malus hupehensis] >gi|384237237|gb|AFH74973.1| ammonium transporter AMT2;1 [Malus hupehensis]	460407251	XM_004249020.1	1000	0	PREDICTED: Solanum lycopersicum ammonium transporter 3 member 1-like (LOC101246876), mRNA	K03320	amt, AMT, MEP	ammonium transporter, Amt family	http://www.genome.jp/dbget-bin/www_bget?ko:K03320	Q9M6N7	1659	0	Ammonium transporter 2 OS=Arabidopsis thaliana GN=AMT2 PE=1 SV=2	PF00909	Ammonium Transporter Family	GO:0015696//GO:0072488	ammonium transport//ammonium transmembrane transport	GO:0008519	ammonium transmembrane transporter activity	GO:0016020//GO:0016021	membrane//integral component of membrane	KOG0682	Ammonia permease
c47188_g1	22.1003	2.54052	3.1209	3.33e-05	0.0047854	1747	1171577	CAA64636.1	2327	0	hsr201 [Nicotiana tabacum]	1171576	X95343.1	1549	0	N.tabacum mRNA for HSR201 protein	--	--	--	--	Q8GT20	2319	0	Benzyl alcohol O-benzoyltransferase OS=Nicotiana tabacum GN=HSR201 PE=1 SV=1	PF02458	Transferase family	--	--	GO:0016747	transferase activity, transferring acyl groups other than amino-acyl groups	--	--	--	--
c47304_g2	98.5698	33.9945	1.5358	1.88e-08	4.73e-06	1623	350538985	NP_001234624.1	1569	0	2-oxoglutarate-dependent dioxygenase [Solanum lycopersicum] >gi|66730858|dbj|BAD98961.1| 2-oxoglutarate-dependent dioxygenase [Solanum lycopersicum]	47104106	BT012691.1	582	0	Lycopersicon esculentum clone 113542R, mRNA sequence	--	--	--	--	P10967	1120	1.02e-147	1-aminocyclopropane-1-carboxylate oxidase homolog OS=Solanum lycopersicum GN=ACO3 PE=1 SV=1	PF03171	2OG-Fe(II) oxygenase superfamily	GO:0055114	oxidation-reduction process	GO:0016706//GO:0016702//GO:0016491	oxidoreductase activity, acting on paired donors, with incorporation or reduction of molecular oxygen, 2-oxoglutarate as one donor, and incorporation of one atom each of oxygen into both donors//oxidoreductase activity, acting on single donors with incorporation of molecular oxygen, incorporation of two atoms of oxygen//oxidoreductase activity	--	--	KOG0143	Iron/ascorbate family oxidoreductases
c47332_g2	88.7056	38.8095	1.1926	1.23e-05	0.0019641	2015	48209875	AAT40481.1	1935	0	putative protein kinase [Solanum demissum]	460386176	XM_004238728.1	1012	0	PREDICTED: Solanum lycopersicum protein kinase 2B, chloroplastic-like (LOC101259436), mRNA	K04733	IRAK4	interleukin-1 receptor-associated kinase 4	http://www.genome.jp/dbget-bin/www_bget?ko:K04733	O49840	1510	0	Protein kinase 2B, chloroplastic OS=Arabidopsis thaliana GN=APK2B PE=2 SV=1	PF07714//PF00069	Protein tyrosine kinase//Protein kinase domain	GO:0016310//GO:0009069//GO:0006468	phosphorylation//serine family amino acid metabolic process//protein phosphorylation	GO:0004672//GO:0005524//GO:0004674	protein kinase activity//ATP binding//protein serine/threonine kinase activity	--	--	--	--
c47400_g1	179.801	28.1981	2.6727	7.54e-28	8.93e-25	2215	225460662	XP_002267096.1	1508	0	PREDICTED: uncharacterized protein LOC100257198 isoform 1 [Vitis vinifera] >gi|359493118|ref|XP_003634513.1| PREDICTED: uncharacterized protein LOC100257198 isoform 2 [Vitis vinifera]	460384185	XM_004237746.1	681	0	PREDICTED: Solanum lycopersicum uncharacterized LOC101243886 (LOC101243886), mRNA	--	--	--	--	--	--	--	--	PF02532	Photosystem II reaction centre I protein (PSII 4.8 kDa protein)	GO:0015979	photosynthesis	--	--	GO:0009523//GO:0009539//GO:0016020	photosystem II//photosystem II reaction center//membrane	--	--
c47420_g1	64.9086	19.4508	1.7386	5.8e-07	0.00011951	1856	224121818	XP_002318680.1	1890	0	predicted protein [Populus trichocarpa] >gi|222859353|gb|EEE96900.1| predicted protein [Populus trichocarpa]	224121817	XM_002318644.1	354	0	Populus trichocarpa predicted protein, mRNA	K02575	NRT, narK, nrtP, nasA	MFS transporter, NNP family, nitrate/nitrite transporter	http://www.genome.jp/dbget-bin/www_bget?ko:K02575	Q9LPV5	1745	0	High affinity nitrate transporter 2.5 OS=Arabidopsis thaliana GN=NRT2.5 PE=2 SV=1	PF00624//PF00343//PF07690	Flocculin repeat//Carbohydrate phosphorylase//Major Facilitator Superfamily	GO:0005975//GO:0055085//GO:0000128	carbohydrate metabolic process//transmembrane transport//flocculation	GO:0008184	glycogen phosphorylase activity	GO:0016021	integral component of membrane	--	--
c47425_g1	177.612	41.9209	2.083	8.24e-21	6.35e-18	1832	13785209	CAC37356.1	1490	0	putative membrane protein [Solanum tuberosum]	13785208	AJ309300.1	628	0	Solanum tuberosum mRNA for putative membrane protein (poni2 gene)	--	--	--	--	Q94BT2	221	1.66e-18	Auxin-induced in root cultures protein 12 OS=Arabidopsis thaliana GN=AIR12 PE=1 SV=3	PF03188//PF02532	Eukaryotic cytochrome b561//Photosystem II reaction centre I protein (PSII 4.8 kDa protein)	GO:0015979	photosynthesis	--	--	GO:0009539//GO:0016021//GO:0009523//GO:0016020	photosystem II reaction center//integral component of membrane//photosystem II//membrane	--	--
c47467_g5	29.4186	0.873302	5.0741	2.57e-08	6.33e-06	701	13785213	CAC37358.1	460	9.38e-52	putative membrane protein [Solanum tuberosum]	255581600	XM_002531559.1	56	1.17e-18	Ricinus communis dopamine beta-monooxygenase, putative, mRNA	--	--	--	--	--	--	--	--	PF01545	Cation efflux family	GO:0055085//GO:0006812	transmembrane transport//cation transport	GO:0008324	cation transmembrane transporter activity	GO:0016021	integral component of membrane	--	--
c47531_g1	185.439	59.999	1.6279	8.01e-16	4.31e-13	2317	116242308	ABJ89813.1	1700	0	wound-induced protein kinase [Nicotiana attenuata]	315661109	HQ637470.1	934	0	Nicotiana glutinosa wound-induced mitogen-activated protein kinase mRNA, complete cds	K04371	MAPK1_3	mitogen-activated protein kinase 1/3	http://www.genome.jp/dbget-bin/www_bget?ko:K04371	Q39023	1488	0	Mitogen-activated protein kinase 3 OS=Arabidopsis thaliana GN=MPK3 PE=1 SV=2	PF07714//PF00069//PF06293	Protein tyrosine kinase//Protein kinase domain//Lipopolysaccharide kinase (Kdo/WaaP) family	GO:0009103//GO:0006468//GO:0016310//GO:0000165//GO:0007178//GO:0009069	lipopolysaccharide biosynthetic process//protein phosphorylation//phosphorylation//MAPK cascade//transmembrane receptor protein serine/threonine kinase signaling pathway//serine family amino acid metabolic process	GO:0004707//GO:0004672//GO:0016773//GO:0005524	MAP kinase activity//protein kinase activity//phosphotransferase activity, alcohol group as acceptor//ATP binding	GO:0016020	membrane	KOG0660	Mitogen-activated protein kinase
c47570_g1	71.4813	4.21567	4.0837	1.21e-16	6.94e-14	1114	47971184	BAD22534.1	1092	8.14e-147	harpin inducing protein 1-like 18 [Nicotiana tabacum]	47971183	AB127582.1	986	0	Nicotiana tabacum hin18 mRNA for harpin inducing protein 18, complete cds	--	--	--	--	Q9SJ52	482	2.22e-56	Protein YLS9 OS=Arabidopsis thaliana GN=YLS9 PE=2 SV=1	PF00759	Glycosyl hydrolase family 9	GO:0005975	carbohydrate metabolic process	GO:0004553	hydrolase activity, hydrolyzing O-glycosyl compounds	--	--	--	--
c47617_g1	42.8989	9.05059	2.2449	1.41e-06	0.00027623	2481	85068606	ABC69383.1	1430	0	CYP92A2v4 [Nicotiana tabacum]	1171578	X95342.1	956	0	N.tabacum mRNA for HSR515 protein	--	--	--	--	O64635	605	3.77e-67	Cytochrome P450 76C4 OS=Arabidopsis thaliana GN=CYP76C4 PE=3 SV=1	PF00067	Cytochrome P450	GO:0055114//GO:0006118	oxidation-reduction process//electron transport	GO:0020037//GO:0004497//GO:0005506//GO:0016705//GO:0009055	heme binding//monooxygenase activity//iron ion binding//oxidoreductase activity, acting on paired donors, with incorporation or reduction of molecular oxygen//electron carrier activity	--	--	KOG0156	Cytochrome P450 CYP2 subfamily
c47681_g1	115.532	12.385	3.2216	6.13e-22	5.25e-19	1609	12003400	AAG43557.1	217	3.42e-18	Avr9/Cf-9 rapidly elicited protein 65 [Nicotiana tabacum]	--	--	--	--	--	--	--	--	--	--	--	--	--	PF08272	Topoisomerase I zinc-ribbon-like	GO:0006265	DNA topological change	GO:0003677//GO:0003918	DNA binding//DNA topoisomerase type II (ATP-hydrolyzing) activity	GO:0005694	chromosome	--	--
c47839_g1	61.5075	19.7684	1.6376	3.19e-06	0.00057321	2094	359490251	XP_002267774.2	1237	2.47e-169	PREDICTED: probable receptor-like protein kinase At5g39020-like [Vitis vinifera]	261264970	GU048887.1	1166	0	Capsicum annuum clone BAC CaCM511O09_Contig, complete sequence	--	--	--	--	Q3ECH2	818	7.33e-95	Probable receptor-like protein kinase At1g67000 OS=Arabidopsis thaliana GN=At1g67000 PE=2 SV=2	PF05445//PF00069//PF13947//PF00172//PF07714	Poxvirus serine/threonine protein kinase//Protein kinase domain//Wall-associated receptor kinase galacturonan-binding//Fungal Zn(2)-Cys(6) binuclear cluster domain//Protein tyrosine kinase	GO:0006468//GO:0006355	protein phosphorylation//regulation of transcription, DNA-templated	GO:0008270//GO:0004672//GO:0000981//GO:0030247//GO:0005524	zinc ion binding//protein kinase activity//sequence-specific DNA binding RNA polymerase II transcription factor activity//polysaccharide binding//ATP binding	GO:0005634	nucleus	--	--
c47884_g1	20.7951	0.317564	6.0331	2.38e-06	0.00044226	1967	350537917	NP_001234829.1	2644	0	ascorbate oxidase precursor [Solanum lycopersicum] >gi|66475040|gb|AAY47050.1| ascorbate oxidase [Solanum lycopersicum]	225312500	AK327040.1	1170	0	Solanum lycopersicum cDNA, clone: LEFL2020A03, HTC in fruit	--	--	--	--	P24792	1487	0	L-ascorbate oxidase OS=Cucurbita maxima GN=AAO PE=1 SV=2	PF07732//PF00394//PF07731	Multicopper oxidase//Multicopper oxidase//Multicopper oxidase	GO:0006118//GO:0019852//GO:0055114	electron transport//L-ascorbic acid metabolic process//oxidation-reduction process	GO:0005507//GO:0016491//GO:0008447	copper ion binding//oxidoreductase activity//L-ascorbate oxidase activity	GO:0005576	extracellular region	KOG1263	Multicopper oxidases
c47949_g1	47.8175	0.0793911	9.2343	3e-10	9.68e-08	2527	225450395	XP_002277732.1	1369	1.17e-177	PREDICTED: beta-glucosidase 12-like [Vitis vinifera]	86553272	DQ371927.1	51	2.63e-15	Vicia sativa subsp. nigra vicianin hydrolase mRNA, partial cds	K01188	E3.2.1.21	beta-glucosidase	http://www.genome.jp/dbget-bin/www_bget?ko:K01188	Q7XKV4	1191	3.87e-152	Beta-glucosidase 12 OS=Oryza sativa subsp. japonica GN=BGLU12 PE=2 SV=2	PF00232//PF02300	Glycosyl hydrolase family 1//Fumarate reductase subunit C	GO:0005975	carbohydrate metabolic process	GO:0004553	hydrolase activity, hydrolyzing O-glycosyl compounds	GO:0016020	membrane	--	--
c47992_g1	23.8909	1.42904	4.0633	1.74e-06	0.00033097	1969	359476356	XP_003631824.1	1876	0	PREDICTED: ankyrin repeat-containing protein At5g02620-like [Vitis vinifera]	460399292	XM_004245128.1	924	0	PREDICTED: Solanum lycopersicum ankyrin repeat-containing protein At5g02620-like (LOC101257689), mRNA	--	--	--	--	Q6AWW5	373	6.99e-37	Ankyrin repeat-containing protein At5g02620 OS=Arabidopsis thaliana GN=At5g02620 PE=1 SV=1	PF00023//PF13606	Ankyrin repeat//Ankyrin repeat	--	--	GO:0005515	protein binding	--	--	KOG0504	FOG: Ankyrin repeat
c48045_g1	136.87	13.2266	3.3713	1.15e-26	1.3e-23	1829	297734354	CBI15601.3	535	2.33e-61	unnamed protein product [Vitis vinifera]	460380121	XM_004235759.1	516	0	PREDICTED: Solanum lycopersicum nudix hydrolase 17, mitochondrial-like, transcript variant 2 (LOC101254676), mRNA	--	--	--	--	Q9ZU95	491	4.1e-56	Nudix hydrolase 17, mitochondrial OS=Arabidopsis thaliana GN=NUDT17 PE=2 SV=1	PF07776//PF00293	Zinc-finger associated domain (zf-AD)//NUDIX domain	--	--	GO:0016787//GO:0008270	hydrolase activity//zinc ion binding	GO:0005634	nucleus	KOG2839	Diadenosine and diphosphoinositol polyphosphate phosphohydrolase
c48123_g3	800.429	355.643	1.1703	2.82e-38	5.58e-35	1288	129837	P11965.1	1660	0	RecName: Full=Lignin-forming anionic peroxidase; AltName: Full=TOPA; Flags: Precursor >gi|170316|gb|AAA34108.1| lignin-forming peroxidase precursor (EC 1.11.1.7) [Nicotiana tabacum] >gi|225796|prf||1313381A lignin-forming peroxidase	170315	J02979.1	1111	0	Nicotiana tabacum lignin-forming peroxidase mRNA, complete cds	K00430	E1.11.1.7	peroxidase	http://www.genome.jp/dbget-bin/www_bget?ko:K00430	P11965	1660	0	Lignin-forming anionic peroxidase OS=Nicotiana tabacum PE=2 SV=1	PF00375//PF00141	Sodium:dicarboxylate symporter family//Peroxidase	GO:0006979//GO:0055114//GO:0006835//GO:0006804//GO:0006820//GO:0006812//GO:0042744	response to oxidative stress//oxidation-reduction process//dicarboxylic acid transport//peroxidase reaction//anion transport//cation transport//hydrogen peroxide catabolic process	GO:0020037//GO:0046872//GO:0017153//GO:0004601	heme binding//metal ion binding//sodium:dicarboxylate symporter activity//peroxidase activity	GO:0005576//GO:0016020	extracellular region//membrane	--	--
c48175_g1	419.831	167.367	1.3268	3.56e-25	3.66e-22	3334	440690543	2YNS	292	2.54e-37	Chain A, Rimp_alpha_b54nls >gi|440690544|pdb|2YNS|B Chain B, Rimp_alpha_b54nls >gi|440690796|pdb|4B8O|A Chain A, Rimp_alpha_sv40tagnls >gi|440690799|pdb|4B8P|A Chain A, Rimp_alpha_a89nls >gi|440690800|pdb|4B8P|B Chain B, Rimp_alpha_a89nls	--	--	--	--	--	--	--	--	--	Q71VM4	284	6.3e-25	Importin subunit alpha-1a OS=Oryza sativa subsp. japonica GN=Os01g0253300 PE=1 SV=2	PF00514	Armadillo/beta-catenin-like repeat	--	--	GO:0005515	protein binding	--	--	KOG0166	Karyopherin (importin) alpha
c48192_g1	95.7602	37.6377	1.3472	5.44e-07	0.00011236	2795	225457554	XP_002272490.1	990	1.02e-120	PREDICTED: probable serine/threonine-protein kinase Cx32, chloroplastic-like [Vitis vinifera]	225321540	AK325557.1	339	2.32e-175	Solanum lycopersicum cDNA, clone: LEFL1097DF09, HTC in leaf	K04733	IRAK4	interleukin-1 receptor-associated kinase 4	http://www.genome.jp/dbget-bin/www_bget?ko:K04733	P46573	783	9.09e-93	Protein kinase APK1B, chloroplastic OS=Arabidopsis thaliana GN=APK1B PE=2 SV=2	PF07714//PF00069	Protein tyrosine kinase//Protein kinase domain	GO:0006468	protein phosphorylation	GO:0005524//GO:0004672	ATP binding//protein kinase activity	--	--	--	--
c48273_g2	213.367	18.5767	3.5218	4.74e-42	1.11e-38	971	56542451	AAV92890.1	459	8.09e-54	Avr9/Cf-9 rapidly elicited protein 20, partial [Nicotiana tabacum]	56542450	AY775031.1	408	0	Nicotiana tabacum Avr9/Cf-9 rapidly elicited protein 20 (ACRE20) mRNA, partial cds	--	--	--	--	Q9LSQ6	301	1.31e-31	Calcium-binding protein PBP1 OS=Arabidopsis thaliana GN=PBP1 PE=1 SV=1	PF13405//PF02553//PF00036	EF-hand domain//Cobalt transport protein component CbiN//EF hand	GO:0006824//GO:0009236	cobalt ion transport//cobalamin biosynthetic process	GO:0005509//GO:0015087	calcium ion binding//cobalt ion transmembrane transporter activity	GO:0016020	membrane	KOG0028	Ca2+-binding protein (centrin/caltractin), EF-Hand superfamily protein
c48517_g1	138.145	67.4824	1.0336	1.28e-06	0.00025247	2311	225439570	XP_002264939.1	1757	0	PREDICTED: uncharacterized protein LOC100263765 [Vitis vinifera]	460401594	XM_004246256.1	885	0	PREDICTED: Solanum lycopersicum uncharacterized LOC101267731 (LOC101267731), mRNA	--	--	--	--	--	--	--	--	PF08241//PF00688	Methyltransferase domain//TGF-beta propeptide	GO:0007165//GO:0040007//GO:0008152//GO:0008283	signal transduction//growth//metabolic process//cell proliferation	GO:0008168//GO:0008083	methyltransferase activity//growth factor activity	--	--	--	--
c48563_g1	130.771	17.9424	2.8656	3.67e-22	3.33e-19	2612	356573853	XP_003555070.1	2524	0	PREDICTED: putative endo-1,3(4)-beta-glucanase 2-like [Glycine max]	460372571	XM_004232055.1	1483	0	PREDICTED: Solanum lycopersicum putative endo-1,3(4)-beta-glucanase 2-like (LOC101265981), mRNA	--	--	--	--	Q9UT45	329	8.38e-30	Endo-1,3(4)-beta-glucanase 1 OS=Schizosaccharomyces pombe (strain 972 / ATCC 24843) GN=eng1 PE=3 SV=1	PF03639	Glycosyl hydrolase family 81	GO:0016998	cell wall macromolecule catabolic process	GO:0052861//GO:0052862	glucan endo-1,3-beta-glucanase activity, C-3 substituted reducing group//glucan endo-1,4-beta-glucanase activity, C-3 substituted reducing group	--	--	KOG2254	Predicted endo-1,3-beta-glucanase
c48636_g1	31.6712	6.03372	2.3921	1.65e-05	0.0025523	1505	255570871	XP_002526387.1	933	1.29e-119	conserved hypothetical protein [Ricinus communis] >gi|223534249|gb|EEF35963.1| conserved hypothetical protein [Ricinus communis]	225319649	AK324210.1	657	0	Solanum lycopersicum cDNA, clone: LEFL1073DA07, HTC in leaf	--	--	--	--	Q8NE86	194	9.21e-15	Calcium uniporter protein, mitochondrial OS=Homo sapiens GN=MCU PE=1 SV=1	PF02234	Cyclin-dependent kinase inhibitor	GO:0045859//GO:0007050	regulation of protein kinase activity//cell cycle arrest	GO:0004861	cyclin-dependent protein serine/threonine kinase inhibitor activity	GO:0005634	nucleus	KOG2966	Uncharacterized conserved protein
c48637_g1	267.093	2.93747	6.5066	2.21e-63	9.44e-60	1796	350536071	NP_001234228.1	2118	0	salt responsive protein 2 [Solanum lycopersicum] >gi|195549553|gb|ACG50004.1| salt responsive protein 2 [Solanum lycopersicum]	225322272	AK326288.1	642	0	Solanum lycopersicum cDNA, clone: LEFL2003DE02, HTC in fruit	--	--	--	--	Q96MB7	240	1.8e-20	Putative nuclease HARBI1 OS=Homo sapiens GN=HARBI1 PE=1 SV=1	PF04827	Plant transposon protein	--	--	GO:0016788	hydrolase activity, acting on ester bonds	--	--	--	--
c48705_g1	109.698	52.7324	1.0568	1.1e-05	0.0017833	1811	1169586	P46276.1	1653	0	RecName: Full=Fructose-1,6-bisphosphatase, cytosolic; Short=FBPase; AltName: Full=CY-F1; AltName: Full=D-fructose-1,6-bisphosphate 1-phosphohydrolase >gi|440591|emb|CAA54265.1| fructose-1,6-bisphosphatase [Solanum tuberosum]	225312608	AK327148.1	897	0	Solanum lycopersicum cDNA, clone: LEFL2022L21, HTC in fruit	K03841	FBP, fbp	fructose-1,6-bisphosphatase I	http://www.genome.jp/dbget-bin/www_bget?ko:K03841	P46276	1653	0	Fructose-1,6-bisphosphatase, cytosolic OS=Solanum tuberosum PE=2 SV=1	PF00316	Fructose-1-6-bisphosphatase	GO:0015976//GO:0006000//GO:0006098//GO:0005975//GO:0006013//GO:0006094//GO:0006096	carbon utilization//fructose metabolic process//pentose-phosphate shunt//carbohydrate metabolic process//mannose metabolic process//gluconeogenesis//glycolytic process	GO:0042578//GO:0046872//GO:0042132	phosphoric ester hydrolase activity//metal ion binding//fructose 1,6-bisphosphate 1-phosphatase activity	GO:0005737	cytoplasm	KOG1458	Fructose-1,6-bisphosphatase
c48773_g1	101.812	45.6721	1.1565	4.93e-06	0.00084836	2038	350539725	NP_001234767.1	1661	0	putative GID1-like gibberellin receptor [Solanum lycopersicum] >gi|169159262|tpe|CAP64330.1| TPA: putative GID1-like gibberellin receptor [Solanum lycopersicum]	375126868	JQ413253.1	1437	0	Nicotiana attenuata gid1-like gibberellin receptor (GID1B) mRNA, complete cds	--	--	--	--	Q9LYC1	1462	0	Gibberellin receptor GID1B OS=Arabidopsis thaliana GN=GID1B PE=1 SV=1	PF12740//PF03403//PF00975//PF07859	Chlorophyllase enzyme//Platelet-activating factor acetylhydrolase, isoform II//Thioesterase domain//alpha/beta hydrolase fold	GO:0016042//GO:0015996//GO:0046486//GO:0008152//GO:0015994//GO:0009058	lipid catabolic process//chlorophyll catabolic process//glycerolipid metabolic process//metabolic process//chlorophyll metabolic process//biosynthetic process	GO:0016787//GO:0047746//GO:0003847//GO:0016788	hydrolase activity//chlorophyllase activity//1-alkyl-2-acetylglycerophosphocholine esterase activity//hydrolase activity, acting on ester bonds	GO:0008247	1-alkyl-2-acetylglycerophosphocholine esterase complex	KOG1515	Arylacetamide deacetylase
c48837_g1	43.0816	11.5911	1.8941	1.54e-05	0.002394	2290	225452759	XP_002277734.1	1153	1.74e-147	PREDICTED: uncharacterized protein At5g39865-like isoform 1 [Vitis vinifera]	460372830	XM_004232179.1	750	0	PREDICTED: Solanum lycopersicum uncharacterized LOC101255450 (LOC101255450), mRNA	--	--	--	--	Q9LH89	843	1.32e-102	Uncharacterized protein At3g28850 OS=Arabidopsis thaliana GN=At3g28850 PE=4 SV=1	PF00462	Glutaredoxin	GO:0006118//GO:0045454	electron transport//cell redox homeostasis	GO:0009055//GO:0015035	electron carrier activity//protein disulfide oxidoreductase activity	--	--	KOG2824	Glutaredoxin-related protein
c48860_g1	30.8455	4.28712	2.847	2.79e-06	0.00050882	2064	255539965	XP_002511047.1	1279	2.98e-168	caspase, putative [Ricinus communis] >gi|223550162|gb|EEF51649.1| caspase, putative [Ricinus communis]	460378899	XM_004235157.1	601	0	PREDICTED: Solanum lycopersicum metacaspase-1-like (LOC101247995), mRNA	--	--	--	--	Q7XJE6	1193	1.35e-156	Metacaspase-1 OS=Arabidopsis thaliana GN=AMC1 PE=1 SV=1	PF00656//PF03604	Caspase domain//DNA directed RNA polymerase, 7 kDa subunit	GO:0006206//GO:0006144//GO:0006351//GO:0006508	pyrimidine nucleobase metabolic process//purine nucleobase metabolic process//transcription, DNA-templated//proteolysis	GO:0004197//GO:0003677//GO:0003899	cysteine-type endopeptidase activity//DNA binding//DNA-directed RNA polymerase activity	GO:0005730	nucleolus	KOG1546	Metacaspase involved in regulation of apoptosis
c48866_g1	123.484	11.7499	3.3936	2.41e-24	2.41e-21	2192	76803519	ABA55732.1	2252	0	ABA 8'-hydroxylase CYP707A1 [Solanum tuberosum]	225322019	AK326035.1	906	0	Solanum lycopersicum cDNA, clone: LEFL2001DD09, HTC in fruit	--	--	--	--	Q949P1	1876	0	Abscisic acid 8'-hydroxylase 1 OS=Arabidopsis thaliana GN=CYP707A1 PE=2 SV=1	PF00067	Cytochrome P450	GO:0055114//GO:0006118	oxidation-reduction process//electron transport	GO:0016705//GO:0005506//GO:0004497//GO:0009055//GO:0020037	oxidoreductase activity, acting on paired donors, with incorporation or reduction of molecular oxygen//iron ion binding//monooxygenase activity//electron carrier activity//heme binding	--	--	KOG0157	Cytochrome P450 CYP4/CYP19/CYP26 subfamilies
c48888_g2	38.6659	7.86051	2.2984	3.38e-06	0.00060544	2326	255558694	XP_002520371.1	1902	0	basic 7S globulin 2 precursor small subunit, putative [Ricinus communis] >gi|223540418|gb|EEF41987.1| basic 7S globulin 2 precursor small subunit, putative [Ricinus communis]	460396074	XM_004243557.1	940	0	PREDICTED: Solanum lycopersicum aspartic proteinase nepenthesin-2-like (LOC101244095), mRNA	--	--	--	--	Q9LS40	576	1.51e-63	Protein ASPARTIC PROTEASE IN GUARD CELL 1 OS=Arabidopsis thaliana GN=ASPG1 PE=1 SV=1	PF00026	Eukaryotic aspartyl protease	GO:0006508	proteolysis	GO:0004190	aspartic-type endopeptidase activity	--	--	KOG1339	Aspartyl protease
c48898_g1	138.787	58.4438	1.2478	1.4e-08	3.6e-06	2499	90970946	ABE02823.1	3317	0	GRAS1 [Nicotiana tabacum]	90970945	DQ449940.1	2213	0	Nicotiana tabacum GRAS1 mRNA, complete cds	--	--	--	--	Q9LTI5	1286	5.84e-165	Scarecrow-like protein 11 OS=Arabidopsis thaliana GN=SCL11 PE=2 SV=1	--	--	GO:0006355	regulation of transcription, DNA-templated	--	--	--	--	--	--
c48903_g1	40.6871	1.90539	4.4164	1.74e-10	5.76e-08	3276	225462116	XP_002263233.1	1723	0	PREDICTED: receptor-like protein 12-like [Vitis vinifera]	460383807	XM_004237561.1	842	0	PREDICTED: Solanum lycopersicum receptor-like protein 12-like (LOC101261321), mRNA	--	--	--	--	Q9C9H7	826	4.7e-93	Receptor-like protein 12 OS=Arabidopsis thaliana GN=RLP12 PE=2 SV=2	PF00560	Leucine Rich Repeat	--	--	GO:0005515	protein binding	--	--	KOG0619	FOG: Leucine rich repeat
c48970_g1	71.2864	19.1333	1.8975	2.57e-08	6.33e-06	1613	7417008	AAF62404.1	1674	0	cell death associated protein [Nicotiana tabacum]	444001	X77136.1	1091	0	N.tabacum hrs203J gene	--	--	--	--	Q9LFR7	459	3.94e-50	Probable carboxylesterase 17 OS=Arabidopsis thaliana GN=CXE17 PE=2 SV=1	PF12740//PF07859	Chlorophyllase enzyme//alpha/beta hydrolase fold	GO:0008152//GO:0015994//GO:0015996	metabolic process//chlorophyll metabolic process//chlorophyll catabolic process	GO:0016787//GO:0047746	hydrolase activity//chlorophyllase activity	--	--	KOG1515	Arylacetamide deacetylase
c48994_g2	116.426	55.1292	1.0785	4.05e-06	0.00071098	1783	225454346	XP_002278060.1	1218	1.11e-158	PREDICTED: probable receptor-like protein kinase At5g24010-like [Vitis vinifera]	460368151	XM_004229885.1	1007	0	PREDICTED: Solanum lycopersicum probable receptor-like protein kinase At5g24010-like (LOC101262049), mRNA	--	--	--	--	Q9FLW0	754	2.47e-87	Probable receptor-like protein kinase At5g24010 OS=Arabidopsis thaliana GN=At5g24010 PE=1 SV=1	--	--	--	--	--	--	--	--	--	--
c49043_g1	73.2162	29.9209	1.291	2.28e-05	0.0034235	2696	359487320	XP_003633566.1	3167	0	PREDICTED: glucosamine--fructose-6-phosphate aminotransferase [isomerizing] 2 [Vitis vinifera]	460367613	XM_004229619.1	1743	0	PREDICTED: Solanum lycopersicum glutamine-fructose-6-phosphate transaminase 2 (GFPT2), mRNA	K00820	glmS, GFPT	glucosamine--fructose-6-phosphate aminotransferase (isomerizing)	http://www.genome.jp/dbget-bin/www_bget?ko:K00820	O94808	1833	0	Glutamine--fructose-6-phosphate aminotransferase [isomerizing] 2 OS=Homo sapiens GN=GFPT2 PE=1 SV=3	PF00310//PF13580//PF01380//PF13537//PF01135	Glutamine amidotransferases class-II//SIS domain//SIS domain//Glutamine amidotransferase domain//Protein-L-isoaspartate(D-aspartate) O-methyltransferase (PCMT)	GO:0008152//GO:0005975//GO:0046500//GO:0006464//GO:0006479	metabolic process//carbohydrate metabolic process//S-adenosylmethionine metabolic process//cellular protein modification process//protein methylation	GO:0030246//GO:0004719	carbohydrate binding//protein-L-isoaspartate (D-aspartate) O-methyltransferase activity	--	--	KOG1268	Glucosamine 6-phosphate synthetases, contain amidotransferase and phosphosugar isomerase domains
c49062_g1	35.4996	6.90703	2.3617	6.01e-06	0.0010212	2277	338173753	AEI83423.1	1847	0	glutamyl-tRNA reductase [Camellia sinensis]	460369611	XM_004230603.1	1158	0	PREDICTED: Solanum lycopersicum glutamyl-tRNA reductase 1, chloroplastic-like (LOC101252440), mRNA	K02492	hemA	glutamyl-tRNA reductase	http://www.genome.jp/dbget-bin/www_bget?ko:K02492	P93111	1801	0	Glutamyl-tRNA reductase 1, chloroplastic OS=Cucumis sativus GN=HEMA1 PE=2 SV=1	PF00745//PF02558//PF02737//PF02826//PF00106//PF05201//PF03435//PF02254//PF13241//PF03446//PF02719//PF00899	Glutamyl-tRNAGlu reductase, dimerisation domain//Ketopantoate reductase PanE/ApbA//3-hydroxyacyl-CoA dehydrogenase, NAD binding domain//D-isomer specific 2-hydroxyacid dehydrogenase, NAD binding domain//short chain dehydrogenase//Glutamyl-tRNAGlu reductase, N-terminal domain//Saccharopine dehydrogenase//TrkA-N domain//Putative NAD(P)-binding//NAD binding domain of 6-phosphogluconate dehydrogenase…	GO:0006568//GO:0009058//GO:0015940//GO:0006098//GO:0018874//GO:0019521//GO:0006552//GO:0055114//GO:0006554//GO:0033014//GO:0006813//GO:0006782//GO:0008152//GO:0019354//GO:0006633//GO:0006631//GO:0006779//GO:0006574//GO:0006550	tryptophan metabolic process//biosynthetic process//pantothenate biosynthetic process//pentose-phosphate shunt//benzoate metabolic process//D-gluconate metabolic process//leucine catabolic process//oxidation-reduction process//lysine catabolic process//tetrapyrrole biosynthetic process//potassium ion transport//protoporphyrinogen IX biosynthetic process//metabolic process//siroheme biosynthetic p…	GO:0016616//GO:0004616//GO:0003824//GO:0016491//GO:0008677//GO:0043115//GO:0008883//GO:0048037//GO:0003857//GO:0050661	oxidoreductase activity, acting on the CH-OH group of donors, NAD or NADP as acceptor//phosphogluconate dehydrogenase (decarboxylating) activity//catalytic activity//oxidoreductase activity//2-dehydropantoate 2-reductase activity//precorrin-2 dehydrogenase activity//glutamyl-tRNA reductase activity//cofactor binding//3-hydroxyacyl-CoA dehydrogenase activity//NADP binding	--	--	--	--
c49093_g2	131.076	50.0513	1.3889	1.93e-09	5.64e-07	2130	356558769	XP_003547675.1	1876	0	PREDICTED: lysine histidine transporter 1-like [Glycine max]	460371953	XM_004231751.1	934	0	PREDICTED: Solanum lycopersicum lysine histidine transporter 1-like (LOC101248631), mRNA	--	--	--	--	Q9FKS8	1810	0	Lysine histidine transporter 1 OS=Arabidopsis thaliana GN=LHT1 PE=1 SV=1	PF03222	Tryptophan/tyrosine permease family	GO:0003333	amino acid transmembrane transport	--	--	--	--	KOG1303	Amino acid transporters
c49094_g3	53.7671	7.85972	2.7742	1.04e-09	3.2e-07	1140	4996349	BAA78417.1	1036	3.12e-138	NAC-domain protein [Nicotiana tabacum]	4996348	AB021178.1	510	0	Nicotiana tabacum TERN mRNA for NAC-domain protein, complete cds	--	--	--	--	Q9FMR3	633	1.31e-78	NAC domain-containing protein 90 OS=Arabidopsis thaliana GN=NAC090 PE=2 SV=1	PF02365	No apical meristem (NAM) protein	GO:0006355	regulation of transcription, DNA-templated	GO:0003677	DNA binding	--	--	--	--
c49109_g1	143.251	51.1938	1.4845	3.94e-11	1.42e-08	1991	47824988	AAT38761.1	242	2.93e-21	Putative acid phosphatase, identical [Solanum demissum] >gi|113205221|gb|ABI34305.1| Putative acid phosphatase, identical [Solanum demissum]	142942393	EF514212.1	183	8.64e-89	Solanum tuberosum strain P6/210 contig R1, complete sequence	K04713	SUR2	sphinganine C4-monooxygenase	http://www.genome.jp/dbget-bin/www_bget?ko:K04713	Q9AST3	189	2.15e-14	Sphinganine C(4)-monooxygenase 2 OS=Arabidopsis thaliana GN=SBH2 PE=1 SV=1	--	--	--	--	--	--	--	--	--	--
c49185_g1	116.04	30.1305	1.9453	4.96e-13	2.11e-10	1589	224065128	XP_002301682.1	1567	0	predicted protein [Populus trichocarpa] >gi|222843408|gb|EEE80955.1| predicted protein [Populus trichocarpa]	460388764	XM_004239987.1	747	0	PREDICTED: Solanum lycopersicum aspartic proteinase PCS1-like (LOC101261332), mRNA	--	--	--	--	Q9LZL3	560	1.81e-63	Aspartic proteinase PCS1 OS=Arabidopsis thaliana GN=PCS1 PE=2 SV=1	PF00026	Eukaryotic aspartyl protease	GO:0006508	proteolysis	GO:0004190	aspartic-type endopeptidase activity	--	--	--	--
c49272_g1	108.15	17.4652	2.6305	4.13e-17	2.56e-14	2338	224110252	XP_002315461.1	2384	0	predicted protein [Populus trichocarpa] >gi|118485798|gb|ABK94747.1| unknown [Populus trichocarpa] >gi|222864501|gb|EEF01632.1| predicted protein [Populus trichocarpa]	460366831	XM_004229234.1	1250	0	PREDICTED: Solanum lycopersicum COBRA-like protein 7-like (LOC101267739), mRNA	--	--	--	--	Q8GZ17	2113	0	COBRA-like protein 7 OS=Arabidopsis thaliana GN=COBL7 PE=1 SV=2	PF04833	COBRA-like protein	GO:0016049//GO:0010215	cell growth//cellulose microfibril organization	--	--	GO:0046658//GO:0031225//GO:0005794	anchored component of plasma membrane//anchored component of membrane//Golgi apparatus	--	--
c49310_g2	148.798	70.5922	1.0758	2e-07	4.45e-05	2505	388511959	AFK44041.1	781	3.79e-95	unknown [Lotus japonicus]	460401731	XM_004246323.1	460	0	PREDICTED: Solanum lycopersicum phosphatidylinositol:ceramide inositolphosphotransferase 2-like (LOC101262647), mRNA	--	--	--	--	Q9SH93	742	4.92e-91	Phosphatidylinositol:ceramide inositolphosphotransferase 2 OS=Arabidopsis thaliana GN=IPCS2 PE=2 SV=1	PF01731	Arylesterase	--	--	GO:0004064	arylesterase activity	--	--	--	--
c49392_g1	75.3688	25.6433	1.5554	6.92e-07	0.00014169	2259	359479007	XP_002281519.2	1706	0	PREDICTED: uncharacterized protein LOC100248374 [Vitis vinifera]	460391283	XM_004241205.1	780	0	PREDICTED: Solanum lycopersicum uncharacterized LOC101256188 (LOC101256188), mRNA	K07195	EXOC7, EXO70	exocyst complex component 7	http://www.genome.jp/dbget-bin/www_bget?ko:K07195	Q9LZD3	702	6.38e-80	Exocyst complex component EXO70A1 OS=Arabidopsis thaliana GN=EXO70A1 PE=1 SV=1	PF13869//PF03081	Nucleotide hydrolase//Exo70 exocyst complex subunit	GO:0006887//GO:0006378	exocytosis//mRNA polyadenylation	GO:0003729	mRNA binding	GO:0000145//GO:0005849	exocyst//mRNA cleavage factor complex	KOG2344	Exocyst component protein and related proteins
c49487_g1	312.531	116.455	1.4242	3.3e-21	2.67e-18	2550	357515189	XP_003627883.1	973	1.2e-119	Aspartic proteinase nepenthesin-1 [Medicago truncatula] >gi|355521905|gb|AET02359.1| Aspartic proteinase nepenthesin-1 [Medicago truncatula]	460368351	XM_004229983.1	318	9.99e-164	PREDICTED: Solanum lycopersicum protein ASPARTIC PROTEASE IN GUARD CELL 2-like (LOC101266976), mRNA	--	--	--	--	Q766C3	260	2e-22	Aspartic proteinase nepenthesin-1 OS=Nepenthes gracilis GN=nep1 PE=1 SV=1	PF00403//PF00026	Heavy-metal-associated domain//Eukaryotic aspartyl protease	GO:0030001//GO:0006508	metal ion transport//proteolysis	GO:0046872//GO:0004190	metal ion binding//aspartic-type endopeptidase activity	--	--	--	--
c49547_g3	137.283	64.464	1.0906	4.39e-07	9.23e-05	2227	225438551	XP_002279833.1	332	1.62e-33	PREDICTED: uncharacterized protein LOC100245593 [Vitis vinifera] >gi|296082508|emb|CBI21513.3| unnamed protein product [Vitis vinifera]	460383501	XM_004237413.1	142	5.99e-66	PREDICTED: Solanum lycopersicum uncharacterized LOC101256083 (LOC101256083), mRNA	--	--	--	--	--	--	--	--	--	--	--	--	--	--	--	--	--	--
c49587_g2	2999.85	1467.28	1.0317	1.15e-112	1.47e-108	2033	12643758	Q40565.1	2336	0	RecName: Full=Ribulose bisphosphate carboxylase/oxygenase activase 2, chloroplastic; Short=RA 2; Short=RuBisCO activase 2; Flags: Precursor >gi|19990|emb|CAA78703.1| ribulose bisphosphate carboxylase activase [Nicotiana tabacum]	19989	Z14980.1	1578	0	N.tabacum Rca gene for ribulose bisphosphate carboxylase activase (pJQ4)	--	--	--	--	Q40565	2336	0	Ribulose bisphosphate carboxylase/oxygenase activase 2, chloroplastic OS=Nicotiana tabacum GN=RCA PE=2 SV=1	PF06309//PF00004//PF02160	Torsin//ATPase family associated with various cellular activities (AAA)//Cauliflower mosaic virus peptidase (A3)	GO:0006508//GO:0051085	proteolysis//chaperone mediated protein folding requiring cofactor	GO:0004190//GO:0005524	aspartic-type endopeptidase activity//ATP binding	GO:0009570	chloroplast stroma	KOG0651	26S proteasome regulatory complex, ATPase RPT4
c49602_g1	34.9767	1.34965	4.6957	2.01e-09	5.85e-07	2571	--	--	--	--	--	10998536	AF302082.1	2555	0	Nicotiana tabacum cytokinin-regulated kinase 1 (CRK1) mRNA, complete cds	--	--	--	--	Q9FIJ6	1742	0	Serine/threonine-protein kinase-like protein CCR4 OS=Arabidopsis thaliana GN=CCR4 PE=1 SV=1	PF07714//PF11837//PF00069	Protein tyrosine kinase//Domain of unknown function (DUF3357)//Protein kinase domain	GO:0005982//GO:0006468//GO:0006012//GO:0005985	starch metabolic process//protein phosphorylation//galactose metabolic process//sucrose metabolic process	GO:0004672//GO:0004575//GO:0004564//GO:0005524	protein kinase activity//sucrose alpha-glucosidase activity//beta-fructofuranosidase activity//ATP binding	GO:0017177	glucosidase II complex	--	--
c49668_g1	53.2895	9.68492	2.46	1.33e-08	3.45e-06	504	142942407	ABO92982.1	697	1.09e-86	putative AAA ATPase [Solanum tuberosum]	142942393	EF514212.1	321	4.02e-166	Solanum tuberosum strain P6/210 contig R1, complete sequence	K08900	BCS1	mitochondrial chaperone BCS1	http://www.genome.jp/dbget-bin/www_bget?ko:K08900	Q9P6Q3	211	1.7e-18	Probable mitochondrial chaperone bcs1 OS=Schizosaccharomyces pombe (strain 972 / ATCC 24843) GN=SPAC644.07 PE=2 SV=1	PF00005//PF00910//PF00004//PF07701//PF01637//PF07728//PF05496//PF01926//PF00519//PF01078//PF08477	ABC transporter//RNA helicase//ATPase family associated with various cellular activities (AAA)//Heme NO binding associated//Archaeal ATPase//AAA domain (dynein-related subfamily)//Holliday junction DNA helicase ruvB N-terminus//50S ribosome-binding GTPase//Papillomavirus helicase//Magnesium chelatase, subunit ChlI//Miro-like protein	GO:0006310//GO:0007264//GO:0015995//GO:0006182//GO:0015979//GO:0046039//GO:0006260//GO:0006281//GO:0015994//GO:0006144	DNA recombination//small GTPase mediated signal transduction//chlorophyll biosynthetic process//cGMP biosynthetic process//photosynthesis//GTP metabolic process//DNA replication//DNA repair//chlorophyll metabolic process//purine nucleobase metabolic process	GO:0003724//GO:0005524//GO:0003723//GO:0003677//GO:0004003//GO:0004383//GO:0016887//GO:0005525//GO:0009378//GO:0016851//GO:0017111	RNA helicase activity//ATP binding//RNA binding//DNA binding//ATP-dependent DNA helicase activity//guanylate cyclase activity//ATPase activity//GTP binding//four-way junction helicase activity//magnesium chelatase activity//nucleoside-triphosphatase activity	GO:0010007//GO:0005657//GO:0005622//GO:0009379	magnesium chelatase complex//replication fork//intracellular//Holliday junction helicase complex	KOG0743	AAA+-type ATPase
c49668_g2	320.388	77.1427	2.0542	1.35e-35	2.31e-32	2014	142942407	ABO92982.1	2008	0	putative AAA ATPase [Solanum tuberosum]	460374758	XM_004233129.1	869	0	PREDICTED: Solanum lycopersicum probable mitochondrial chaperone BCS1-A-like, transcript variant 1 (LOC101264174), mRNA	K08900	BCS1	mitochondrial chaperone BCS1	http://www.genome.jp/dbget-bin/www_bget?ko:K08900	Q54DY9	282	2.91e-25	Probable mitochondrial chaperone BCS1-B OS=Dictyostelium discoideum GN=bcsl1b PE=3 SV=1	PF01078//PF08477//PF05496//PF01926//PF07728//PF00005//PF00004//PF00910	Magnesium chelatase, subunit ChlI//Miro-like protein//Holliday junction DNA helicase ruvB N-terminus//50S ribosome-binding GTPase//AAA domain (dynein-related subfamily)//ABC transporter//ATPase family associated with various cellular activities (AAA)//RNA helicase	GO:0015994//GO:0006281//GO:0015995//GO:0015979//GO:0006310//GO:0007264	chlorophyll metabolic process//DNA repair//chlorophyll biosynthetic process//photosynthesis//DNA recombination//small GTPase mediated signal transduction	GO:0017111//GO:0016851//GO:0005525//GO:0009378//GO:0016887//GO:0005524//GO:0003723//GO:0003724	nucleoside-triphosphatase activity//magnesium chelatase activity//GTP binding//four-way junction helicase activity//ATPase activity//ATP binding//RNA binding//RNA helicase activity	GO:0009379//GO:0005622//GO:0005657//GO:0010007	Holliday junction helicase complex//intracellular//replication fork//magnesium chelatase complex	KOG0743	AAA+-type ATPase
c49688_g5	21.7192	2.19993	3.3034	2.43e-05	0.0036335	1444	--	--	--	--	--	--	--	--	--	--	--	--	--	--	--	--	--	--	--	--	--	--	--	--	--	--	--	--
c50024_g1	273.76	54.5576	2.3271	1.27e-35	2.22e-32	2975	225429504	XP_002278508.1	1350	1.86e-172	PREDICTED: uncharacterized protein LOC100250890 [Vitis vinifera]	260063981	AP011551.1	426	0	Solanum lycopersicum DNA, chromosome 8, clone: C08SLe0087H10, complete sequence	--	--	--	--	--	--	--	--	PF00612	IQ calmodulin-binding motif	GO:0044699	single-organism process	GO:0005515	protein binding	--	--	--	--
c50086_g1	246.492	75.2906	1.711	6.07e-22	5.25e-19	4090	19110917	AAL85347.1	3064	0	EDS1-like protein [Nicotiana benthamiana]	19110916	AF479625.1	1820	0	Nicotiana benthamiana EDS1-like protein mRNA, complete cds	--	--	--	--	Q9S745	270	7.06e-23	Lipase-like PAD4 OS=Arabidopsis thaliana GN=PAD4 PE=1 SV=1	PF01764//PF01151//PF07859//PF03118	Lipase (class 3)//GNS1/SUR4 family//alpha/beta hydrolase fold//Bacterial RNA polymerase, alpha chain C terminal domain	GO:0006351//GO:0016042//GO:0046486//GO:0006629//GO:0008152//GO:0006144//GO:0006206	transcription, DNA-templated//lipid catabolic process//glycerolipid metabolic process//lipid metabolic process//metabolic process//purine nucleobase metabolic process//pyrimidine nucleobase metabolic process	GO:0016787//GO:0003899//GO:0003677//GO:0004806	hydrolase activity//DNA-directed RNA polymerase activity//DNA binding//triglyceride lipase activity	GO:0005730//GO:0016021	nucleolus//integral component of membrane	--	--
c50120_g1	24.2755	0.396956	5.9344	3.39e-07	7.33e-05	1605	343887299	BAK61845.1	1102	3.43e-142	ankyrin repeat family protein [Citrus unshiu]	460399062	XM_004245015.1	717	0	PREDICTED: Solanum lycopersicum ankyrin repeat-containing protein At5g02620-like (LOC101248223), mRNA	--	--	--	--	Q6AWW5	284	1.33e-25	Ankyrin repeat-containing protein At5g02620 OS=Arabidopsis thaliana GN=At5g02620 PE=1 SV=1	PF13606//PF00023	Ankyrin repeat//Ankyrin repeat	--	--	GO:0005515	protein binding	--	--	KOG0504	FOG: Ankyrin repeat
c50163_g3	237.004	114.386	1.051	1.24e-10	4.21e-08	3052	16797908	AAL29212.1	2473	0	putative acyl-CoA synthetase [Capsicum annuum]	16797907	AF354454.1	1030	0	Capsicum annuum putative acyl-CoA synthetase mRNA, complete cds	--	--	--	--	Q9SMT7	2100	0	4-coumarate--CoA ligase-like 10 OS=Arabidopsis thaliana GN=4CLL10 PE=1 SV=1	PF00831//PF00501//PF04198//PF01528	Ribosomal L29 protein//AMP-binding enzyme//Putative sugar-binding domain//Herpesvirus glycoprotein M	GO:0008152//GO:0042254//GO:0006412	metabolic process//ribosome biogenesis//translation	GO:0030246//GO:0003824//GO:0003735	carbohydrate binding//catalytic activity//structural constituent of ribosome	GO:0005840//GO:0005622//GO:0016020	ribosome//intracellular//membrane	KOG1176	Acyl-CoA synthetase
c50204_g2	122.453	13.1789	3.2159	4.02e-23	3.82e-20	908	4929153	AAD33880.1	1356	0	beta-1,3-glucanase [Nicotiana tabacum]	170207	M60464.1	751	0	Tobacco beta-1,3-glucanase mRNA, complete cds	--	--	--	--	P52398	1297	9.37e-179	Glucan endo-1,3-beta-glucosidase, acidic isoform GL161 OS=Nicotiana tabacum PE=2 SV=1	PF00332	Glycosyl hydrolases family 17	GO:0005975	carbohydrate metabolic process	GO:0004553//GO:0043169	hydrolase activity, hydrolyzing O-glycosyl compounds//cation binding	--	--	--	--
c50224_g4	71.5143	18.8157	1.9263	1.75e-08	4.45e-06	2474	225430870	XP_002269408.1	1856	0	PREDICTED: wall-associated receptor kinase-like 4-like [Vitis vinifera]	170763606	AC215385.2	1255	0	Solanum lycopersicum chromosome 2 clone C02HBa0111M10, complete sequence	--	--	--	--	O64825	1207	2.62e-153	LysM domain receptor-like kinase 4 OS=Arabidopsis thaliana GN=LYK4 PE=1 SV=1	PF02480//PF00069//PF01476//PF07714	Alphaherpesvirus glycoprotein E//Protein kinase domain//LysM domain//Protein tyrosine kinase	GO:0006468//GO:0016998	protein phosphorylation//cell wall macromolecule catabolic process	GO:0005524//GO:0004672	ATP binding//protein kinase activity	GO:0016020	membrane	--	--
c50225_g1	208.298	4.76347	5.4505	2.57e-50	8.23e-47	1285	3759184	BAA33810.1	1529	0	phi-1 [Nicotiana tabacum]	3759183	AB018441.1	868	0	Nicotiana tabacum phi-1 mRNA, complete cds	--	--	--	--	--	--	--	--	--	--	--	--	--	--	--	--	--	--
c50235_g1	84.885	36.7573	1.2075	1.56e-05	0.0024211	3375	359490160	XP_002266973.2	2097	0	PREDICTED: U-box domain-containing protein 35-like [Vitis vinifera]	460378843	XM_004235130.1	1635	0	PREDICTED: Solanum lycopersicum U-box domain-containing protein 35-like (LOC101265211), mRNA	--	--	--	--	Q9SW11	1809	0	U-box domain-containing protein 35 OS=Arabidopsis thaliana GN=PUB35 PE=1 SV=2	PF00069//PF02706//PF00582//PF07714//PF04564	Protein kinase domain//Chain length determinant protein//Universal stress protein family//Protein tyrosine kinase//U-box domain	GO:0006950//GO:0016567//GO:0009103//GO:0006468	response to stress//protein ubiquitination//lipopolysaccharide biosynthetic process//protein phosphorylation	GO:0005524//GO:0004672//GO:0004842	ATP binding//protein kinase activity//ubiquitin-protein transferase activity	GO:0000151//GO:0016020	ubiquitin ligase complex//membrane	KOG1187	Serine/threonine protein kinase
c50350_g1	622.404	128.939	2.2712	1.8e-76	9.9e-73	2582	225448453	XP_002269430.1	1948	0	PREDICTED: zinc finger CCCH domain-containing protein 29-like [Vitis vinifera]	460388575	XM_004239895.1	1384	0	PREDICTED: Solanum lycopersicum zinc finger CCCH domain-containing protein 29-like, transcript variant 1 (LOC101258155), mRNA	--	--	--	--	Q9XEE6	1376	3.14e-178	Zinc finger CCCH domain-containing protein 29 OS=Arabidopsis thaliana GN=At2g40140 PE=2 SV=1	PF13606//PF00023//PF00642	Ankyrin repeat//Ankyrin repeat//Zinc finger C-x8-C-x5-C-x3-H type (and similar)	--	--	GO:0046872//GO:0005515	metal ion binding//protein binding	--	--	KOG1595	CCCH-type Zn-finger protein
c50469_g1	33.7403	6.46005	2.3849	9.06e-06	0.0014969	914	224077804	XP_002305415.1	139	5.11e-08	predicted protein [Populus trichocarpa] >gi|222848379|gb|EEE85926.1| predicted protein [Populus trichocarpa]	--	--	--	--	--	--	--	--	--	--	--	--	--	--	--	--	--	--	--	--	--	--	--
c50469_g2	84.9224	23.1417	1.8756	1.64e-09	4.89e-07	391	--	--	--	--	--	--	--	--	--	--	--	--	--	--	--	--	--	--	--	--	--	--	--	--	--	--	--	--
c50608_g1	286.3	46.805	2.6128	2.61e-42	6.47e-39	2557	18000042	AAL54878.1	2935	0	hydroxy-methyl-glutaryl-coenzyme A reductase [Nicotiana tabacum]	18000043	AF004233.1	2246	0	Nicotiana tabacum hydroxy-methyl-glutaryl-coenzyme A reductase (HMGRL) mRNA, complete cds	K00021	HMGCR	hydroxymethylglutaryl-CoA reductase (NADPH)	http://www.genome.jp/dbget-bin/www_bget?ko:K00021	Q01559	2910	0	3-hydroxy-3-methylglutaryl-coenzyme A reductase OS=Nicotiana sylvestris GN=HMGR PE=2 SV=1	PF00368//PF06144	Hydroxymethylglutaryl-coenzyme A reductase//DNA polymerase III, delta subunit	GO:0006694//GO:0015936//GO:0006260//GO:0008299//GO:0055114	steroid biosynthetic process//coenzyme A metabolic process//DNA replication//isoprenoid biosynthetic process//oxidation-reduction process	GO:0050662//GO:0050661//GO:0003677//GO:0003887//GO:0004420	coenzyme binding//NADP binding//DNA binding//DNA-directed DNA polymerase activity//hydroxymethylglutaryl-CoA reductase (NADPH) activity	GO:0016021//GO:0009360//GO:0042575	integral component of membrane//DNA polymerase III complex//DNA polymerase complex	KOG2480	3-hydroxy-3-methylglutaryl-CoA (HMG-CoA) reductase
c50681_g1	19.751	1.58782	3.6368	2.84e-05	0.0041615	2474	359477046	XP_002275786.2	1974	0	PREDICTED: G-type lectin S-receptor-like serine/threonine-protein kinase RLK1 [Vitis vinifera]	460378628	XM_004235023.1	1499	0	PREDICTED: Solanum lycopersicum G-type lectin S-receptor-like serine/threonine-protein kinase RLK1-like (LOC101265517), mRNA	--	--	--	--	Q39202	1028	2.41e-124	G-type lectin S-receptor-like serine/threonine-protein kinase RLK1 OS=Arabidopsis thaliana GN=RLK1 PE=2 SV=2	PF07714//PF00954//PF00069	Protein tyrosine kinase//S-locus glycoprotein family//Protein kinase domain	GO:0048544//GO:0006468	recognition of pollen//protein phosphorylation	GO:0004672//GO:0005524	protein kinase activity//ATP binding	--	--	--	--
c50683_g1	98.5184	42.0813	1.2272	2.4e-06	0.00044374	2950	--	--	--	--	--	30013678	AY220483.1	2255	0	Nicotiana tabacum Avr9/Cf-9 rapidly elicited protein 276 (ACRE276) mRNA, complete cds	--	--	--	--	Q9C7R6	2155	0	U-box domain-containing protein 17 OS=Arabidopsis thaliana GN=PUB17 PE=2 SV=1	PF04564//PF00514	U-box domain//Armadillo/beta-catenin-like repeat	GO:0016567	protein ubiquitination	GO:0004842//GO:0005515	ubiquitin-protein transferase activity//protein binding	GO:0000151	ubiquitin ligase complex	KOG4642	Chaperone-dependent E3 ubiquitin protein ligase (contains TPR repeats)
c50746_g1	232.108	80.7963	1.5224	1.02e-17	6.37e-15	2551	380719865	AFD63133.1	543	3.77e-60	senescence-associated protein [Vitis quinquangularis]	460394105	XM_004242598.1	292	2.84e-149	PREDICTED: Solanum lycopersicum tetraspanin-8-like (LOC101258870), mRNA	--	--	--	--	Q8S8Q6	530	1.92e-59	Tetraspanin-8 OS=Arabidopsis thaliana GN=TET8 PE=2 SV=1	PF00335	Tetraspanin family	--	--	--	--	GO:0016021	integral component of membrane	--	--
c50966_g1	64.7346	22.0707	1.5524	4.36e-06	0.00076102	3319	359497021	XP_002265622.2	587	2.26e-63	PREDICTED: zeaxanthin epoxidase, chloroplastic-like [Vitis vinifera] >gi|296085721|emb|CBI29521.3| unnamed protein product [Vitis vinifera]	460400582	XM_004245765.1	407	0	PREDICTED: Solanum lycopersicum 3-hydroxybenzoate 6-hydroxylase 1-like (LOC101244796), mRNA	--	--	--	--	C3VEQ2	174	2.52e-11	Zeaxanthin epoxidase, chloroplastic OS=Oncidium hybrid cultivar GN=ZEP PE=2 SV=1	PF02434//PF00498//PF08491	Fringe-like//FHA domain//Squalene epoxidase	GO:0016114//GO:0006694//GO:0055114	terpenoid biosynthetic process//steroid biosynthetic process//oxidation-reduction process	GO:0016491//GO:0016757//GO:0004506//GO:0050660//GO:0005515	oxidoreductase activity//transferase activity, transferring glycosyl groups//squalene monooxygenase activity//flavin adenine dinucleotide binding//protein binding	GO:0016021//GO:0016020	integral component of membrane//membrane	--	--
c50974_g1	208.689	14.0554	3.8922	3.7e-44	1.02e-40	2104	356572202	XP_003554259.1	1282	1.57e-166	PREDICTED: uncharacterized protein LOC100787917 [Glycine max]	460375793	XM_004233641.1	630	0	PREDICTED: Solanum lycopersicum ATP-dependent zinc metalloprotease FtsH 2-like (LOC101247583), mRNA	K08900	BCS1	mitochondrial chaperone BCS1	http://www.genome.jp/dbget-bin/www_bget?ko:K08900	Q54DY9	321	3.47e-30	Probable mitochondrial chaperone BCS1-B OS=Dictyostelium discoideum GN=bcsl1b PE=3 SV=1	PF01926//PF00910//PF00005//PF00004//PF05496//PF07728//PF01078	50S ribosome-binding GTPase//RNA helicase//ABC transporter//ATPase family associated with various cellular activities (AAA)//Holliday junction DNA helicase ruvB N-terminus//AAA domain (dynein-related subfamily)//Magnesium chelatase, subunit ChlI	GO:0015979//GO:0015995//GO:0006310//GO:0006281//GO:0015994	photosynthesis//chlorophyll biosynthetic process//DNA recombination//DNA repair//chlorophyll metabolic process	GO:0003724//GO:0016887//GO:0000166//GO:0003723//GO:0005524//GO:0016851//GO:0009378//GO:0005525	RNA helicase activity//ATPase activity//nucleotide binding//RNA binding//ATP binding//magnesium chelatase activity//four-way junction helicase activity//GTP binding	GO:0010007//GO:0005657//GO:0009379	magnesium chelatase complex//replication fork//Holliday junction helicase complex	KOG0743	AAA+-type ATPase
c50980_g1	95.9873	37.3932	1.3601	4.34e-07	9.15e-05	3376	350536569	NP_001234509.1	4093	0	phospholipase PLDb1 [Solanum lycopersicum] >gi|13111661|gb|AAG45487.1| phospholipase PLDb1 [Solanum lycopersicum]	350536568	NM_001247580.1	1864	0	Solanum lycopersicum phospholipase PLDb1 (PLDb1), mRNA >gi|13111660|gb|AY013255.1| Lycopersicon esculentum phospholipase PLDb1 (PLDb1) mRNA, complete cds	K01115	PLD1_2	phospholipase D1/2	http://www.genome.jp/dbget-bin/www_bget?ko:K01115	P93733	3380	0	Phospholipase D beta 1 OS=Arabidopsis thaliana GN=PLDBETA1 PE=2 SV=4	PF01371//PF00168//PF00614	Trp repressor protein//C2 domain//Phospholipase D Active site motif	GO:0006355//GO:0008152	regulation of transcription, DNA-templated//metabolic process	GO:0005515//GO:0003824//GO:0003700	protein binding//catalytic activity//sequence-specific DNA binding transcription factor activity	GO:0005622//GO:0005667	intracellular//transcription factor complex	KOG1329	Phospholipase D1
c51007_g1	569.833	96.3348	2.5644	9.43e-81	7.26e-77	2051	122239909	Q94FM7.2	1335	0	RecName: Full=5-epiaristolochene 1,3-dihydroxylase; Short=NtEAH; AltName: Full=Cytochrome P450 71D20 >gi|75905822|gb|AAK62342.2| elicitor-inducible cytochrome P450 [Nicotiana tabacum]	85068681	DQ350362.1	780	0	Nicotiana tabacum clone D112-AA5 CYP71D20v2 mRNA, complete cds	--	--	--	--	Q94FM7	1335	0	5-epiaristolochene 1,3-dihydroxylase OS=Nicotiana tabacum GN=CYP71D20 PE=1 SV=2	PF00067	Cytochrome P450	GO:0006118//GO:0055114	electron transport//oxidation-reduction process	GO:0020037//GO:0009055//GO:0005506//GO:0004497//GO:0016705	heme binding//electron carrier activity//iron ion binding//monooxygenase activity//oxidoreductase activity, acting on paired donors, with incorporation or reduction of molecular oxygen	GO:0016021	integral component of membrane	KOG0156	Cytochrome P450 CYP2 subfamily
c51032_g1	319.146	152.786	1.0627	4.82e-14	2.25e-11	3038	255584380	XP_002532924.1	2741	0	transferase, transferring glycosyl groups, putative [Ricinus communis] >gi|223527317|gb|EEF29466.1| transferase, transferring glycosyl groups, putative [Ricinus communis]	460409175	XM_004249967.1	1757	0	PREDICTED: Solanum lycopersicum uncharacterized LOC101257919 (LOC101257919), mRNA	--	--	--	--	Q9Y169	347	3.43e-32	Exostosin-2 OS=Drosophila melanogaster GN=Ext2 PE=1 SV=1	PF09258//PF04616	Glycosyl transferase family 64 domain//Glycosyl hydrolases family 43	GO:0005975	carbohydrate metabolic process	GO:0004553//GO:0016758//GO:0001888	hydrolase activity, hydrolyzing O-glycosyl compounds//transferase activity, transferring hexosyl groups//glucuronyl-galactosyl-proteoglycan 4-alpha-N-acetylglucosaminyltransferase activity	GO:0031227	intrinsic component of endoplasmic reticulum membrane	KOG2264	Exostosin EXT1L
c51066_g1	184.106	23.1846	2.9893	8.72e-32	1.27e-28	2544	6969229	AAF33669.1	2343	0	cyclic nucleotide-gated calmodulin-binding ion channel [Nicotiana tabacum]	225320844	AK325055.1	1305	0	Solanum lycopersicum cDNA, clone: LEFL1090DD05, HTC in leaf	K05391	CNGF	cyclic nucleotide gated channel, other eukaryote	http://www.genome.jp/dbget-bin/www_bget?ko:K05391	O65717	2164	0	Cyclic nucleotide-gated ion channel 1 OS=Arabidopsis thaliana GN=CNGC1 PE=1 SV=1	PF00520	Ion transport protein	GO:0055085//GO:0006811	transmembrane transport//ion transport	GO:0005216	ion channel activity	GO:0016020	membrane	KOG0498	K+-channel ERG and related proteins, contain PAS/PAC sensor domain
c51201_g3	42.8928	9.4531	2.1819	2.17e-06	0.00040605	1739	388827897	AFK79031.1	1592	0	cytochrome P450 CYP736A54 [Bupleurum chinense]	460383592	XM_004237457.1	911	0	PREDICTED: Solanum lycopersicum cytochrome P450 71A1-like (LOC101245153), mRNA	--	--	--	--	H2DH18	1259	4.75e-166	Cytochrome P450 CYP736A12 OS=Panax ginseng PE=2 SV=1	PF00239//PF00067	Resolvase, N terminal domain//Cytochrome P450	GO:0006310//GO:0055114	DNA recombination//oxidation-reduction process	GO:0020037//GO:0003677//GO:0000150//GO:0016705//GO:0005506	heme binding//DNA binding//recombinase activity//oxidoreductase activity, acting on paired donors, with incorporation or reduction of molecular oxygen//iron ion binding	--	--	KOG0156	Cytochrome P450 CYP2 subfamily
c51315_g1	38.0716	7.49293	2.3451	3.05e-06	0.00055285	1799	225451024	XP_002284899.1	708	1.92e-83	PREDICTED: E3 ubiquitin-protein ligase ATL6 isoform 1 [Vitis vinifera] >gi|147843962|emb|CAN83712.1| hypothetical protein VITISV_011102 [Vitis vinifera]	94494479	DQ460169.1	110	2.97e-48	Nicotiana tabacum cDNA-AFLP fragment N_BC4M42-246 sequence	--	--	--	--	Q8RXX9	550	5.74e-62	E3 ubiquitin-protein ligase ATL6 OS=Arabidopsis thaliana GN=ATL6 PE=1 SV=2	PF00628//PF12906//PF14634//PF00097//PF12861//PF07967//PF13639//PF12678	PHD-finger//RING-variant domain//zinc-RING finger domain//Zinc finger, C3HC4 type (RING finger)//Anaphase-promoting complex subunit 11 RING-H2 finger//C3HC zinc finger-like//Ring finger domain//RING-H2 zinc finger	GO:0016567	protein ubiquitination	GO:0008270//GO:0005515//GO:0046872//GO:0004842	zinc ion binding//protein binding//metal ion binding//ubiquitin-protein transferase activity	GO:0005680//GO:0005634	anaphase-promoting complex//nucleus	KOG0800	FOG: Predicted E3 ubiquitin ligase
c51426_g1	54.7425	4.86032	3.4935	6.88e-12	2.65e-09	1979	147225285	BAF62469.1	2324	0	hypothetical protein [Nicotiana tabacum]	147225284	AB300776.1	1371	0	Nicotiana tabacum JEI1 mRNA for hypothetical protein, complete cds	--	--	--	--	Q9FN67	1416	0	BTB/POZ domain-containing protein At5g41330 OS=Arabidopsis thaliana GN=At5g41330 PE=2 SV=1	PF02214	BTB/POZ domain	GO:0051260	protein homooligomerization	--	--	--	--	KOG2714	SETA binding protein SB1 and related proteins, contain BTB/POZ domain
c51427_g1	47.9967	14.392	1.7377	1.74e-05	0.0026824	1216	350284769	AEQ27756.1	492	1.86e-51	receptor-like protein [Malus x domestica]	--	--	--	--	--	--	--	--	--	Q9FIZ3	293	8.11e-27	LRR receptor-like serine/threonine-protein kinase GSO2 OS=Arabidopsis thaliana GN=GSO2 PE=2 SV=2	PF00560	Leucine Rich Repeat	--	--	GO:0005515	protein binding	--	--	KOG0619	FOG: Leucine rich repeat
c51505_g1	86.7479	32.8671	1.4002	8.9e-07	0.00017992	2638	359477044	XP_002275760.2	2378	0	PREDICTED: G-type lectin S-receptor-like serine/threonine-protein kinase RLK1-like [Vitis vinifera]	225311776	AK326711.1	1529	0	Solanum lycopersicum cDNA, clone: LEFL2012F16, HTC in fruit	--	--	--	--	Q39202	1090	8.69e-133	G-type lectin S-receptor-like serine/threonine-protein kinase RLK1 OS=Arabidopsis thaliana GN=RLK1 PE=2 SV=2	PF00069//PF00954//PF07714//PF00008	Protein kinase domain//S-locus glycoprotein family//Protein tyrosine kinase//EGF-like domain	GO:0048544//GO:0006468	recognition of pollen//protein phosphorylation	GO:0005524//GO:0005515//GO:0004672	ATP binding//protein binding//protein kinase activity	--	--	--	--
c51534_g1	49.8665	0.0793911	9.2949	1.49e-10	4.95e-08	1098	190333406	ACE73696.1	1086	4.86e-146	DREB4 [Nicotiana tabacum]	190333405	EU727158.1	698	0	Nicotiana tabacum DREB4 mRNA, complete cds	--	--	--	--	Q9M0L0	587	3.22e-72	Dehydration-responsive element-binding protein 1A OS=Arabidopsis thaliana GN=DREB1A PE=1 SV=2	PF00847	AP2 domain	GO:0006355	regulation of transcription, DNA-templated	GO:0003677//GO:0003700	DNA binding//sequence-specific DNA binding transcription factor activity	GO:0005634//GO:0005667	nucleus//transcription factor complex	--	--
c51534_g2	47.5582	8.27335	2.5232	5.13e-08	1.21e-05	745	--	--	--	--	--	--	--	--	--	--	--	--	--	--	--	--	--	--	--	--	--	--	--	--	--	--	--	--
c51534_g3	31.0978	3.71471	3.0655	1.06e-06	0.00021025	760	--	--	--	--	--	--	--	--	--	--	--	--	--	--	--	--	--	--	--	--	--	--	--	--	--	--	--	--
c51556_g2	240.598	108.025	1.1553	2.29e-12	9.24e-10	2473	6472585	BAA87058.1	719	6.64e-84	WIZZ [Nicotiana tabacum]	6472584	AB028022.1	570	0	Nicotiana tabacum wizz mRNA, complete cds	--	--	--	--	Q9SAH7	237	5.17e-20	Probable WRKY transcription factor 40 OS=Arabidopsis thaliana GN=WRKY40 PE=1 SV=1	PF01544	CorA-like Mg2+ transporter protein	GO:0030001//GO:0006355//GO:0055085	metal ion transport//regulation of transcription, DNA-templated//transmembrane transport	GO:0003700//GO:0046873//GO:0043565	sequence-specific DNA binding transcription factor activity//metal ion transmembrane transporter activity//sequence-specific DNA binding	GO:0016020//GO:0005667	membrane//transcription factor complex	--	--
c51628_g1	111.761	53.3762	1.0661	7.76e-06	0.0013015	3582	255550970	XP_002516533.1	3165	0	serine-threonine protein kinase, plant-type, putative [Ricinus communis] >gi|223544353|gb|EEF45874.1| serine-threonine protein kinase, plant-type, putative [Ricinus communis]	460399226	XM_004245095.1	1790	0	PREDICTED: Solanum lycopersicum receptor-like protein kinase HSL1-like (LOC101247544), mRNA	--	--	--	--	Q9SGP2	1735	0	Receptor-like protein kinase HSL1 OS=Arabidopsis thaliana GN=HSL1 PE=2 SV=1	PF07714//PF02185//PF00560//PF00069//PF08001	Protein tyrosine kinase//Hr1 repeat//Leucine Rich Repeat//Protein kinase domain//CMV US	GO:0007165//GO:0009069//GO:0000165//GO:0006468//GO:0016310//GO:0030683	signal transduction//serine family amino acid metabolic process//MAPK cascade//protein phosphorylation//phosphorylation//evasion or tolerance by virus of host immune response	GO:0005524//GO:0016491//GO:0000166//GO:0004674//GO:0005515//GO:0004672	ATP binding//oxidoreductase activity//nucleotide binding//protein serine/threonine kinase activity//protein binding//protein kinase activity	GO:0044386//GO:0016020	integral to host endoplasmic reticulum membrane//membrane	--	--
c51700_g1	434.167	42.9927	3.3361	4.15e-80	2.91e-76	4142	409032145	AFV08637.1	3487	0	AGO2A2 [Solanum lycopersicum]	409032144	JX493012.1	1425	0	Solanum lycopersicum AGO2A2 mRNA, complete cds, alternatively spliced	K11593	EIF2C, AGO	eukaryotic translation initiation factor 2C	http://www.genome.jp/dbget-bin/www_bget?ko:K11593	Q9SHF3	2210	0	Protein argonaute 2 OS=Arabidopsis thaliana GN=AGO2 PE=1 SV=1	PF02171//PF04785//PF02170//PF00647//PF12169	Piwi domain//Rhabdovirus matrix protein M2//PAZ domain//Elongation factor 1 gamma, conserved domain//DNA polymerase III subunits gamma and tau domain III	GO:0016032//GO:0006414//GO:0006448//GO:0006260	viral process//translational elongation//regulation of translational elongation//DNA replication	GO:0003887//GO:0005515//GO:0003746	DNA-directed DNA polymerase activity//protein binding//translation elongation factor activity	GO:0019031//GO:0005840//GO:0042575//GO:0005853	viral envelope//ribosome//DNA polymerase complex//eukaryotic translation elongation factor 1 complex	KOG1041	Translation initiation factor 2C (eIF-2C) and related proteins
c51750_g2	58.2107	20.0026	1.5411	1.48e-05	0.002312	3360	350535018	NP_001234427.1	4002	0	EIX receptor 1 precursor [Solanum lycopersicum] >gi|39577520|gb|AAR28377.1| EIX receptor 1 [Solanum lycopersicum]	461496361	NM_001247498.2	2015	0	Solanum lycopersicum EIX receptor 1 (Eix1), mRNA	--	--	--	--	Q9FIZ3	649	2.99e-68	LRR receptor-like serine/threonine-protein kinase GSO2 OS=Arabidopsis thaliana GN=GSO2 PE=2 SV=2	PF00560	Leucine Rich Repeat	--	--	GO:0005515	protein binding	--	--	KOG0619	FOG: Leucine rich repeat
c51795_g1	84.1219	37.6322	1.1605	3.13e-05	0.0045435	5076	255546773	XP_002514445.1	4019	0	phospholipid-transporting atpase, putative [Ricinus communis] >gi|223546441|gb|EEF47941.1| phospholipid-transporting atpase, putative [Ricinus communis]	460368423	XM_004230019.1	2162	0	PREDICTED: Solanum lycopersicum phospholipid-transporting ATPase 1-like (LOC101252122), mRNA	K14802	DRS2, ATP8A	phospholipid-transporting ATPase	http://www.genome.jp/dbget-bin/www_bget?ko:K14802	P98204	3694	0	Phospholipid-transporting ATPase 1 OS=Arabidopsis thaliana GN=ALA1 PE=2 SV=1	PF00122	E1-E2 ATPase	GO:0006812//GO:0015914//GO:0006754//GO:0015917	cation transport//phospholipid transport//ATP biosynthetic process//aminophospholipid transport	GO:0015662//GO:0004012//GO:0046872//GO:0005524//GO:0000166//GO:0000287	ATPase activity, coupled to transmembrane movement of ions, phosphorylative mechanism//phospholipid-translocating ATPase activity//metal ion binding//ATP binding//nucleotide binding//magnesium ion binding	GO:0016021	integral component of membrane	KOG0206	P-type ATPase
c51820_g1	215.232	43.8493	2.2953	6.4e-28	7.7e-25	3987	359485453	XP_003633276.1	1870	0	PREDICTED: probable LRR receptor-like serine/threonine-protein kinase At3g47570-like [Vitis vinifera]	460376927	XM_004234200.1	1168	0	PREDICTED: Solanum lycopersicum LRR receptor-like serine/threonine-protein kinase GSO1-like (LOC101247789), mRNA	--	--	--	--	C0LGP4	1227	3.32e-146	Probable LRR receptor-like serine/threonine-protein kinase At3g47570 OS=Arabidopsis thaliana GN=At3g47570 PE=2 SV=1	PF00069//PF00560//PF07714//PF05933	Protein kinase domain//Leucine Rich Repeat//Protein tyrosine kinase//Fungal ATP synthase protein 8 (A6L)	GO:0015992//GO:0015986//GO:0006468	proton transport//ATP synthesis coupled proton transport//protein phosphorylation	GO:0005524//GO:0015078//GO:0004672//GO:0005515	ATP binding//hydrogen ion transmembrane transporter activity//protein kinase activity//protein binding	GO:0000276	mitochondrial proton-transporting ATP synthase complex, coupling factor F(o)	--	--
c51854_g2	52.7622	17.5835	1.5853	2.53e-05	0.0037563	2621	359497280	XP_003635472.1	1257	0	PREDICTED: G-type lectin S-receptor-like serine/threonine-protein kinase At1g11300-like [Vitis vinifera]	170763668	AC215458.2	861	0	Solanum lycopersicum chromosome 2 clone C02SLe0075O22, complete sequence	--	--	--	--	O64784	871	1.02e-159	G-type lectin S-receptor-like serine/threonine-protein kinase At1g61360 OS=Arabidopsis thaliana GN=At1g61360 PE=2 SV=1	PF00954//PF00069//PF07714	S-locus glycoprotein family//Protein kinase domain//Protein tyrosine kinase	GO:0006468//GO:0048544	protein phosphorylation//recognition of pollen	GO:0005524//GO:0004672	ATP binding//protein kinase activity	--	--	--	--
c52115_g1	55.7614	15.5607	1.8414	1.41e-06	0.00027606	1714	418731157	AFX67023.1	281	4.3e-27	hypothetical protein [Solanum tuberosum]	--	--	--	--	--	--	--	--	--	--	--	--	--	PF08184	Cuticle protein 7 isoform family	--	--	GO:0042302	structural constituent of cuticle	--	--	--	--
c52304_g1	91.1836	38.2665	1.2527	3.96e-06	0.00069972	3377	255571792	XP_002526839.1	2540	0	protein with unknown function [Ricinus communis] >gi|223533843|gb|EEF35574.1| protein with unknown function [Ricinus communis]	460409904	XM_004250329.1	1962	0	PREDICTED: Solanum lycopersicum leucine-rich repeat receptor protein kinase EXS-like (LOC101264781), mRNA	--	--	--	--	O22938	1031	3.36e-121	Leucine-rich repeat receptor-like tyrosine-protein kinase At2g41820 OS=Arabidopsis thaliana GN=At2g41820 PE=2 SV=1	PF00560//PF00069//PF07714	Leucine Rich Repeat//Protein kinase domain//Protein tyrosine kinase	GO:0006468//GO:0008152	protein phosphorylation//metabolic process	GO:0004672//GO:0005524//GO:0005515//GO:0016772	protein kinase activity//ATP binding//protein binding//transferase activity, transferring phosphorus-containing groups	GO:0016020	membrane	--	--
c52359_g1	65.6769	22.7646	1.5286	4.8e-06	0.00082669	3578	255567852	XP_002524904.1	1729	0	wall-associated kinase, putative [Ricinus communis] >gi|223535867|gb|EEF37528.1| wall-associated kinase, putative [Ricinus communis]	460386433	XM_004238855.1	518	0	PREDICTED: Solanum lycopersicum probable serine/threonine-protein kinase At1g18390-like (LOC101247016), mRNA	--	--	--	--	P0C5E2	1276	7.34e-159	Probable serine/threonine-protein kinase At1g18390 OS=Arabidopsis thaliana GN=At1g18390 PE=2 SV=2	PF07714//PF00069//PF06293	Protein tyrosine kinase//Protein kinase domain//Lipopolysaccharide kinase (Kdo/WaaP) family	GO:0006468//GO:0009103	protein phosphorylation//lipopolysaccharide biosynthetic process	GO:0016773//GO:0005524//GO:0004672//GO:0016301	phosphotransferase activity, alcohol group as acceptor//ATP binding//protein kinase activity//kinase activity	GO:0016020	membrane	--	--
c52380_g1	645.959	90.5297	2.835	1.42e-101	1.57e-97	2165	157837029	5EAS	1686	0	Chain A, 5-Epi-Aristolochene Synthase From Nicotiana Tabacum	29837350	AF484123.1	897	0	Nicotiana attenuata 5-epi-aristolochene synthase 12 mRNA, complete cds	--	--	--	--	Q40577	1675	0	5-epi-aristolochene synthase OS=Nicotiana tabacum GN=EAS3 PE=1 SV=3	PF01397//PF03936	Terpene synthase, N-terminal domain//Terpene synthase family, metal binding domain	GO:0008152	metabolic process	GO:0000287//GO:0010333//GO:0016829	magnesium ion binding//terpene synthase activity//lyase activity	--	--	--	--
c52434_g1	226.297	80.3906	1.4931	7.42e-17	4.33e-14	5253	225445394	XP_002284986.1	2394	0	PREDICTED: 3-ketoacyl-CoA synthase 11 [Vitis vinifera] >gi|147838768|emb|CAN67313.1| hypothetical protein VITISV_014119 [Vitis vinifera]	460392409	XM_004241761.1	1421	0	PREDICTED: Solanum lycopersicum 3-ketoacyl-CoA synthase 11-like (LOC101246151), mRNA	K15397	KCS	3-ketoacyl-CoA synthase	http://www.genome.jp/dbget-bin/www_bget?ko:K15397	O48780	2279	0	3-ketoacyl-CoA synthase 11 OS=Arabidopsis thaliana GN=KCS11 PE=2 SV=1	PF08392//PF00195//PF08545//PF02797//PF13520//PF08541	FAE1/Type III polyketide synthase-like protein//Chalcone and stilbene synthases, N-terminal domain//3-Oxoacyl-[acyl-carrier-protein (ACP)] synthase III//Chalcone and stilbene synthases, C-terminal domain//Amino acid permease//3-Oxoacyl-[acyl-carrier-protein (ACP)] synthase III C terminal	GO:0003333//GO:0009058//GO:0006865//GO:0006633//GO:0008610//GO:0042967//GO:0009409//GO:0009416	amino acid transmembrane transport//biosynthetic process//amino acid transport//fatty acid biosynthetic process//lipid biosynthetic process//acyl-carrier-protein biosynthetic process//response to cold//response to light stimulus	GO:0016746//GO:0004315//GO:0015171//GO:0016747	transferase activity, transferring acyl groups//3-oxoacyl-[acyl-carrier-protein] synthase activity//amino acid transmembrane transporter activity//transferase activity, transferring acyl groups other than amino-acyl groups	GO:0016020//GO:0005835	membrane//fatty acid synthase complex	--	--
c52525_g1	49.6995	7.15155	2.7969	3.8e-09	1.06e-06	3815	34761800	AAQ82053.1	4237	0	verticillium wilt disease resistance protein precursor [Solanum torvum]	34761799	AY311527.1	2199	0	Solanum torvum verticillium wilt disease resistance protein precursor (Ve) mRNA, complete cds	--	--	--	--	Q9C9H7	740	4.28e-81	Receptor-like protein 12 OS=Arabidopsis thaliana GN=RLP12 PE=2 SV=2	PF00560	Leucine Rich Repeat	--	--	GO:0005515	protein binding	--	--	KOG0619	FOG: Leucine rich repeat
c52652_g1	141.675	39.9885	1.8249	2.15e-14	1.06e-11	2924	--	--	--	--	--	460385666	XM_004238476.1	1370	0	PREDICTED: Solanum lycopersicum probable LRR receptor-like serine/threonine-protein kinase At4g08850-like (LOC101265539), mRNA	--	--	--	--	Q8VZG8	2037	0	Probable LRR receptor-like serine/threonine-protein kinase At4g08850 OS=Arabidopsis thaliana GN=At4g08850 PE=2 SV=3	PF07714//PF01163//PF00069//PF00560	Protein tyrosine kinase//RIO1 family//Protein kinase domain//Leucine Rich Repeat	GO:0006468	protein phosphorylation	GO:0004672//GO:0005515//GO:0005524//GO:0003824	protein kinase activity//protein binding//ATP binding//catalytic activity	--	--	--	--
c52671_g1	258.5	116.211	1.1534	3.8e-13	1.63e-10	4814	379987678	AFD22619.1	6726	0	dicer-like 2 protein [Nicotiana attenuata]	379987677	JN032014.1	3935	0	Nicotiana attenuata dicer-like 2 protein (DCL2) mRNA, complete cds	--	--	--	--	Q3EBC8	3878	0	Endoribonuclease Dicer homolog 2 OS=Arabidopsis thaliana GN=At3g03300 PE=1 SV=2	PF14622//PF00270//PF03368//PF04851//PF00176//PF00271//PF00636//PF02170//PF01405	Ribonuclease-III-like//DEAD/DEAH box helicase//Dicer dimerisation domain//Type III restriction enzyme, res subunit//SNF2 family N-terminal domain//Helicase conserved C-terminal domain//Ribonuclease III domain//PAZ domain//Photosystem II reaction centre T protein	GO:0051252//GO:0015979//GO:0006396	regulation of RNA metabolic process//photosynthesis//RNA processing	GO:0008026//GO:0004386//GO:0003725//GO:0004525//GO:0003676//GO:0016891//GO:0016787//GO:0005515//GO:0003677//GO:0003723//GO:0005524	ATP-dependent helicase activity//helicase activity//double-stranded RNA binding//ribonuclease III activity//nucleic acid binding//endoribonuclease activity, producing 5'-phosphomonoesters//hydrolase activity//protein binding//DNA binding//RNA binding//ATP binding	GO:0009539//GO:0005622//GO:0016020//GO:0009523	photosystem II reaction center//intracellular//membrane//photosystem II	KOG0701	dsRNA-specific nuclease Dicer and related ribonucleases
c52819_g3	41.94	7.65171	2.4545	4.81e-07	0.00010016	1472	3894389	AAC78594.1	1368	2.05e-178	Hcr2-2A [Solanum pimpinellifolium]	6635235	AB029327.1	586	0	Nicotiana tabacum mRNA for elicitor-inducible LRR receptor-like protein EILP, complete cds	--	--	--	--	Q9C9H7	516	8.1e-56	Receptor-like protein 12 OS=Arabidopsis thaliana GN=RLP12 PE=2 SV=2	PF02212//PF00560	Dynamin GTPase effector domain//Leucine Rich Repeat	--	--	GO:0003924//GO:0005515//GO:0005525	GTPase activity//protein binding//GTP binding	--	--	KOG0619	FOG: Leucine rich repeat
c52837_g2	44.8966	12.7026	1.8215	1.74e-05	0.0026824	2268	899344	CAA58859.1	3417	0	lipoxygenase [Nicotiana tabacum]	899343	X84040.1	1636	0	N.tabacum mRNA for lipoxygenase	K15718	LOX1_5	linoleate 9S-lipoxygenase	http://www.genome.jp/dbget-bin/www_bget?ko:K15718	Q43191	2949	0	Probable linoleate 9S-lipoxygenase 5 OS=Solanum tuberosum GN=LOX1.5 PE=2 SV=1	PF01477//PF00305	PLAT/LH2 domain//Lipoxygenase	GO:0055114//GO:0031408	oxidation-reduction process//oxylipin biosynthetic process	GO:0016165//GO:0016702//GO:0046872//GO:0005515//GO:0005506	linoleate 13S-lipoxygenase activity//oxidoreductase activity, acting on single donors with incorporation of molecular oxygen, incorporation of two atoms of oxygen//metal ion binding//protein binding//iron ion binding	--	--	--	--
c52985_g1	90.1621	37.502	1.2656	3.74e-06	0.00066209	3365	30013669	AAP03877.1	4038	0	Avr9/Cf-9 rapidly elicited protein 141 [Nicotiana tabacum]	460392512	XM_004241812.1	1690	0	PREDICTED: Solanum lycopersicum glutamate receptor 2.8-like (LOC101261421), mRNA	K05387	GRIP	glutamate receptor, ionotropic, plant	http://www.genome.jp/dbget-bin/www_bget?ko:K05387	Q9C5V5	2042	0	Glutamate receptor 2.8 OS=Arabidopsis thaliana GN=GLR2.8 PE=2 SV=2	PF00497//PF00060	Bacterial extracellular solute-binding proteins, family 3//Ligand-gated ion channel	GO:0006811//GO:0006810//GO:0007268//GO:0007165//GO:0035235	ion transport//transport//synaptic transmission//signal transduction//ionotropic glutamate receptor signaling pathway	GO:0005215//GO:0004970//GO:0005234	transporter activity//ionotropic glutamate receptor activity//extracellular-glutamate-gated ion channel activity	GO:0030288//GO:0016020//GO:0016021	outer membrane-bounded periplasmic space//membrane//integral component of membrane	KOG1052	Glutamate-gated kainate-type ion channel receptor subunit GluR5 and related subunits
c53149_g1	1662.21	0.71452	11.184	4.42e-226	1.14e-221	2861	157105546	XP_001648917.1	219	3.38e-16	hypothetical protein AaeL_AAEL014517 [Aedes aegypti] >gi|108868998|gb|EAT33223.1| AAEL014517-PA [Aedes aegypti]	510952439	KC527696.1	2610	0	Cucumber mosaic virus isolate RP12 segment RNA2, complete sequence	--	--	--	--	Q86783	4464	0	RNA-directed RNA polymerase 2a OS=Cucumber mosaic virus (strain K) GN=ORF2a PE=3 SV=1	PF00978	RNA dependent RNA polymerase	GO:0006144//GO:0006351	purine nucleobase metabolic process//transcription, DNA-templated	GO:0003968//GO:0003723	RNA-directed RNA polymerase activity//RNA binding	GO:0031379	RNA-directed RNA polymerase complex	--	--
c54056_g1	38.8564	2.61991	3.8906	1.82e-09	5.34e-07	1124	--	--	--	--	--	--	--	--	--	--	--	--	--	--	--	--	--	--	--	--	--	--	--	--	--	--	--	--
c55762_g1	37.8489	2.6993	3.8096	3.8e-09	1.06e-06	1250	8096269	BAA95789.1	154	1.67e-08	KED [Nicotiana tabacum]	--	--	--	--	--	--	--	--	--	--	--	--	--	--	--	--	--	--	--	--	--	--	--
c61536_g1	121.29	4.92225	4.623	8.69e-29	1.12e-25	1454	225446491	XP_002278211.1	1433	0	PREDICTED: 8-hydroxyquercetin 8-O-methyltransferase [Vitis vinifera]	460405438	XM_004248135.1	599	0	PREDICTED: Solanum lycopersicum trans-resveratrol di-O-methyltransferase-like (LOC101268615), mRNA	--	--	--	--	B6VJS4	1286	1.07e-173	Trans-resveratrol di-O-methyltransferase OS=Vitis vinifera GN=ROMT PE=1 SV=2	PF05175//PF00891//PF08100	Methyltransferase small domain//O-methyltransferase//Dimerisation domain	GO:0032259	methylation	GO:0008168//GO:0008171//GO:0046983	methyltransferase activity//O-methyltransferase activity//protein dimerization activity	--	--	--	--
c77677_g1	43.2391	5.32317	3.022	1.09e-08	2.87e-06	619	--	--	--	--	--	--	--	--	--	--	--	--	--	--	--	--	--	--	--	--	--	--	--	--	--	--	--	--
c77776_g1	1730.2	0.635129	11.412	1.97e-226	7.57e-222	3128	--	--	--	--	--	47496775	AB179764.1	2939	0	Cucumber mosaic virus RNA 1 segment, complete sequence	--	--	--	--	O40976	5144	0	Replication protein 1a OS=Cucumber mosaic virus (strain NT9) GN=ORF1a PE=3 SV=1	PF01443//PF01660//PF12467//PF12503	Viral (Superfamily 1) RNA helicase//Viral methyltransferase//Cucumber mosaic virus 1a protein family//Cucumber mosaic virus 1a protein C terminal	GO:0009451//GO:0080009//GO:0006396	RNA modification//mRNA methylation//RNA processing	GO:0016817//GO:0005524//GO:0003723//GO:0008168//GO:0008174	hydrolase activity, acting on acid anhydrides//ATP binding//RNA binding//methyltransferase activity//mRNA methyltransferase activity	--	--	--	--
c8528_g1	39.5899	2.85808	3.792	1.78e-09	5.24e-07	1578	--	--	--	--	--	--	--	--	--	--	--	--	--	--	--	--	--	--	--	--	--	--	--	--	--	--	--	--
c86186_g1	117.017	27.4701	2.0908	2.68e-14	1.3e-11	1372	225432588	XP_002277866.1	839	4.7e-106	PREDICTED: probable carboxylesterase 2-like [Vitis vinifera]	--	--	--	--	--	--	--	--	--	Q5NUF4	743	9.51e-93	2-hydroxyisoflavanone dehydratase OS=Glycyrrhiza echinata GN=HIDM PE=1 SV=1	PF07859//PF00326//PF01738//PF12740	alpha/beta hydrolase fold//Prolyl oligopeptidase family//Dienelactone hydrolase family//Chlorophyllase enzyme	GO:0015996//GO:0015994//GO:0006508//GO:0008152	chlorophyll catabolic process//chlorophyll metabolic process//proteolysis//metabolic process	GO:0016787//GO:0008236//GO:0047746	hydrolase activity//serine-type peptidase activity//chlorophyllase activity	--	--	KOG1515	Arylacetamide deacetylase
c86227_g1	28.1909	2.85808	3.3021	1.53e-06	0.0002952	874	350537105	NP_001233769.1	781	4.26e-101	uncharacterized protein LOC544001 precursor [Solanum lycopersicum] >gi|924626|gb|AAA80497.1| unknown [Solanum lycopersicum]	148538220	AK246986.1	248	2.73e-125	Solanum lycopersicum cDNA, clone: LEFL1007DD11, HTC in leaf	--	--	--	--	P13087	258	7.37e-25	Miraculin OS=Synsepalum dulcificum PE=1 SV=3	PF00197	Trypsin and protease inhibitor	GO:0010951	negative regulation of endopeptidase activity	GO:0004866	endopeptidase inhibitor activity	--	--	--	--
c86642_g1	31.4102	1.50843	4.3801	2.19e-08	5.47e-06	922	--	--	--	--	--	--	--	--	--	--	--	--	--	--	--	--	--	--	--	--	--	--	--	--	--	--	--	--
c87861_g1	33.9335	3.96956	3.0957	3.02e-07	6.59e-05	1067	13699079	BAB41200.1	981	1.31e-130	unnamed protein product [Nicotiana tabacum]	13699078	AB024512.2	921	0	Nicotiana tabacum mRNA, complete cds, 952 bp sequence	--	--	--	--	--	--	--	--	--	--	--	--	--	--	--	--	--	--
c93992_g1	182.284	20.6417	3.1426	6.02e-33	9.47e-30	1406	358635024	BAL22345.1	1563	0	oxidoreductase [Ipomoea batatas]	--	--	--	--	--	--	--	--	--	Q9C899	1278	1.35e-172	Feruloyl CoA ortho-hydroxylase 2 OS=Arabidopsis thaliana GN=F6'H2 PE=1 SV=1	PF01994//PF03171	tRNA ribose 2'-O-methyltransferase, aTrm56//2OG-Fe(II) oxygenase superfamily	GO:0055114//GO:0008033//GO:0002128//GO:0009451	oxidation-reduction process//tRNA processing//tRNA nucleoside ribose methylation//RNA modification	GO:0008175//GO:0016706//GO:0016491	tRNA methyltransferase activity//oxidoreductase activity, acting on paired donors, with incorporation or reduction of molecular oxygen, 2-oxoglutarate as one donor, and incorporation of one atom each of oxygen into both donors//oxidoreductase activity	GO:0005737	cytoplasm	KOG0143	Iron/ascorbate family oxidoreductases
c94048_g1	57.1187	15.879	1.8468	9.97e-07	0.00019996	1449	--	--	--	--	--	--	--	--	--	--	--	--	--	--	--	--	--	--	--	--	--	--	--	--	--	--	--	--
c96475_g1	34.2476	1.66721	4.3605	5.31e-09	1.45e-06	437	--	--	--	--	--	--	--	--	--	--	--	--	--	--	--	--	--	--	--	--	--	--	--	--	--	--	--	--
