# Supplementary material for: RNA-seq approach to analysis of gene expression profiles in dark green islands and light green tissues of Cucumber mosaic virus-infected Nicotiana tabacum
Source: PLoS One. 2017 May 10;12(5):e0175391. doi: 10.1371/journal.pone.0175391 (PMC5425015; doi:10.1371/journal.pone.0175391)
Supplement: S6 Data — (XLS) [file pone.0175391.s006.xls]

## Sheet: Data S6..LGTvsCK.DEG_down_annot
Gene_id	LGT_readcount	CK_readcount	log2.Fold_change.	p.value	q.value.Storey.et.al..2003.	Gene Length	NR GI	NR ID	NR Score	NR Evalue	NR Description	NT GI	NT ID	NT Score	NT Evalue	NT Description	KO ID	KO Name	KO Description	Http Link	Swissprot ID	Swissprot Score	Swissprot Evalue	Swissprot Description	PFAM ID	PFAM description	Gene Ontology Biological Pathway	BP Description	Gene Ontology Molecular Function	MF Description	Gene Ontology Cellular Component	CC Description	KOG ID	KOG Description
c14711_g1	106.756	316.096	-1.566	3.2872e-26	3.5662e-23	1029	60459405	AAX20048.1	854	7.52805e-111	CPRD49-like protein [Capsicum annuum]	60459404	AY829651.1	214	2.57148e-106	Capsicum annuum CPRD49-like protein mRNA, complete cds	--	--	--	--	O80443	684	1.26884e-85	GDSL esterase/lipase At2g38180 OS=Arabidopsis thaliana GN=At2g38180 PE=2 SV=1	PF00657	GDSL-like Lipase/Acylhydrolase	GO:0006629	lipid metabolic process	GO:0016788	hydrolase activity, acting on ester bonds	--	--	KOG3035	Isoamyl acetate-hydrolyzing esterase
c15362_g1	68.1549	207.527	-1.6064	2.3928e-18	1.5488e-15	953	60459393	AAX20042.1	448	5.05688e-52	proline-rich protein [Capsicum annuum]	60459392	AY829645.1	216	1.83878e-107	Capsicum annuum proline-rich protein mRNA, complete cds	--	--	--	--	P14009	320	2.95953e-34	14 kDa proline-rich protein DC2.15 OS=Daucus carota PE=2 SV=1	--	--	--	--	--	--	--	--	--	--
c16903_g1	40.8072	98.1274	-1.2658	4.5345e-07	9.517e-05	2867	224073436	XP_002304095.1	1466	0	predicted protein [Populus trichocarpa] >gi|222841527|gb|EEE79074.1| predicted protein [Populus trichocarpa]	225321320	AK319189.1	1000	0	Solanum lycopersicum cDNA, clone: LEFL1002DC05, HTC in leaf	--	--	--	--	C0LGQ5	512	8.55643e-52	LRR receptor-like serine/threonine-protein kinase GSO1 OS=Arabidopsis thaliana GN=GSO1 PE=2 SV=1	PF08054//PF00560	Leucine operon leader peptide//Leucine Rich Repeat	GO:0009098	leucine biosynthetic process	GO:0005515	protein binding	--	--	KOG0619	FOG: Leucine rich repeat
c19198_g1	7.34703	34.5327	-2.2327	9.7556e-06	0.001609	645	224103407	XP_002313044.1	303	1.84729e-32	predicted protein [Populus trichocarpa] >gi|222849452|gb|EEE86999.1| predicted protein [Populus trichocarpa]	--	--	--	--	--	--	--	--	--	Q1A173	258	9.03307e-27	Protein RADIALIS-like 6 OS=Arabidopsis thaliana GN=RL6 PE=2 SV=1	PF00249	Myb-like DNA-binding domain	--	--	GO:0003682//GO:0003677	chromatin binding//DNA binding	GO:0000785//GO:0005634	chromatin//nucleus	--	--
c23363_g1	33.6411	98.2068	-1.5456	4.98e-09	1.3699e-06	1766	224127526	XP_002320096.1	356	4.13996e-34	predicted protein [Populus trichocarpa] >gi|222860869|gb|EEE98411.1| predicted protein [Populus trichocarpa]	--	--	--	--	--	--	--	--	--	--	--	--	--	PF03810	Importin-beta N-terminal domain	GO:0006886	intracellular protein transport	GO:0008536	Ran GTPase binding	--	--	--	--
c25830_g1	13.7491	146.807	-3.4165	1.0847e-29	1.4161e-26	9149	324499608	ADY39835.1	154	4.26837e-07	Replicase polyprotein, partial [Ascaris suum]	--	--	--	--	--	--	--	--	--	Q9ILI5	154	2.99278e-08	Non-structural polyprotein 1AB OS=Turkey astrovirus 2 GN=ORF1 PE=3 SV=2	PF00004//PF00910//PF03767//PF00802//PF00680	ATPase family associated with various cellular activities (AAA)//RNA helicase//HAD superfamily, subfamily IIIB (Acid phosphatase)//Pneumovirus attachment glycoprotein G//RNA dependent RNA polymerase	GO:0006144//GO:0006771//GO:0019497//GO:0019062//GO:0006351	purine nucleobase metabolic process//riboflavin metabolic process//hexachlorocyclohexane metabolic process//virion attachment to host cell//transcription, DNA-templated	GO:0005524//GO:0003993//GO:0003723//GO:0003724//GO:0003968	ATP binding//acid phosphatase activity//RNA binding//RNA helicase activity//RNA-directed RNA polymerase activity	GO:0031379//GO:0055036//GO:0033644	RNA-directed RNA polymerase complex//virion membrane//host cell membrane	--	--
c31560_g2	7.48276	51.5248	-2.7836	1.0167e-09	3.1326e-07	492	294440430	ADE74632.1	165	2.98717e-11	aspartic protease 1 [Nicotiana tabacum]	--	--	--	--	--	--	--	--	--	--	--	--	--	--	--	GO:0006629//GO:0006508	lipid metabolic process//proteolysis	GO:0004190	aspartic-type endopeptidase activity	--	--	--	--
c32426_g1	84.282	180.211	-1.0964	9.4299e-10	2.9288e-07	867	118488240	ABK95939.1	326	1.93103e-34	unknown [Populus trichocarpa]	460392355	XM_004241734.1	225	1.65514e-112	PREDICTED: Solanum lycopersicum 14 kDa proline-rich protein DC2.15-like (LOC101263716), mRNA	--	--	--	--	P14009	269	3.45111e-27	14 kDa proline-rich protein DC2.15 OS=Daucus carota PE=2 SV=1	--	--	--	--	--	--	--	--	--	--
c32491_g1	51.4031	197.293	-1.9404	3.5712e-22	3.3141e-19	1094	31711507	BAC77634.1	980	2.30712e-130	24K germin like protein [Nicotiana tabacum]	31711506	AB112080.1	704	0	Nicotiana tabacum mRNA for 24K germin like protein, complete cds	--	--	--	--	Q9ZRA4	690	9.44452e-88	Auxin-binding protein ABP19a OS=Prunus persica GN=ABP19A PE=3 SV=1	PF00190//PF07847//PF03079	Cupin//Protein of unknown function (DUF1637)//ARD/ARD' family	GO:0055114//GO:0019530	oxidation-reduction process//taurine metabolic process	GO:0010309//GO:0045735//GO:0030145//GO:0047800	acireductone dioxygenase [iron(II)-requiring] activity//nutrient reservoir activity//manganese ion binding//cysteamine dioxygenase activity	GO:0048046	apoplast	--	--
c36300_g1	113.446	465.985	-2.0383	3.085e-53	1.1881e-49	725	48375046	AAT42190.1	416	1.8524e-47	putative proline-rich protein [Nicotiana tabacum]	48375045	AY554167.1	426	0	Nicotiana tabacum putative proline-rich protein mRNA, partial cds	--	--	--	--	Q9SU35	186	9.95726e-16	pEARLI1-like lipid transfer protein 1 OS=Arabidopsis thaliana GN=AZI1 PE=1 SV=1	--	--	--	--	--	--	--	--	--	--
c36705_g1	9.65799	46.5732	-2.2697	2.1412e-07	4.7393e-05	993	224133762	XP_002327674.1	665	1.39509e-83	predicted protein [Populus trichocarpa] >gi|222836759|gb|EEE75152.1| predicted protein [Populus trichocarpa]	349717317	FQ397317.1	164	1.54535e-78	Vitis vinifera clone SS0AEB7YD02	--	--	--	--	--	--	--	--	--	--	--	--	--	--	--	--	KOG2944	Glyoxalase
c37047_g1	57.0778	446.78	-2.9686	6.5109e-77	3.8577e-73	812	224120404	XP_002318321.1	329	2.72723e-34	predicted protein [Populus trichocarpa] >gi|222858994|gb|EEE96541.1| predicted protein [Populus trichocarpa]	--	--	--	--	--	--	--	--	--	D7LD59	191	3.39153e-16	CASP-like protein ARALYDRAFT_903204 OS=Arabidopsis lyrata subsp. lyrata GN=ARALYDRAFT_903204 PE=3 SV=1	--	--	--	--	--	--	--	--	--	--
c37402_g1	47.4172	228.72	-2.2701	1.3874e-30	1.8749e-27	386	--	--	--	--	--	460412688	XM_004251682.1	111	1.65614e-49	PREDICTED: Solanum lycopersicum uncharacterized LOC101261588 (LOC101261588), mRNA	--	--	--	--	--	--	--	--	--	--	--	--	--	--	--	--	--	--
c37871_g1	29.054	93.9991	-1.6939	1.0505e-09	3.2111e-07	719	21068893	BAB93003.1	757	5.08809e-96	NADPH:protochlorophyllide oxidoreductase [Nicotiana tabacum]	21068892	AB074570.1	548	0	Nicotiana tabacum POR1 mRNA for NADPH:protochlorophyllide oxidoreductase, complete cds	K00218	E1.3.1.33, por	protochlorophyllide reductase	http://www.genome.jp/dbget-bin/www_bget?ko:K00218	Q9SDT1	727	1.16511e-92	Protochlorophyllide reductase, chloroplastic OS=Daucus carota GN=POR1 PE=2 SV=1	--	--	GO:0055114//GO:0019685//GO:0015995	oxidation-reduction process//photosynthesis, dark reaction//chlorophyll biosynthetic process	GO:0016630//GO:0000166	protochlorophyllide reductase activity//nucleotide binding	--	--	KOG1208	Dehydrogenases with different specificities (related to short-chain alcohol dehydrogenases)
c38535_g1	21.7514	141.839	-2.7051	1.7866e-23	1.7202e-20	1276	400131552	CCH50953.1	1011	1.67309e-132	T1.1 [Malus x robusta]	460364884	XM_004228292.1	539	0	PREDICTED: Solanum lycopersicum uncharacterized LOC101255720 (LOC101255720), mRNA	--	--	--	--	--	--	--	--	--	--	--	--	--	--	--	--	--	--
c38677_g1	46.0277	156.398	-1.7646	5.7758e-16	3.1552e-13	985	21068893	BAB93003.1	1374	0	NADPH:protochlorophyllide oxidoreductase [Nicotiana tabacum]	21068892	AB074570.1	756	0	Nicotiana tabacum POR1 mRNA for NADPH:protochlorophyllide oxidoreductase, complete cds	K00218	E1.3.1.33, por	protochlorophyllide reductase	http://www.genome.jp/dbget-bin/www_bget?ko:K00218	Q41249	1081	1.70818e-144	Protochlorophyllide reductase, chloroplastic OS=Cucumis sativus GN=PORA PE=2 SV=1	PF01370//PF00106//PF12242	NAD dependent epimerase/dehydratase family//short chain dehydrogenase//NAD(P)H binding domain of trans-2-enoyl-CoA reductase	GO:0019685//GO:0055114//GO:0015995//GO:0008152//GO:0044237	photosynthesis, dark reaction//oxidation-reduction process//chlorophyll biosynthetic process//metabolic process//cellular metabolic process	GO:0016630//GO:0050662//GO:0003824//GO:0016491//GO:0000166	protochlorophyllide reductase activity//coenzyme binding//catalytic activity//oxidoreductase activity//nucleotide binding	--	--	KOG1208	Dehydrogenases with different specificities (related to short-chain alcohol dehydrogenases)
c38812_g1	147.886	314.508	-1.0886	9.0878e-16	4.8275e-13	1800	356570770	XP_003553557.1	393	8.97007e-40	PREDICTED: uncharacterized protein LOC100795652 [Glycine max]	460402252	XM_004246580.1	351	0	PREDICTED: Solanum lycopersicum uncharacterized LOC101262648 (LOC101262648), mRNA	--	--	--	--	--	--	--	--	PF00527//PF00403	E7 protein, Early protein//Heavy-metal-associated domain	GO:0030001//GO:0006355	metal ion transport//regulation of transcription, DNA-templated	GO:0003677//GO:0003700//GO:0046872	DNA binding//sequence-specific DNA binding transcription factor activity//metal ion binding	GO:0005667	transcription factor complex	--	--
c40196_g1	62.1409	132.985	-1.0976	1.4335e-07	3.2765e-05	1600	209954687	BAG80534.1	1586	0	putative glycosyltransferase [Lycium barbarum]	209954686	AB360610.1	549	0	Lycium barbarum UGT74P1 mRNA for putative glycosyltransferase, complete cds	--	--	--	--	Q9SYK9	1036	6.8378e-134	UDP-glycosyltransferase 74E2 OS=Arabidopsis thaliana GN=UGT74E2 PE=1 SV=1	PF04101//PF00201	Glycosyltransferase family 28 C-terminal domain//UDP-glucoronosyl and UDP-glucosyl transferase	GO:0005975//GO:0008152//GO:0030259	carbohydrate metabolic process//metabolic process//lipid glycosylation	GO:0016758//GO:0030246	transferase activity, transferring hexosyl groups//carbohydrate binding	--	--	KOG1192	UDP-glucuronosyl and UDP-glucosyl transferase
c40236_g1	5.9166	31.8025	-2.4263	8.3706e-06	0.0013955	1281	225427609	XP_002271561.1	1022	2.63045e-134	PREDICTED: uncharacterized protein LOC100244332 [Vitis vinifera] >gi|296085464|emb|CBI29196.3| unnamed protein product [Vitis vinifera]	460382819	XM_004237086.1	303	1.07994e-155	PREDICTED: Solanum lycopersicum uncharacterized LOC101260335 (LOC101260335), mRNA	--	--	--	--	--	--	--	--	--	--	--	--	--	--	--	--	--	--
c40343_g1	18.2005	62.796	-1.7867	2.3175e-07	5.1147e-05	1882	359482873	XP_003632856.1	710	7.76822e-83	PREDICTED: transcription factor bHLH87-like [Vitis vinifera]	460392688	XM_004241899.1	146	3.02033e-68	PREDICTED: Solanum lycopersicum transcription factor bHLH87-like (LOC101262125), mRNA	--	--	--	--	Q8S3D2	523	3.09726e-58	Transcription factor bHLH87 OS=Arabidopsis thaliana GN=BHLH87 PE=2 SV=1	PF00010	Helix-loop-helix DNA-binding domain	--	--	GO:0046983	protein dimerization activity	--	--	--	--
c40645_g1	79.7993	174.155	-1.1259	8.1724e-10	2.5693e-07	1003	255588548	XP_002534640.1	840	2.9662e-109	conserved hypothetical protein [Ricinus communis] >gi|223524858|gb|EEF27743.1| conserved hypothetical protein [Ricinus communis]	460390707	XM_004240919.1	379	0	PREDICTED: Solanum lycopersicum rhodanese-like domain-containing protein 14, chloroplastic-like (LOC101262218), mRNA	--	--	--	--	Q94A65	760	1.9851e-98	Rhodanese-like domain-containing protein 14, chloroplastic OS=Arabidopsis thaliana GN=At4g27700 PE=2 SV=1	--	--	--	--	--	--	--	--	--	--
c41828_g1	30.9752	128.724	-2.0551	4.9063e-16	2.6994e-13	1129	156891141	ABU96708.1	507	1.66772e-60	glutaredoxin [Solanum tuberosum]	460389770	XM_004240474.1	302	3.4107e-155	PREDICTED: Solanum lycopersicum glutaredoxin-C13-like (LOC101251684), mRNA	K03676	grxC, GLRX, GLRX2	glutaredoxin 3	http://www.genome.jp/dbget-bin/www_bget?ko:K03676	O82255	388	4.51667e-44	Glutaredoxin-C13 OS=Arabidopsis thaliana GN=GRXC13 PE=3 SV=1	PF00462	Glutaredoxin	GO:0045454//GO:0006118	cell redox homeostasis//electron transport	GO:0009055//GO:0015035	electron carrier activity//protein disulfide oxidoreductase activity	--	--	KOG1752	Glutaredoxin and related proteins
c44129_g2	89.9045	204.577	-1.1862	4.1715e-12	1.6478e-09	935	156891141	ABU96708.1	381	1.64634e-42	glutaredoxin [Solanum tuberosum]	--	--	--	--	--	K03676	grxC, GLRX, GLRX2	glutaredoxin 3	http://www.genome.jp/dbget-bin/www_bget?ko:K03676	O82255	302	3.30965e-32	Glutaredoxin-C13 OS=Arabidopsis thaliana GN=GRXC13 PE=3 SV=1	PF00462	Glutaredoxin	GO:0006118//GO:0045454	electron transport//cell redox homeostasis	GO:0015035//GO:0009055	protein disulfide oxidoreductase activity//electron carrier activity	--	--	KOG1752	Glutaredoxin and related proteins
c44129_g3	34.7835	145.042	-2.06	6.3705e-18	4.0552e-15	687	156891141	ABU96708.1	462	1.19516e-55	glutaredoxin [Solanum tuberosum]	460403966	XM_004247409.1	103	8.56393e-45	PREDICTED: Solanum lycopersicum glutaredoxin-C13-like (LOC101258486), mRNA	K03676	grxC, GLRX, GLRX2	glutaredoxin 3	http://www.genome.jp/dbget-bin/www_bget?ko:K03676	O82255	382	6.80537e-45	Glutaredoxin-C13 OS=Arabidopsis thaliana GN=GRXC13 PE=3 SV=1	PF00462	Glutaredoxin	GO:0006118//GO:0045454	electron transport//cell redox homeostasis	GO:0015035//GO:0009055	protein disulfide oxidoreductase activity//electron carrier activity	--	--	KOG1752	Glutaredoxin and related proteins
c44428_g1	38.4588	98.2298	-1.3528	1.1176e-07	2.585e-05	2615	--	--	--	--	--	171461046	AC215438.3	66	1.24897e-23	Solanum lycopersicum chromosome 2 clone C02HBa0320M09, complete sequence	--	--	--	--	--	--	--	--	PF06839	GRF zinc finger	--	--	GO:0008270	zinc ion binding	--	--	--	--
c44961_g1	38.4579	83.3083	-1.1152	2.4882e-05	0.003707	2651	225448341	XP_002266768.1	1357	4.51395e-175	PREDICTED: cytochrome P450 734A1 [Vitis vinifera] >gi|297736650|emb|CBI25521.3| unnamed protein product [Vitis vinifera]	460378913	XM_004235164.1	621	0	PREDICTED: Solanum lycopersicum cytokinin hydroxylase-like (LOC101249999), mRNA	--	--	--	--	Q93Z79	1030	1.69692e-127	Cytochrome P450 714A1 OS=Arabidopsis thaliana GN=CYP714A1 PE=2 SV=1	PF03324//PF00067	Herpesvirus DNA helicase/primase complex associated protein//Cytochrome P450	GO:0055114//GO:0019079//GO:0006118	oxidation-reduction process//viral genome replication//electron transport	GO:0016705//GO:0009055//GO:0005506//GO:0004497//GO:0020037	oxidoreductase activity, acting on paired donors, with incorporation or reduction of molecular oxygen//electron carrier activity//iron ion binding//monooxygenase activity//heme binding	--	--	KOG0157	Cytochrome P450 CYP4/CYP19/CYP26 subfamilies
c45094_g4	3.82839	27.5479	-2.8471	6.2982e-06	0.0010685	1342	297734024	CBI15271.3	523	5.97315e-60	unnamed protein product [Vitis vinifera]	--	--	--	--	--	K15040	VDAC2	voltage-dependent anion channel protein 2	http://www.genome.jp/dbget-bin/www_bget?ko:K15040	P42056	426	7.01437e-47	Mitochondrial outer membrane protein porin of 36 kDa OS=Solanum tuberosum PE=1 SV=2	PF01459	Eukaryotic porin	GO:0055085	transmembrane transport	--	--	GO:0005741	mitochondrial outer membrane	--	--
c45398_g1	6.53959	58.2731	-3.1556	5.4071e-12	2.0929e-09	1813	338762845	AEI98632.1	1520	0	hypothetical protein 111018.19 [Coffea canephora]	460373168	XM_004232347.1	913	0	PREDICTED: Solanum lycopersicum uncharacterized LOC101255155 (LOC101255155), mRNA	--	--	--	--	--	--	--	--	PF01925	Sulfite exporter TauE/SafE	--	--	--	--	GO:0016021	integral component of membrane	--	--
c45425_g1	103.284	206.628	-1.0004	1.106e-09	3.3673e-07	1841	21068895	BAB93004.1	1963	0	NADPH:protochlorophyllide oxidoreductase [Nicotiana tabacum]	21068894	AB074571.1	1326	0	Nicotiana tabacum POR2 mRNA for NADPH:protochlorophyllide oxidoreductase, complete cds	K00218	E1.3.1.33, por	protochlorophyllide reductase	http://www.genome.jp/dbget-bin/www_bget?ko:K00218	Q9SDT1	1656	0	Protochlorophyllide reductase, chloroplastic OS=Daucus carota GN=POR1 PE=2 SV=1	PF12242//PF00106	NAD(P)H binding domain of trans-2-enoyl-CoA reductase//short chain dehydrogenase	GO:0015995//GO:0019685//GO:0008152//GO:0055114	chlorophyll biosynthetic process//photosynthesis, dark reaction//metabolic process//oxidation-reduction process	GO:0016491//GO:0000166//GO:0016630	oxidoreductase activity//nucleotide binding//protochlorophyllide reductase activity	--	--	KOG1208	Dehydrogenases with different specificities (related to short-chain alcohol dehydrogenases)
c45510_g1	44.8096	94.7461	-1.0803	1.1592e-05	0.0018758	1911	255564685	XP_002523337.1	1631	0	Aspartic proteinase nepenthesin-1 precursor, putative [Ricinus communis] >gi|223537425|gb|EEF39053.1| Aspartic proteinase nepenthesin-1 precursor, putative [Ricinus communis]	460368268	XM_004229942.1	805	0	PREDICTED: Solanum lycopersicum protein ASPARTIC PROTEASE IN GUARD CELL 1-like (LOC101254425), mRNA	--	--	--	--	Q9LS40	958	4.21099e-120	Protein ASPARTIC PROTEASE IN GUARD CELL 1 OS=Arabidopsis thaliana GN=ASPG1 PE=1 SV=1	PF02354//PF00026	Latrophilin Cytoplasmic C-terminal region//Eukaryotic aspartyl protease	GO:0007186//GO:0006508	G-protein coupled receptor signaling pathway//proteolysis	GO:0008233//GO:0004190//GO:0004930	peptidase activity//aspartic-type endopeptidase activity//G-protein coupled receptor activity	GO:0016020	membrane	KOG1339	Aspartyl protease
c45776_g1	6.96158	33.0203	-2.2459	1.4259e-05	0.0022507	1435	255558718	XP_002520383.1	471	7.8459e-52	copper ion binding protein, putative [Ricinus communis] >gi|223540430|gb|EEF41999.1| copper ion binding protein, putative [Ricinus communis]	460412856	XM_004251766.1	231	1.28396e-115	PREDICTED: Solanum lycopersicum uncharacterized LOC101261198 (LOC101261198), mRNA	--	--	--	--	Q9S728	417	4.89466e-45	Protodermal factor 1 OS=Arabidopsis thaliana GN=PDF1 PE=2 SV=1	--	--	--	--	--	--	--	--	--	--
c45851_g1	43.2434	110.751	-1.3568	1.6355e-08	4.1852e-06	2059	225449204	XP_002276050.1	1817	0	PREDICTED: uncharacterized acetyltransferase At3g50280-like [Vitis vinifera]	460388563	XM_004239889.1	291	8.21715e-149	PREDICTED: Solanum lycopersicum BAHD acyltransferase DCR-like (LOC101256490), mRNA	--	--	--	--	Q9SND9	514	6.06587e-56	Uncharacterized acetyltransferase At3g50280 OS=Arabidopsis thaliana GN=At3g50280 PE=3 SV=1	PF08163//PF02458	NUC194 domain//Transferase family	GO:0009069//GO:0080167//GO:0016310//GO:0006303	serine family amino acid metabolic process//response to karrikin//phosphorylation//double-strand break repair via nonhomologous end joining	GO:0005524//GO:0003677//GO:0016747//GO:0004677	ATP binding//DNA binding//transferase activity, transferring acyl groups other than amino-acyl groups//DNA-dependent protein kinase activity	GO:0005958//GO:0005634	DNA-dependent protein kinase-DNA ligase 4 complex//nucleus	--	--
c45955_g1	22.9703	197.394	-3.1032	2.2612e-36	4.1468e-33	1745	297736824	CBI26025.3	1473	0	unnamed protein product [Vitis vinifera]	460404274	XM_004247561.1	557	0	PREDICTED: Solanum lycopersicum aspartic proteinase oryzasin-1-like (LOC101258304), mRNA	K08245	E3.4.23.40	phytepsin	http://www.genome.jp/dbget-bin/www_bget?ko:K08245	Q42456	1292	7.78187e-171	Aspartic proteinase oryzasin-1 OS=Oryza sativa subsp. japonica GN=Os05g0567100 PE=2 SV=2	PF00026//PF05184	Eukaryotic aspartyl protease//Saposin-like type B, region 1	GO:0006508//GO:0006629	proteolysis//lipid metabolic process	GO:0004190//GO:0016787	aspartic-type endopeptidase activity//hydrolase activity	--	--	KOG1339	Aspartyl protease
c4617_g1	4.43745	33.4903	-2.9159	4.6996e-07	9.8366e-05	243	418731269	AFX67029.1	366	1.10911e-40	aspartic protease, partial [Solanum tuberosum]	--	--	--	--	--	K08245	E3.4.23.40	phytepsin	http://www.genome.jp/dbget-bin/www_bget?ko:K08245	P42211	227	9.32336e-22	Aspartic proteinase OS=Oryza sativa subsp. japonica GN=RAP PE=2 SV=2	--	--	--	--	--	--	--	--	--	--
c46313_g4	54.1996	125.124	-1.207	3.9365e-08	9.4752e-06	1523	1730557	P53535.1	2171	0	RecName: Full=Alpha-1,4 glucan phosphorylase L-2 isozyme, chloroplastic/amyloplastic; AltName: Full=Starch phosphorylase L-2; Flags: Precursor >gi|313349|emb|CAA52036.1| starch phosphorylase [Solanum tuberosum]	313348	X73684.1	1122	0	S.tuberosum mRNA for leaf type L starch phosphorylase	K00688	E2.4.1.1, glgP, PYG	starch phosphorylase	http://www.genome.jp/dbget-bin/www_bget?ko:K00688	P53535	2171	0	Alpha-1,4 glucan phosphorylase L-2 isozyme, chloroplastic/amyloplastic OS=Solanum tuberosum GN=STP-1 PE=1 SV=1	PF00343	Carbohydrate phosphorylase	GO:0005975	carbohydrate metabolic process	GO:0008184//GO:0005515//GO:0030170	glycogen phosphorylase activity//protein binding//pyridoxal phosphate binding	GO:0009501//GO:0009507	amyloplast//chloroplast	KOG2099	Glycogen phosphorylase
c46355_g1	7.39576	65.0761	-3.1374	3.6747e-13	1.5812e-10	1759	350538585	NP_001234862.1	2119	0	endo-1,4-beta-glucanase precursor [Solanum lycopersicum] >gi|531903|gb|AAA69908.1| endo-1,4-beta-glucanase precursor [Solanum lycopersicum]	350538584	NM_001247933.1	854	0	Solanum lycopersicum endo-1,4-beta-glucanase precursor (Cel1), mRNA >gi|531902|gb|U13054.1|LEU13054 Lycopersicon esculentum endo-1,4-beta-glucanase precursor (Cel1) mRNA, complete cds	--	--	--	--	P22503	1713	0	Endoglucanase OS=Phaseolus vulgaris PE=2 SV=2	PF00759	Glycosyl hydrolase family 9	GO:0009829//GO:0005985//GO:0005982//GO:0005975	cell wall modification involved in fruit ripening//sucrose metabolic process//starch metabolic process//carbohydrate metabolic process	GO:0008810//GO:0004553	cellulase activity//hydrolase activity, hydrolyzing O-glycosyl compounds	--	--	--	--
c47294_g1	299.174	863.169	-1.5287	2.4519e-66	1.1804e-62	3978	356548565	XP_003542671.1	383	1.06079e-37	PREDICTED: uncharacterized protein LOC100784254 [Glycine max]	460394376	XM_004242732.1	167	1.36511e-79	PREDICTED: Solanum lycopersicum uncharacterized LOC101248118 (LOC101248118), mRNA	--	--	--	--	--	--	--	--	PF13181//PF00515	Tetratricopeptide repeat//Tetratricopeptide repeat	--	--	GO:0005515	protein binding	--	--	--	--
c47529_g1	108.799	248.745	-1.193	1.629e-14	8.1475e-12	2010	28273096	BAC56914.1	2791	0	nitrate transporter [Nicotiana tabacum]	28273095	AB102806.1	1773	0	Nicotiana tabacum NtNRT1.1-t mRNA for nitrate transporter, complete cds	--	--	--	--	Q05085	1813	0	Protein NRT1/ PTR FAMILY 6.3 OS=Arabidopsis thaliana GN=NPF6.3 PE=1 SV=1	PF00854	POT family	GO:0006810//GO:0006857	transport//oligopeptide transport	GO:0005215	transporter activity	GO:0016020//GO:0016021	membrane//integral component of membrane	KOG1237	H+/oligopeptide symporter
c48243_g1	45.1576	184.332	-2.0293	5.8464e-22	5.1173e-19	2273	12539609	AAG59584.1	3348	0	pathogen-inducible alpha-dioxygenase [Nicotiana attenuata]	12539608	AF229926.1	1781	0	Nicotiana attenuata pathogen-inducible alpha-dioxygenase (PIOX_NICAT) mRNA, complete cds	K10529	DOX1	alpha-dioxygenase	http://www.genome.jp/dbget-bin/www_bget?ko:K10529	Q9SGH6	2553	0	Alpha-dioxygenase 1 OS=Arabidopsis thaliana GN=DOX1 PE=1 SV=1	PF01599//PF03098	Ribosomal protein S27a//Animal haem peroxidase	GO:0006979//GO:0006412//GO:0055114//GO:0006804//GO:0042254	response to oxidative stress//translation//oxidation-reduction process//peroxidase reaction//ribosome biogenesis	GO:0016702//GO:0020037//GO:0004601//GO:0003735	oxidoreductase activity, acting on single donors with incorporation of molecular oxygen, incorporation of two atoms of oxygen//heme binding//peroxidase activity//structural constituent of ribosome	GO:0005840//GO:0005622	ribosome//intracellular	KOG2408	Peroxidase/oxygenase
c48414_g5	182.03	408.464	-1.166	4.2092e-22	3.741e-19	7549	147818536	CAN67468.1	378	3.90553e-44	hypothetical protein VITISV_031394 [Vitis vinifera]	58696565	AJ627183.1	368	0	Nicotiana tabacum xylt gene for putative beta-(1,2)-xylosyltransferase, exons 1-3	--	--	--	--	Q39103	155	6.5487e-09	Gibberellin 3-beta-dioxygenase 1 OS=Arabidopsis thaliana GN=GA3OX1 PE=1 SV=2	PF03159	XRN 5'-3' exonuclease N-terminus	--	--	GO:0003676//GO:0004527	nucleic acid binding//exonuclease activity	GO:0005622	intracellular	--	--
c48545_g2	158.851	349.04	-1.1357	2.0593e-18	1.3557e-15	2994	225442092	XP_002272769.1	2905	0	PREDICTED: subtilisin-like protease isoform 1 [Vitis vinifera]	460392534	XM_004241823.1	1303	0	PREDICTED: Solanum lycopersicum subtilisin-like protease-like (LOC101264734), mRNA	--	--	--	--	O65351	2068	0	Subtilisin-like protease OS=Arabidopsis thaliana GN=ARA12 PE=1 SV=1	PF00082//PF05922	Subtilase family//Peptidase inhibitor I9	GO:0006508//GO:0043086	proteolysis//negative regulation of catalytic activity	GO:0042802//GO:0004252	identical protein binding//serine-type endopeptidase activity	--	--	--	--
c48865_g1	18.0108	153.638	-3.0926	1.3426e-28	1.6953e-25	1901	255569343	XP_002525639.1	1357	9.64742e-180	Vacuolar cation/proton exchanger 1a, putative [Ricinus communis] >gi|223535075|gb|EEF36757.1| Vacuolar cation/proton exchanger 1a, putative [Ricinus communis]	460389519	XM_004240352.1	820	0	PREDICTED: Solanum lycopersicum vacuolar cation/proton exchanger 3-like (LOC101265339), mRNA	K07300	chaA, CAX	Ca2+:H+ antiporter	http://www.genome.jp/dbget-bin/www_bget?ko:K07300	Q93Z81	1173	6.11956e-153	Vacuolar cation/proton exchanger 3 OS=Arabidopsis thaliana GN=CAX3 PE=1 SV=1	PF01699	Sodium/calcium exchanger protein	GO:0055085	transmembrane transport	--	--	GO:0016021	integral component of membrane	KOG1397	Ca2+/H+ antiporter VCX1 and related proteins
c49053_g1	32.8624	126.672	-1.9466	7.5768e-15	3.8395e-12	1930	--	--	--	--	--	460371585	XM_004231568.1	1190	0	PREDICTED: Solanum lycopersicum aspartic proteinase A1-like (LOC101258506), mRNA	K08245	E3.4.23.40	phytepsin	http://www.genome.jp/dbget-bin/www_bget?ko:K08245	O04057	2020	0	Aspartic proteinase OS=Cucurbita pepo PE=2 SV=1	PF05184//PF00026//PF03811	Saposin-like type B, region 1//Eukaryotic aspartyl protease//InsA N-terminal domain	GO:0006629//GO:0006313//GO:0006508	lipid metabolic process//transposition, DNA-mediated//proteolysis	GO:0004190	aspartic-type endopeptidase activity	--	--	KOG1339	Aspartyl protease
c49191_g1	16.8797	74.1513	-2.1352	2.8501e-10	9.2239e-08	2289	383212272	BAM09006.1	2531	0	cytokinin oxidase/dehydrogenase-like [Solanum lycopersicum]	227809537	FJ888606.1	931	0	Solanum tuberosum cytokinin oxidase/dehydrogenase (CKX4) mRNA, complete cds	K00279	CKX	cytokinin dehydrogenase	http://www.genome.jp/dbget-bin/www_bget?ko:K00279	Q67YU0	2004	0	Cytokinin dehydrogenase 5 OS=Arabidopsis thaliana GN=CKX5 PE=2 SV=1	PF01565//PF09265	FAD binding domain//Cytokinin dehydrogenase 1, FAD and cytokinin binding	GO:0009690//GO:0006040//GO:0055114	cytokinin metabolic process//amino sugar metabolic process//oxidation-reduction process	GO:0008762//GO:0016491//GO:0050660//GO:0019139	UDP-N-acetylmuramate dehydrogenase activity//oxidoreductase activity//flavin adenine dinucleotide binding//cytokinin dehydrogenase activity	--	--	--	--
c49280_g1	705.276	1640.35	-1.2177	2.638e-89	2.2577e-85	1347	257831431	ACV71016.1	1263	2.14473e-170	UPA16 [Capsicum annuum]	460379147	XM_004235278.1	570	0	PREDICTED: Solanum lycopersicum bidirectional sugar transporter SWEET11-like (LOC101261104), mRNA	K15382	SLC50A, SWEET	solute carrier family 50 (sugar transporter)	http://www.genome.jp/dbget-bin/www_bget?ko:K15382	Q9SMM5	701	4.15444e-87	Bidirectional sugar transporter SWEET11 OS=Arabidopsis thaliana GN=SWEET11 PE=1 SV=1	PF03083	Sugar efflux transporter for intercellular exchange	GO:0008643	carbohydrate transport	--	--	GO:0016021//GO:0005886	integral component of membrane//plasma membrane	--	--
c49796_g1	8.52687	45.0306	-2.4008	1.3648e-07	3.1286e-05	2678	393191329	AFN06073.1	4113	0	sieve element occlusion protein 2 [Nicotiana tabacum]	393191328	JX119095.1	2234	0	Nicotiana tabacum sieve element occlusion protein 2 (SEO2) mRNA, complete cds	--	--	--	--	--	--	--	--	PF02948//PF03533	Amelogenin//SPO11 homologue	GO:0007131//GO:0007275	reciprocal meiotic recombination//multicellular organismal development	GO:0003677	DNA binding	GO:0005578	proteinaceous extracellular matrix	--	--
c51057_g1	8.7879	42.2361	-2.2649	8.0981e-07	0.00016415	2479	393191327	AFN06072.1	3887	0	sieve element occlusion protein 1 [Nicotiana tabacum]	393191326	JX119093.1	2145	0	Nicotiana tabacum sieve element occlusion protein 1 (SEO1) mRNA, complete cds	--	--	--	--	--	--	--	--	PF05676	NADH-ubiquinone oxidoreductase B18 subunit (NDUFB7)	GO:0015992//GO:0006118//GO:0006744//GO:0006814//GO:0006120	proton transport//electron transport//ubiquinone biosynthetic process//sodium ion transport//mitochondrial electron transport, NADH to ubiquinone	GO:0003954//GO:0008137	NADH dehydrogenase activity//NADH dehydrogenase (ubiquinone) activity	GO:0005739	mitochondrion	--	--
c69792_g1	50.0771	146.097	-1.5447	1.0057e-12	4.2332e-10	1574	688423	BAA05470.1	778	1.94734e-96	tumor-related protein [Nicotiana glauca x Nicotiana langsdorffii]	460387962	XM_004239593.1	224	1.09878e-111	PREDICTED: Solanum lycopersicum TGACG-sequence-specific DNA-binding protein TGA-2.1-like (LOC101244373), mRNA	--	--	--	--	P23923	164	5.43195e-11	Transcription factor HBP-1b(c38) OS=Triticum aestivum PE=2 SV=1	PF00210//PF14144	Ferritin-like domain//Seed dormancy control	GO:0006351//GO:0006879	transcription, DNA-templated//cellular iron ion homeostasis	GO:0008199//GO:0043565	ferric iron binding//sequence-specific DNA binding	--	--	--	--
c94209_g1	69.1738	168.554	-1.2849	2.2685e-11	8.3603e-09	1750	225454342	XP_002275850.1	1286	2.31302e-169	PREDICTED: putative UDP-rhamnose:rhamnosyltransferase 1 [Vitis vinifera]	--	--	--	--	--	--	--	--	--	Q66PF2	882	7.80814e-110	Putative UDP-rhamnose:rhamnosyltransferase 1 OS=Fragaria ananassa GN=GT4 PE=2 SV=1	PF00201//PF04101	UDP-glucoronosyl and UDP-glucosyl transferase//Glycosyltransferase family 28 C-terminal domain	GO:0008152//GO:0030259//GO:0005975	metabolic process//lipid glycosylation//carbohydrate metabolic process	GO:0016758//GO:0030246	transferase activity, transferring hexosyl groups//carbohydrate binding	--	--	KOG1192	UDP-glucuronosyl and UDP-glucosyl transferase
