# Supplementary material for: RNA-seq approach to analysis of gene expression profiles in dark green islands and light green tissues of Cucumber mosaic virus-infected Nicotiana tabacum
Source: PLoS One. 2017 May 10;12(5):e0175391. doi: 10.1371/journal.pone.0175391 (PMC5425015; doi:10.1371/journal.pone.0175391)
Supplement: S7 Data — (XLS) [file pone.0175391.s007.xls]

## Sheet: Data S7..LGTvsDGI.DEG_up_annot
Gene_id	LGT_readcount	DGI_readcount	log2.Fold_change.	p.value	q.value.Storey.et.al..2003.	Gene Length	NR GI	NR ID	NR Score	NR Evalue	NR Description	NT GI	NT ID	NT Score	NT Evalue	NT Description	KO ID	KO Name	KO Description	Http Link	Swissprot ID	Swissprot Score	Swissprot Evalue	Swissprot Description	PFAM ID	PFAM description	Gene Ontology Biological Pathway	BP Description	Gene Ontology Molecular Function	MF Description	Gene Ontology Cellular Component	CC Description	KOG ID	KOG Description
c15835_g1	105.894	50.1672	1.0778	9.8561e-07	0.0002559	2186	225436687	XP_002263127.1	1794	0	PREDICTED: fatty acyl-CoA reductase 3 isoform 1 [Vitis vinifera] >gi|296084944|emb|CBI28353.3| unnamed protein product [Vitis vinifera]	460391410	XM_004241266.1	815	0	PREDICTED: Solanum lycopersicum fatty acyl-CoA reductase 3-like (LOC101250126), mRNA	K13356	FAR	fatty acyl-CoA reductase	http://www.genome.jp/dbget-bin/www_bget?ko:K13356	Q9XGY7	1634	0	Alcohol-forming fatty acyl-CoA reductase OS=Simmondsia chinensis PE=1 SV=1	PF04321//PF03015	RmlD substrate binding domain//Male sterility protein	GO:0009225//GO:0045226//GO:0009117//GO:0030639//GO:0019872	nucleotide-sugar metabolic process//extracellular polysaccharide biosynthetic process//nucleotide metabolic process//polyketide biosynthetic process//streptomycin biosynthetic process	GO:0000166//GO:0008831//GO:0080019	nucleotide binding//dTDP-4-dehydrorhamnose reductase activity//fatty-acyl-CoA reductase (alcohol-forming) activity	--	--	KOG1221	Acyl-CoA reductase
c19349_g1	177.414	83.263	1.0914	1.6169e-10	7.572e-08	1831	18000070	AAL54886.1	2526	0	cytochrome P450-dependent fatty acid hydroxylase [Nicotiana tabacum]	18000069	AF092915.1	1706	0	Nicotiana tabacum cytochrome P450-dependent fatty acid hydroxylase (CYP94A4) mRNA, complete cds	--	--	--	--	P98188	1701	0	Cytochrome P450 94A2 OS=Vicia sativa GN=CYP94A2 PE=2 SV=1	PF05151//PF00067	Photosystem II reaction centre M protein (PsbM)//Cytochrome P450	GO:0019684//GO:0015979//GO:0055114//GO:0006118	photosynthesis, light reaction//photosynthesis//oxidation-reduction process//electron transport	GO:0016705//GO:0020037//GO:0005506//GO:0004497//GO:0009055	oxidoreductase activity, acting on paired donors, with incorporation or reduction of molecular oxygen//heme binding//iron ion binding//monooxygenase activity//electron carrier activity	GO:0009523//GO:0016021	photosystem II//integral component of membrane	KOG0157	Cytochrome P450 CYP4/CYP19/CYP26 subfamilies
c32449_g1	223.303	87.2807	1.3553	5.2265e-17	4.071e-14	791	311893225	BAJ25784.1	534	1.67975e-65	putative PR-10 type pathogenesis-related protein [Nicotiana tabacum]	311893226	AB518292.1	213	7.04858e-106	Nicotiana tabacum NtSN1c mRNA for putative PR-10 type pathogenesis-related protein, complete cds	--	--	--	--	P85524	284	2.01145e-29	Kirola OS=Actinidia deliciosa PE=1 SV=1	PF00407	Pathogenesis-related protein Bet v I family	GO:0006952//GO:0009607	defense response//response to biotic stimulus	--	--	--	--	--	--
c33812_g1	213.791	84.9672	1.3312	5.5692e-16	4.0105e-13	848	311893221	BAJ25782.1	483	3.24072e-58	putative metallocarboxypeptidase inhibitor precursor [Nicotiana tabacum]	311893220	AB518289.1	515	0	Nicotiana tabacum NtMCPIb mRNA for putative metallocarboxypeptidase inhibitor precursor, complete cds	--	--	--	--	P01076	173	1.55548e-14	Metallocarboxypeptidase inhibitor OS=Solanum lycopersicum PE=1 SV=2	--	--	GO:0010951	negative regulation of endopeptidase activity	GO:0008191	metalloendopeptidase inhibitor activity	--	--	--	--
c34292_g1	112.382	54.3833	1.0472	7.9612e-07	0.00021028	849	224075070	XP_002304545.1	262	1.28582e-25	predicted protein [Populus trichocarpa] >gi|222841977|gb|EEE79524.1| predicted protein [Populus trichocarpa]	363901077	JN051506.1	61	2.37934e-21	Hevea brasiliensis clone HbSNP11 hypothetical protein mRNA, complete cds	--	--	--	--	--	--	--	--	--	--	--	--	--	--	--	--	--	--
c34322_g1	224.799	52.8729	2.088	6.564e-29	8.7903e-26	363	218304	BAA14220.1	481	2.12975e-59	PR1a protein precursor [Nicotiana tabacum] >gi|226219|prf||1501385A pathogenesis related protein PR1a	19939	X06361.1	358	0	Nicotiana tabacum gene for pathogenesis-related protein PR1a	K13449	PR1	pathogenesis-related protein 1	http://www.genome.jp/dbget-bin/www_bget?ko:K13449	P08299	481	1.45952e-60	Pathogenesis-related protein 1A OS=Nicotiana tabacum PE=1 SV=1	PF07776	Zinc-finger associated domain (zf-AD)	--	--	GO:0008270	zinc ion binding	GO:0005634	nucleus	KOG3017	Defense-related protein containing SCP domain
c34322_g2	212.108	50.2588	2.0774	3.2578e-27	4.0766e-24	457	130826	P08299.1	316	4.49565e-34	RecName: Full=Pathogenesis-related protein 1A; Short=PR-1A; Flags: Precursor >gi|19934|emb|CAA31233.1| unnamed protein product [Nicotiana tabacum] >gi|19936|emb|CAA29392.1| PR-1a precursor (AA -30 to 138) [Nicotiana tabacum] >gi|19940|emb|CAA29660.1| PR1a precursor (AA -30 to -1) [Nicotiana tabacum]	19933	X12737.1	457	0	Tobacco PR-1a gene for pathogenesis-related protein 1a	K13449	PR1	pathogenesis-related protein 1	http://www.genome.jp/dbget-bin/www_bget?ko:K13449	P08299	316	3.08087e-35	Pathogenesis-related protein 1A OS=Nicotiana tabacum PE=1 SV=1	--	--	GO:0009607//GO:0006952	response to biotic stimulus//defense response	--	--	GO:0005576//GO:0005773	extracellular region//vacuole	KOG3017	Defense-related protein containing SCP domain
c34404_g1	1877.3	325.835	2.5264	2.2675e-282	5.7694e-278	2229	357514887	XP_003627732.1	822	1.59388e-92	ATP synthase subunit beta [Medicago truncatula] >gi|355521754|gb|AET02208.1| ATP synthase subunit beta [Medicago truncatula]	124303927	EF213025.1	2068	0	Cucumber mosaic virus strain CTL segment RNA3, complete sequence	--	--	--	--	Q66137	1460	0	Movement protein OS=Cucumber mosaic virus (strain N) GN=ORF3a PE=3 SV=1	PF00760	Cucumovirus coat protein	--	--	--	--	GO:0019028	viral capsid	--	--
c35594_g1	170.171	81.7544	1.0576	9.4157e-10	3.9929e-07	2887	367032682	XP_003665624.1	142	2.68874e-07	hypothetical protein MYCTH_2309564 [Myceliophthora thermophila ATCC 42464] >gi|347012895|gb|AEO60379.1| hypothetical protein MYCTH_2309564 [Myceliophthora thermophila ATCC 42464]	388240149	HE818416.1	2852	0	Tobacco mosaic virus isolate Fumeng, complete genome	--	--	--	--	O93058	4871	0	Replicase large subunit OS=Tobacco mosaic virus (strain OM) PE=3 SV=1	PF01443//PF04113//PF01660	Viral (Superfamily 1) RNA helicase//Gpi16 subunit, GPI transamidase component//Viral methyltransferase	GO:0009451//GO:0016255//GO:0080009//GO:0006396	RNA modification//attachment of GPI anchor to protein//mRNA methylation//RNA processing	GO:0005524//GO:0003723//GO:0008174	ATP binding//RNA binding//mRNA methyltransferase activity	GO:0042765	GPI-anchor transamidase complex	--	--
c35616_g1	84.059	39.1273	1.1032	9.1651e-06	0.0019167	836	224082880	XP_002306876.1	372	4.55011e-41	predicted protein [Populus trichocarpa] >gi|222856325|gb|EEE93872.1| predicted protein [Populus trichocarpa]	460385204	XM_004238247.1	223	2.06148e-111	PREDICTED: Solanum lycopersicum uncharacterized LOC101245159, transcript variant 1 (LOC101245159), mRNA	--	--	--	--	--	--	--	--	--	--	--	--	--	--	--	--	--	--
c36016_g1	71.8715	32.6668	1.1376	2.7319e-05	0.0049415	1397	147825149	CAN71077.1	657	2.43454e-80	hypothetical protein VITISV_021663 [Vitis vinifera]	--	--	--	--	--	--	--	--	--	Q9FGS5	468	1.35202e-53	High-affinity nitrate transporter 3.1 OS=Arabidopsis thaliana GN=NRT3.1 PE=1 SV=1	--	--	--	--	--	--	--	--	--	--
c39089_g1	1103.56	503.304	1.1327	2.2214e-60	6.5219e-57	1015	--	--	--	--	--	40455711	AY491535.1	350	0	Nicotiana tabacum voucher Et6 mRNA sequence	--	--	--	--	--	--	--	--	--	--	--	--	--	--	--	--	--	--
c39226_g1	175.215	81.1262	1.1109	1.2171e-10	5.7705e-08	1541	75315324	Q9XIV8.1	1025	4.08342e-133	RecName: Full=Peroxidase N1; AltName: Full=Peroxidase B2; AltName: Full=Peroxidase B3; Flags: Precursor >gi|5381255|dbj|BAA82307.1| peroxidase [Nicotiana tabacum] >gi|63002587|dbj|BAD97808.1| peroxidase [Nicotiana tabacum]	72534129	AJ810538.1	878	0	Nicotiana tabacum partial tpoxN1 gene for peroxidase N1, exons 1-3	K00430	E1.11.1.7	peroxidase	http://www.genome.jp/dbget-bin/www_bget?ko:K00430	Q9XIV8	1025	2.79836e-134	Peroxidase N1 OS=Nicotiana tabacum GN=poxN1 PE=1 SV=1	PF00141//PF01044	Peroxidase//Vinculin family	GO:0006979//GO:0006804//GO:0055114//GO:0042744//GO:0007155	response to oxidative stress//peroxidase reaction//oxidation-reduction process//hydrogen peroxide catabolic process//cell adhesion	GO:0005198//GO:0004601//GO:0046872//GO:0020037	structural molecule activity//peroxidase activity//metal ion binding//heme binding	GO:0005576//GO:0015629	extracellular region//actin cytoskeleton	--	--
c39532_g1	127.478	56.5362	1.173	1.1138e-08	4.1273e-06	995	131015	P13046.1	1199	9.6029e-164	RecName: Full=Pathogenesis-related protein R major form; AltName: Full=Thaumatin-like protein E22; Flags: Precursor >gi|19855|emb|CAA33293.1| thaumatin-like protein [Nicotiana tabacum] >gi|19980|emb|CAA31235.1| unnamed protein product [Nicotiana tabacum] >gi|58200453|gb|AAW66482.1| thaumatin-like protein [Nicotiana tabacum]	19854	X15224.1	993	0	Tobacco E22 gene for a thaumatin-like protein	--	--	--	--	P13046	1199	6.58086e-165	Pathogenesis-related protein R major form OS=Nicotiana tabacum PE=1 SV=1	--	--	--	--	--	--	--	--	--	--
c39911_g2	619.421	235.766	1.3936	5.4873e-46	1.1635e-42	1018	46401440	AAS92268.1	545	1.78482e-65	early light inducible protein [Solanum lycopersicum]	460404268	XM_004247558.1	106	2.76837e-46	PREDICTED: Solanum lycopersicum early light-induced protein, chloroplastic-like, transcript variant 3 (LOC101257109), mRNA	--	--	--	--	P11432	440	5.67648e-51	Early light-induced protein, chloroplastic OS=Pisum sativum PE=2 SV=1	PF01690	Potato leaf roll virus readthrough protein	--	--	--	--	GO:0019028	viral capsid	--	--
c40567_g1	83.8603	37.7775	1.1505	4.9158e-06	0.0011235	1295	255545768	XP_002513944.1	1134	6.94129e-151	conserved hypothetical protein [Ricinus communis] >gi|223547030|gb|EEF48527.1| conserved hypothetical protein [Ricinus communis]	--	--	--	--	--	--	--	--	--	--	--	--	--	--	--	--	--	--	--	--	--	--	--
c41732_g1	104.046	41.1509	1.3382	1.4252e-08	5.0835e-06	1528	310813975	ADP30799.1	1508	0	nicotine uptake permease 2 [Nicotiana tabacum]	310813972	GU174267.1	682	0	Nicotiana tabacum strain Burley 21 plasmid pEAT1 nicotine uptake permease 1 mRNA, complete cds	--	--	--	--	Q9FZ95	937	1.05045e-120	Purine permease 3 OS=Arabidopsis thaliana GN=PUP3 PE=2 SV=1	PF00892	EamA-like transporter family	--	--	--	--	GO:0016021//GO:0016020	integral component of membrane//membrane	--	--
c44100_g1	70.556	28.0693	1.3298	3.3426e-06	0.0007924	2148	209978913	ACJ04728.1	574	7.57996e-64	WRKY transcription factor-30 [Capsicum annuum]	119371472	AP009295.1	342	3.82523e-177	Solanum lycopersicum genomic DNA, chromosome 8, clone: C08SLe0011M12, complete sequence	--	--	--	--	Q8H0Y8	276	4.62515e-25	Probable WRKY transcription factor 41 OS=Arabidopsis thaliana GN=WRKY41 PE=2 SV=2	PF03106//PF03688	WRKY DNA -binding domain//Nepovirus coat protein, C-terminal domain	GO:0006355	regulation of transcription, DNA-templated	GO:0003700//GO:0043565	sequence-specific DNA binding transcription factor activity//sequence-specific DNA binding	GO:0019028//GO:0005667	viral capsid//transcription factor complex	--	--
c45515_g1	84.4638	16.394	2.3652	2.0233e-13	1.1973e-10	1976	2916727	CAA73103.1	1573	0	polyphenol oxidase [Nicotiana tabacum]	485475780	KC540916.1	173	3.10731e-83	Nicotiana tabacum polyphenol oxidase mRNA, complete cds	--	--	--	--	Q08307	1547	0	Polyphenol oxidase E, chloroplastic OS=Solanum lycopersicum PE=3 SV=1	PF00264//PF12142//PF12143	Common central domain of tyrosinase//Polyphenol oxidase middle domain//Protein of unknown function (DUF_B2219)	GO:0006118//GO:0006570//GO:0044710//GO:0055114//GO:0008152	electron transport//tyrosine metabolic process//single-organism metabolic process//oxidation-reduction process//metabolic process	GO:0004097//GO:0016491	catechol oxidase activity//oxidoreductase activity	--	--	--	--
c47294_g2	110.594	48.813	1.1799	9.1209e-08	2.877e-05	1850	380702814	AFD96389.1	1295	8.19714e-173	nodulin 26-like intrinsic protein [Solanum tuberosum]	565324205	NM_001287359.1	748	0	Solanum lycopersicum probable aquaporin NIP5-1-like (LOC101244210), mRNA >gi|560891774|dbj|AB845630.1| Solanum lycopersicum NIP5;1 mRNA for nodulin26-like intrinsic protein 5;1, complete cds, clone: LEFL2003BD12	K09874	NIP	aquaporin NIP	http://www.genome.jp/dbget-bin/www_bget?ko:K09874	Q9SV84	1027	1.93074e-133	Probable aquaporin NIP5-1 OS=Arabidopsis thaliana GN=NIP5-1 PE=2 SV=1	PF00230	Major intrinsic protein	GO:0006810	transport	GO:0005215	transporter activity	GO:0016021//GO:0016020	integral component of membrane//membrane	KOG0223	Aquaporin (major intrinsic protein family)
c47420_g1	62.2727	25.3789	1.295	1.8192e-05	0.0034372	1856	224121818	XP_002318680.1	1890	0	predicted protein [Populus trichocarpa] >gi|222859353|gb|EEE96900.1| predicted protein [Populus trichocarpa]	224121817	XM_002318644.1	354	0	Populus trichocarpa predicted protein, mRNA	K02575	NRT, narK, nrtP, nasA	MFS transporter, NNP family, nitrate/nitrite transporter	http://www.genome.jp/dbget-bin/www_bget?ko:K02575	Q9LPV5	1745	0	High affinity nitrate transporter 2.5 OS=Arabidopsis thaliana GN=NRT2.5 PE=2 SV=1	PF00624//PF00343//PF07690	Flocculin repeat//Carbohydrate phosphorylase//Major Facilitator Superfamily	GO:0005975//GO:0055085//GO:0000128	carbohydrate metabolic process//transmembrane transport//flocculation	GO:0008184	glycogen phosphorylase activity	GO:0016021	integral component of membrane	--	--
c47698_g1	60.2134	11.8459	2.3457	6.6127e-10	2.8518e-07	2499	61223199	AAX40666.1	1693	0	sesquiterpene synthase [Fabiana imbricata]	61223198	AY860847.1	640	0	Fabiana imbricata sesquiterpene synthase mRNA, complete cds	--	--	--	--	Q6Q3H3	1158	1.23115e-146	(-)-germacrene D synthase OS=Vitis vinifera GN=VIT_19s0014g04930 PE=1 SV=1	PF03936//PF01397	Terpene synthase family, metal binding domain//Terpene synthase, N-terminal domain	GO:0008152	metabolic process	GO:0016829//GO:0010333//GO:0000287	lyase activity//terpene synthase activity//magnesium ion binding	--	--	--	--
c47949_g1	45.8756	14.8064	1.6315	1.6137e-05	0.0031106	2527	225450395	XP_002277732.1	1369	1.1669e-177	PREDICTED: beta-glucosidase 12-like [Vitis vinifera]	86553272	DQ371927.1	51	2.62987e-15	Vicia sativa subsp. nigra vicianin hydrolase mRNA, partial cds	K01188	E3.2.1.21	beta-glucosidase	http://www.genome.jp/dbget-bin/www_bget?ko:K01188	Q7XKV4	1191	3.87403e-152	Beta-glucosidase 12 OS=Oryza sativa subsp. japonica GN=BGLU12 PE=2 SV=2	PF00232//PF02300	Glycosyl hydrolase family 1//Fumarate reductase subunit C	GO:0005975	carbohydrate metabolic process	GO:0004553	hydrolase activity, hydrolyzing O-glycosyl compounds	GO:0016020	membrane	--	--
c48192_g1	91.8714	40.6026	1.178	1.1476e-06	0.00029297	2795	225457554	XP_002272490.1	990	1.01689e-120	PREDICTED: probable serine/threonine-protein kinase Cx32, chloroplastic-like [Vitis vinifera]	225321540	AK325557.1	339	2.32261e-175	Solanum lycopersicum cDNA, clone: LEFL1097DF09, HTC in leaf	K04733	IRAK4	interleukin-1 receptor-associated kinase 4	http://www.genome.jp/dbget-bin/www_bget?ko:K04733	P46573	783	9.08601e-93	Protein kinase APK1B, chloroplastic OS=Arabidopsis thaliana GN=APK1B PE=2 SV=2	PF07714//PF00069	Protein tyrosine kinase//Protein kinase domain	GO:0006468	protein phosphorylation	GO:0005524//GO:0004672	ATP binding//protein kinase activity	--	--	--	--
c48741_g1	73.9184	25.535	1.5335	1.511e-07	4.6135e-05	1233	73698108	AAZ81591.1	841	2.9266e-109	Hav1 [Nicotiana tabacum]	15088625	AF389848.1	666	0	Nicotiana tabacum nictaba (NT1) mRNA, complete cds	--	--	--	--	Q949S5	253	2.08616e-23	F-box protein PP2-B11 OS=Arabidopsis thaliana GN=PP2B11 PE=1 SV=1	PF12125	D domain of beta-TrCP	--	--	GO:0046983	protein dimerization activity	--	--	--	--
c48912_g1	83.2584	39.4476	1.0777	1.428e-05	0.0027877	1221	118488828	ABK96224.1	484	5.85072e-55	unknown [Populus trichocarpa x Populus deltoides]	545911809	KF286543.1	436	0	Nicotiana tabacum EF2 protein mRNA, complete cds	--	--	--	--	P16273	333	2.22352e-34	Pathogen-related protein OS=Hordeum vulgare PE=2 SV=2	PF03391	Nepovirus coat protein, central domain	--	--	GO:0005198	structural molecule activity	GO:0019028	viral capsid	--	--
c49453_g1	221.207	103.931	1.0898	9.8913e-13	5.5112e-10	2596	62361408	AAX81331.1	2763	0	calcium-dependent protein kinase [Nicotiana tabacum]	62361407	AY971376.1	2245	0	Nicotiana tabacum calcium-dependent protein kinase (CPK5) mRNA, complete cds	K13412	CPK	calcium-dependent protein kinase	http://www.genome.jp/dbget-bin/www_bget?ko:K13412	Q7XJR9	2229	0	Calcium-dependent protein kinase 16 OS=Arabidopsis thaliana GN=CPK16 PE=3 SV=1	PF10591//PF00614//PF06293//PF00069//PF13499//PF13405//PF07714//PF01163//PF00036//PF13202	Secreted protein acidic and rich in cysteine Ca binding region//Phospholipase D Active site motif//Lipopolysaccharide kinase (Kdo/WaaP) family//Protein kinase domain//EF-hand domain pair//EF-hand domain//Protein tyrosine kinase//RIO1 family//EF hand//EF hand	GO:0006468//GO:0009103//GO:0007165//GO:0008152	protein phosphorylation//lipopolysaccharide biosynthetic process//signal transduction//metabolic process	GO:0004672//GO:0005509//GO:0005524//GO:0016773//GO:0003824	protein kinase activity//calcium ion binding//ATP binding//phosphotransferase activity, alcohol group as acceptor//catalytic activity	GO:0016020//GO:0005578	membrane//proteinaceous extracellular matrix	KOG0032	Ca2+/calmodulin-dependent protein kinase, EF-Hand protein superfamily
c49753_g1	83.9847	39.7779	1.0782	1.3012e-05	0.0026265	3505	356541175	XP_003539056.1	459	4.94027e-68	PREDICTED: lysine-specific demethylase 8-like [Glycine max]	225314828	AK321177.1	445	0	Solanum lycopersicum cDNA, clone: LEFL1020CF03, HTC in leaf	--	--	--	--	Q1JP61	214	4.65944e-31	Lysine-specific demethylase 8 OS=Bos taurus GN=KDM8 PE=2 SV=1	PF08007//PF02373//PF07721	Cupin superfamily protein//JmjC domain, hydroxylase//Tetratricopeptide repeat	--	--	GO:0042802//GO:0005515	identical protein binding//protein binding	--	--	KOG2132	Uncharacterized conserved protein, contains JmjC domain
c50163_g3	227.38	102.395	1.151	5.2662e-14	3.3222e-11	3052	16797908	AAL29212.1	2473	0	putative acyl-CoA synthetase [Capsicum annuum]	16797907	AF354454.1	1030	0	Capsicum annuum putative acyl-CoA synthetase mRNA, complete cds	--	--	--	--	Q9SMT7	2100	0	4-coumarate--CoA ligase-like 10 OS=Arabidopsis thaliana GN=4CLL10 PE=1 SV=1	PF00831//PF00501//PF04198//PF01528	Ribosomal L29 protein//AMP-binding enzyme//Putative sugar-binding domain//Herpesvirus glycoprotein M	GO:0008152//GO:0042254//GO:0006412	metabolic process//ribosome biogenesis//translation	GO:0030246//GO:0003824//GO:0003735	carbohydrate binding//catalytic activity//structural constituent of ribosome	GO:0005840//GO:0005622//GO:0016020	ribosome//intracellular//membrane	KOG1176	Acyl-CoA synthetase
c50469_g2	81.4737	33.9034	1.2649	1.4269e-06	0.00035711	391	--	--	--	--	--	--	--	--	--	--	--	--	--	--	--	--	--	--	--	--	--	--	--	--	--	--	--	--
c50608_g1	274.674	122.312	1.1672	6.5306e-17	4.985e-14	2557	18000042	AAL54878.1	2935	0	hydroxy-methyl-glutaryl-coenzyme A reductase [Nicotiana tabacum]	18000043	AF004233.1	2246	0	Nicotiana tabacum hydroxy-methyl-glutaryl-coenzyme A reductase (HMGRL) mRNA, complete cds	K00021	HMGCR	hydroxymethylglutaryl-CoA reductase (NADPH)	http://www.genome.jp/dbget-bin/www_bget?ko:K00021	Q01559	2910	0	3-hydroxy-3-methylglutaryl-coenzyme A reductase OS=Nicotiana sylvestris GN=HMGR PE=2 SV=1	PF00368//PF06144	Hydroxymethylglutaryl-coenzyme A reductase//DNA polymerase III, delta subunit	GO:0006694//GO:0015936//GO:0006260//GO:0008299//GO:0055114	steroid biosynthetic process//coenzyme A metabolic process//DNA replication//isoprenoid biosynthetic process//oxidation-reduction process	GO:0050662//GO:0050661//GO:0003677//GO:0003887//GO:0004420	coenzyme binding//NADP binding//DNA binding//DNA-directed DNA polymerase activity//hydroxymethylglutaryl-CoA reductase (NADPH) activity	GO:0016021//GO:0009360//GO:0042575	integral component of membrane//DNA polymerase III complex//DNA polymerase complex	KOG2480	3-hydroxy-3-methylglutaryl-CoA (HMG-CoA) reductase
c50980_g1	92.0893	37.8897	1.2812	2.307e-07	6.7992e-05	3376	350536569	NP_001234509.1	4093	0	phospholipase PLDb1 [Solanum lycopersicum] >gi|13111661|gb|AAG45487.1| phospholipase PLDb1 [Solanum lycopersicum]	350536568	NM_001247580.1	1864	0	Solanum lycopersicum phospholipase PLDb1 (PLDb1), mRNA >gi|13111660|gb|AY013255.1| Lycopersicon esculentum phospholipase PLDb1 (PLDb1) mRNA, complete cds	K01115	PLD1_2	phospholipase D1/2	http://www.genome.jp/dbget-bin/www_bget?ko:K01115	P93733	3380	0	Phospholipase D beta 1 OS=Arabidopsis thaliana GN=PLDBETA1 PE=2 SV=4	PF01371//PF00168//PF00614	Trp repressor protein//C2 domain//Phospholipase D Active site motif	GO:0006355//GO:0008152	regulation of transcription, DNA-templated//metabolic process	GO:0005515//GO:0003824//GO:0003700	protein binding//catalytic activity//sequence-specific DNA binding transcription factor activity	GO:0005622//GO:0005667	intracellular//transcription factor complex	KOG1329	Phospholipase D1
c51066_g1	176.63	72.0552	1.2936	5.4745e-13	3.142e-10	2544	6969229	AAF33669.1	2343	0	cyclic nucleotide-gated calmodulin-binding ion channel [Nicotiana tabacum]	225320844	AK325055.1	1305	0	Solanum lycopersicum cDNA, clone: LEFL1090DD05, HTC in leaf	K05391	CNGF	cyclic nucleotide gated channel, other eukaryote	http://www.genome.jp/dbget-bin/www_bget?ko:K05391	O65717	2164	0	Cyclic nucleotide-gated ion channel 1 OS=Arabidopsis thaliana GN=CNGC1 PE=1 SV=1	PF00520	Ion transport protein	GO:0055085//GO:0006811	transmembrane transport//ion transport	GO:0005216	ion channel activity	GO:0016020	membrane	KOG0498	K+-channel ERG and related proteins, contain PAS/PAC sensor domain
c52380_g1	619.727	218.252	1.5056	5.49e-51	1.4451e-47	2165	157837029	5EAS	1686	0	Chain A, 5-Epi-Aristolochene Synthase From Nicotiana Tabacum	29837350	AF484123.1	897	0	Nicotiana attenuata 5-epi-aristolochene synthase 12 mRNA, complete cds	--	--	--	--	Q40577	1675	0	5-epi-aristolochene synthase OS=Nicotiana tabacum GN=EAS3 PE=1 SV=3	PF01397//PF03936	Terpene synthase, N-terminal domain//Terpene synthase family, metal binding domain	GO:0008152	metabolic process	GO:0000287//GO:0010333//GO:0016829	magnesium ion binding//terpene synthase activity//lyase activity	--	--	--	--
c53149_g1	1594.71	144.036	3.4688	0	0	2861	157105546	XP_001648917.1	219	3.38414e-16	hypothetical protein AaeL_AAEL014517 [Aedes aegypti] >gi|108868998|gb|EAT33223.1| AAEL014517-PA [Aedes aegypti]	510952439	KC527696.1	2610	0	Cucumber mosaic virus isolate RP12 segment RNA2, complete sequence	--	--	--	--	Q86783	4464	0	RNA-directed RNA polymerase 2a OS=Cucumber mosaic virus (strain K) GN=ORF2a PE=3 SV=1	PF00978	RNA dependent RNA polymerase	GO:0006144//GO:0006351	purine nucleobase metabolic process//transcription, DNA-templated	GO:0003968//GO:0003723	RNA-directed RNA polymerase activity//RNA binding	GO:0031379	RNA-directed RNA polymerase complex	--	--
c77776_g1	1659.93	166.021	3.3217	0	0	3128	--	--	--	--	--	47496775	AB179764.1	2939	0	Cucumber mosaic virus RNA 1 segment, complete sequence	--	--	--	--	O40976	5144	0	Replication protein 1a OS=Cucumber mosaic virus (strain NT9) GN=ORF1a PE=3 SV=1	PF01443//PF01660//PF12467//PF12503	Viral (Superfamily 1) RNA helicase//Viral methyltransferase//Cucumber mosaic virus 1a protein family//Cucumber mosaic virus 1a protein C terminal	GO:0009451//GO:0080009//GO:0006396	RNA modification//mRNA methylation//RNA processing	GO:0016817//GO:0005524//GO:0003723//GO:0008168//GO:0008174	hydrolase activity, acting on acid anhydrides//ATP binding//RNA binding//methyltransferase activity//mRNA methyltransferase activity	--	--	--	--
c93992_g1	174.881	50.2552	1.799	2.8415e-19	2.5518e-16	1406	358635024	BAL22345.1	1563	0	oxidoreductase [Ipomoea batatas]	--	--	--	--	--	--	--	--	--	Q9C899	1278	1.34561e-172	Feruloyl CoA ortho-hydroxylase 2 OS=Arabidopsis thaliana GN=F6'H2 PE=1 SV=1	PF01994//PF03171	tRNA ribose 2'-O-methyltransferase, aTrm56//2OG-Fe(II) oxygenase superfamily	GO:0055114//GO:0008033//GO:0002128//GO:0009451	oxidation-reduction process//tRNA processing//tRNA nucleoside ribose methylation//RNA modification	GO:0008175//GO:0016706//GO:0016491	tRNA methyltransferase activity//oxidoreductase activity, acting on paired donors, with incorporation or reduction of molecular oxygen, 2-oxoglutarate as one donor, and incorporation of one atom each of oxygen into both donors//oxidoreductase activity	GO:0005737	cytoplasm	KOG0143	Iron/ascorbate family oxidoreductases
c94009_g1	74.5094	24.1404	1.626	4.1653e-08	1.3977e-05	1044	114208	P25317.1	1166	1.26291e-158	RecName: Full=Probable glutathione S-transferase parA; AltName: Full=Auxin-regulated protein parA; AltName: Full=STR246C protein >gi|170283|gb|AAA67894.1| par peptide [Nicotiana tabacum] >gi|530740|emb|CAA56790.1| STR246C [Nicotiana tabacum]	170282	M29274.1	940	0	Nicotiana tabacum par mRNA, complete cds	K00799	GST, gst	glutathione S-transferase	http://www.genome.jp/dbget-bin/www_bget?ko:K00799	P25317	1166	8.65472e-160	Probable glutathione S-transferase parA OS=Nicotiana tabacum GN=PARA PE=2 SV=1	PF02798//PF13417//PF13409	Glutathione S-transferase, N-terminal domain//Glutathione S-transferase, N-terminal domain//Glutathione S-transferase, N-terminal domain	GO:0009734//GO:0006749//GO:0006803	auxin-activated signaling pathway//glutathione metabolic process//glutathione conjugation reaction	GO:0005515//GO:0004364	protein binding//glutathione transferase activity	--	--	KOG0406	Glutathione S-transferase
c94048_g1	54.7991	20.7877	1.3984	2.1977e-05	0.0040816	1449	--	--	--	--	--	--	--	--	--	--	--	--	--	--	--	--	--	--	--	--	--	--	--	--	--	--	--	--
