# Supplementary material for: RNA-seq approach to analysis of gene expression profiles in dark green islands and light green tissues of Cucumber mosaic virus-infected Nicotiana tabacum
Source: PLoS One. 2017 May 10;12(5):e0175391. doi: 10.1371/journal.pone.0175391 (PMC5425015; doi:10.1371/journal.pone.0175391)
Supplement: S8 Data — (XLS) [file pone.0175391.s008.xls]

## Sheet: Data S8..LGTvsDGI.DEG_down_anno
Gene_id	LGT_readcount	DGI_readcount	log2.Fold_change.	p.value	q.value.Storey.et.al..2003.	Gene Length	NR GI	NR ID	NR Score	NR Evalue	NR Description	NT GI	NT ID	NT Score	NT Evalue	NT Description	KO ID	KO Name	KO Description	Http Link	Swissprot ID	Swissprot Score	Swissprot Evalue	Swissprot Description	PFAM ID	PFAM description	Gene Ontology Biological Pathway	BP Description	Gene Ontology Molecular Function	MF Description	Gene Ontology Cellular Component	CC Description	KOG ID	KOG Description
c12625_g1	0.250426	17.2303	-6.1044	2.1512e-05	0.0040051	1004	124487964	ABN12065.1	1404	0	putative actin [Maconellicoccus hirsutus]	217330649	NM_001142636.1	972	0	Acyrthosiphon pisum actin (LOC100169280), mRNA	--	--	--	--	P49871	1390	0	Actin, muscle OS=Manduca sexta PE=2 SV=1	--	--	--	--	GO:0005524	ATP binding	GO:0005737//GO:0005856	cytoplasm//cytoskeleton	KOG0676	Actin and related proteins
c14711_g1	102.421	258.766	-1.3371	6.5972e-15	4.379e-12	1029	60459405	AAX20048.1	854	7.52805e-111	CPRD49-like protein [Capsicum annuum]	60459404	AY829651.1	214	2.57148e-106	Capsicum annuum CPRD49-like protein mRNA, complete cds	--	--	--	--	O80443	684	1.26884e-85	GDSL esterase/lipase At2g38180 OS=Arabidopsis thaliana GN=At2g38180 PE=2 SV=1	PF00657	GDSL-like Lipase/Acylhydrolase	GO:0006629	lipid metabolic process	GO:0016788	hydrolase activity, acting on ester bonds	--	--	KOG3035	Isoamyl acetate-hydrolyzing esterase
c15362_g1	65.3872	152.003	-1.217	3.6e-08	1.2159e-05	953	60459393	AAX20042.1	448	5.05688e-52	proline-rich protein [Capsicum annuum]	60459392	AY829645.1	216	1.83878e-107	Capsicum annuum proline-rich protein mRNA, complete cds	--	--	--	--	P14009	320	2.95953e-34	14 kDa proline-rich protein DC2.15 OS=Daucus carota PE=2 SV=1	--	--	--	--	--	--	--	--	--	--
c18265_g1	0	18.756	-5.2293	1.0445e-05	0.002149	1807	193695227	XP_001948954.1	1121	8.73357e-145	PREDICTED: hypothetical protein LOC100169357 isoform 1 [Acyrthosiphon pisum]	328714824	XM_001948919.2	1336	0	PREDICTED: Acyrthosiphon pisum hypothetical protein LOC100169357, transcript variant 1 (LOC100169357), mRNA	--	--	--	--	--	--	--	--	PF03127	GAT domain	GO:0006886	intracellular protein transport	--	--	GO:0005622	intracellular	--	--
c20479_g1	98.1396	235.84	-1.2649	1.2878e-12	7.0217e-10	446	413968468	AFW90571.1	382	1.34233e-44	ultraviolet-B-repressible protein [Solanum tuberosum]	460412594	XM_004251635.1	156	1.86427e-74	PREDICTED: Solanum lycopersicum uncharacterized LOC101247889 (LOC101247889), mRNA	--	--	--	--	--	--	--	--	PF06596	Photosystem II reaction centre X protein (PsbX)	GO:0015979	photosynthesis	--	--	GO:0009523//GO:0016020	photosystem II//membrane	--	--
c25830_g1	13.1908	81.216	-2.6222	1.2651e-12	6.9476e-10	9149	324499608	ADY39835.1	154	4.26837e-07	Replicase polyprotein, partial [Ascaris suum]	--	--	--	--	--	--	--	--	--	Q9ILI5	154	2.99278e-08	Non-structural polyprotein 1AB OS=Turkey astrovirus 2 GN=ORF1 PE=3 SV=2	PF00004//PF00910//PF03767//PF00802//PF00680	ATPase family associated with various cellular activities (AAA)//RNA helicase//HAD superfamily, subfamily IIIB (Acid phosphatase)//Pneumovirus attachment glycoprotein G//RNA dependent RNA polymerase	GO:0006144//GO:0006771//GO:0019497//GO:0019062//GO:0006351	purine nucleobase metabolic process//riboflavin metabolic process//hexachlorocyclohexane metabolic process//virion attachment to host cell//transcription, DNA-templated	GO:0005524//GO:0003993//GO:0003723//GO:0003724//GO:0003968	ATP binding//acid phosphatase activity//RNA binding//RNA helicase activity//RNA-directed RNA polymerase activity	GO:0031379//GO:0055036//GO:0033644	RNA-directed RNA polymerase complex//virion membrane//host cell membrane	--	--
c28193_g1	24.9592	102.402	-2.0366	1.1999e-11	6.2308e-09	720	--	--	--	--	--	--	--	--	--	--	--	--	--	--	--	--	--	--	--	--	--	--	--	--	--	--	--	--
c30481_g1	103.528	218.126	-1.0751	3.3885e-09	1.3402e-06	542	52000782	Q04127.1	445	7.72593e-52	RecName: Full=Oxygen-evolving enhancer protein 2-3, chloroplastic; Short=OEE2; AltName: Full=23 kDa subunit of oxygen evolving system of photosystem II; AltName: Full=23 kDa thylakoid membrane protein; AltName: Full=OEC 23 kDa subunit; Flags: Precursor >gi|20030|emb|CAA44293.1| 23-kDa polypeptide of photosystem II oxygen-evolving complex [Nicotiana tabacum]	20029	X62427.1	306	9.4784e-158	N.tabacum mRNA (T23-2AF) for PSII 23-kDa polypeptide	K02717	psbP	photosystem II oxygen-evolving enhancer protein 2	http://www.genome.jp/dbget-bin/www_bget?ko:K02717	Q04127	445	5.29458e-53	Oxygen-evolving enhancer protein 2-3, chloroplastic OS=Nicotiana tabacum GN=PSBP3 PE=2 SV=1	PF05757	Oxygen evolving enhancer protein 3 (PsbQ)	GO:0015979	photosynthesis	GO:0005509	calcium ion binding	GO:0009535//GO:0009523//GO:0019898//GO:0009654	chloroplast thylakoid membrane//photosystem II//extrinsic component of membrane//photosystem II oxygen evolving complex	--	--
c30809_g1	59.8795	158.355	-1.403	2.2256e-10	1.0234e-07	393	17017257	AAL33586.1	555	7.36238e-69	aquaporin [Nicotiana tabacum]	17017256	AF440272.1	345	1.40514e-179	Nicotiana tabacum aquaporin (NtPIP2;1) mRNA, complete cds	K09872	PIP	aquaporin PIP	http://www.genome.jp/dbget-bin/www_bget?ko:K09872	P93004	446	1.15175e-53	Aquaporin PIP2-7 OS=Arabidopsis thaliana GN=PIP2-7 PE=1 SV=2	PF00230	Major intrinsic protein	GO:0006810	transport	GO:0005215	transporter activity	GO:0016020//GO:0016021	membrane//integral component of membrane	KOG0223	Aquaporin (major intrinsic protein family)
c31167_g1	1.16949	19.1409	-4.0327	2.6369e-05	0.0047977	536	356572144	XP_003554230.1	396	5.27052e-46	PREDICTED: histone H2AX-like [Glycine max]	47969779	AJ718013.1	289	2.64139e-148	Nicotiana tabacum cDNA-AFLP-fragment BSTT22-390, cultivar Bright Yellow 2	K11251	H2A	histone H2A	http://www.genome.jp/dbget-bin/www_bget?ko:K11251	O04848	370	3.01975e-43	Probable histone H2AXa OS=Arabidopsis thaliana GN=At1g08880 PE=1 SV=1	PF00808//PF00125	Histone-like transcription factor (CBF/NF-Y) and archaeal histone//Core histone H2A/H2B/H3/H4	GO:0006334	nucleosome assembly	GO:0003677//GO:0046982//GO:0043565	DNA binding//protein heterodimerization activity//sequence-specific DNA binding	GO:0000786//GO:0005634//GO:0005622	nucleosome//nucleus//intracellular	KOG1756	Histone 2A
c31377_g1	0.0834755	22.7952	-8.0932	4.0791e-06	0.0009522	1941	242247417	NP_001156069.1	989	1.59007e-126	osiris 6-like precursor [Acyrthosiphon pisum] >gi|239792779|dbj|BAH72689.1| ACYPI000840 [Acyrthosiphon pisum]	402743587	NM_001162597.2	925	0	Acyrthosiphon pisum osiris 6-like (LOC100159472), mRNA	--	--	--	--	--	--	--	--	PF03034	Phosphatidyl serine synthase	GO:0006659	phosphatidylserine biosynthetic process	--	--	--	--	--	--
c31560_g2	7.17889	45.1399	-2.6526	9.9806e-08	3.1352e-05	492	294440430	ADE74632.1	165	2.98717e-11	aspartic protease 1 [Nicotiana tabacum]	--	--	--	--	--	--	--	--	--	--	--	--	--	--	--	GO:0006629//GO:0006508	lipid metabolic process//proteolysis	GO:0004190	aspartic-type endopeptidase activity	--	--	--	--
c32426_g1	80.8593	390.677	-2.2725	4.1366e-46	9.0216e-43	867	118488240	ABK95939.1	326	1.93103e-34	unknown [Populus trichocarpa]	460392355	XM_004241734.1	225	1.65514e-112	PREDICTED: Solanum lycopersicum 14 kDa proline-rich protein DC2.15-like (LOC101263716), mRNA	--	--	--	--	P14009	269	3.45111e-27	14 kDa proline-rich protein DC2.15 OS=Daucus carota PE=2 SV=1	--	--	--	--	--	--	--	--	--	--
c32491_g1	49.3156	337.329	-2.774	1.9131e-50	4.8677e-47	1094	31711507	BAC77634.1	980	2.30712e-130	24K germin like protein [Nicotiana tabacum]	31711506	AB112080.1	704	0	Nicotiana tabacum mRNA for 24K germin like protein, complete cds	--	--	--	--	Q9ZRA4	690	9.44452e-88	Auxin-binding protein ABP19a OS=Prunus persica GN=ABP19A PE=3 SV=1	PF00190//PF07847//PF03079	Cupin//Protein of unknown function (DUF1637)//ARD/ARD' family	GO:0055114//GO:0019530	oxidation-reduction process//taurine metabolic process	GO:0010309//GO:0045735//GO:0030145//GO:0047800	acireductone dioxygenase [iron(II)-requiring] activity//nutrient reservoir activity//manganese ion binding//cysteamine dioxygenase activity	GO:0048046	apoplast	--	--
c32670_g1	3.74054	32.1642	-3.1041	1.001e-06	0.00025902	277	350540014	NP_001233846.1	453	3.65634e-54	putative PIP-type aquaporin [Solanum lycopersicum] >gi|310780848|gb|ADP23920.1| putative PIP-type aquaporin [Solanum lycopersicum]	560891743	AB845614.1	211	2.94827e-105	Solanum lycopersicum PIP2;9 mRNA for plasmamembrane intrinsic protein 2;9, complete cds, clone: LEFL1064BF09	K09872	PIP	aquaporin PIP	http://www.genome.jp/dbget-bin/www_bget?ko:K09872	P93004	382	7.95861e-45	Aquaporin PIP2-7 OS=Arabidopsis thaliana GN=PIP2-7 PE=1 SV=2	PF00230//PF02749	Major intrinsic protein//Quinolinate phosphoribosyl transferase, N-terminal domain	GO:0006810	transport	GO:0005215//GO:0016763	transporter activity//transferase activity, transferring pentosyl groups	GO:0016020	membrane	KOG0223	Aquaporin (major intrinsic protein family)
c32670_g2	34.9996	93.3714	-1.4156	9.1953e-07	0.00024204	250	17017257	AAL33586.1	417	5.34669e-49	aquaporin [Nicotiana tabacum]	17017256	AF440272.1	250	5.48122e-127	Nicotiana tabacum aquaporin (NtPIP2;1) mRNA, complete cds	K09872	PIP	aquaporin PIP	http://www.genome.jp/dbget-bin/www_bget?ko:K09872	P93004	346	1.37349e-39	Aquaporin PIP2-7 OS=Arabidopsis thaliana GN=PIP2-7 PE=1 SV=2	PF00230	Major intrinsic protein	GO:0006810	transport	GO:0005215	transporter activity	GO:0016020//GO:0016021	membrane//integral component of membrane	KOG0223	Aquaporin (major intrinsic protein family)
c33932_g1	9.01535	44.422	-2.3008	1.2646e-06	0.0003207	344	222051768	BAH15357.1	406	9.50335e-48	germin like protein [Nicotiana tabacum]	--	--	--	--	--	--	--	--	--	Q9ZRA4	369	2.53212e-43	Auxin-binding protein ABP19a OS=Prunus persica GN=ABP19A PE=3 SV=1	PF00190	Cupin	--	--	GO:0030145//GO:0045735	manganese ion binding//nutrient reservoir activity	GO:0048046	apoplast	--	--
c33932_g2	6.92262	39.4862	-2.512	1.4007e-06	0.00035262	624	321150005	ADW66150.1	471	2.30736e-57	auxin-binding protein [Solanum nigrum]	321150004	GU594267.1	222	5.45692e-111	Solanum nigrum clone 86 auxin-binding protein (ABP) mRNA, partial cds	--	--	--	--	Q9ZRA4	366	1.79509e-41	Auxin-binding protein ABP19a OS=Prunus persica GN=ABP19A PE=3 SV=1	PF03079//PF00190	ARD/ARD' family//Cupin	GO:0055114	oxidation-reduction process	GO:0045735//GO:0010309	nutrient reservoir activity//acireductone dioxygenase [iron(II)-requiring] activity	--	--	--	--
c34005_g1	11.8535	45.0367	-1.9258	1.543e-05	0.0029971	1047	223029867	ACM78615.1	398	1.70832e-43	non-specific lipid-transfer protein-like protein [Tamarix hispida]	--	--	--	--	--	--	--	--	--	Q9LZH5	270	1.96287e-26	Non-specific lipid transfer protein GPI-anchored 2 OS=Arabidopsis thaliana GN=LTPG2 PE=2 SV=1	--	--	--	--	--	--	--	--	--	--
c34868_g1	62.2727	225.963	-1.8594	3.7263e-21	3.694e-18	599	--	--	--	--	--	--	--	--	--	--	--	--	--	--	--	--	--	--	--	--	--	--	--	--	--	--	--	--
c34896_g1	15.6099	89.3824	-2.5175	3.6212e-13	2.1101e-10	1585	359492937	XP_002283889.2	1356	0	PREDICTED: aspartic proteinase nepenthesin-1-like [Vitis vinifera]	460414726	XM_004252667.1	639	0	PREDICTED: Solanum lycopersicum protein ASPARTIC PROTEASE IN GUARD CELL 1-like (LOC101248557), mRNA	--	--	--	--	Q9LS40	372	3.29077e-37	Protein ASPARTIC PROTEASE IN GUARD CELL 1 OS=Arabidopsis thaliana GN=ASPG1 PE=1 SV=1	PF00026	Eukaryotic aspartyl protease	GO:0006508	proteolysis	GO:0004190	aspartic-type endopeptidase activity	GO:0048046//GO:0009505	apoplast//plant-type cell wall	KOG1339	Aspartyl protease
c35180_g1	4.33822	35.2684	-3.0232	4.3077e-07	0.00011914	744	49659945	AAT68263.1	346	7.08942e-38	lipid transfer protein [Nicotiana glauca]	--	--	--	--	--	--	--	--	--	P85894	311	3.32226e-34	Non-specific lipid-transfer protein 1 OS=Morus nigra PE=1 SV=1	--	--	GO:0006869	lipid transport	GO:0008289	lipid binding	--	--	--	--
c35551_g1	2.92081	140.56	-5.5887	7.2274e-34	1.0609e-30	712	--	--	--	--	--	--	--	--	--	--	--	--	--	--	--	--	--	--	--	--	--	--	--	--	--	--	--	--
c35705_g1	415.338	871.724	-1.0696	5.9092e-32	8.2013e-29	682	418730082	AFX66986.1	357	8.38666e-40	photosystem II 5 kDa protein [Solanum tuberosum]	--	--	--	--	--	--	--	--	--	B3EWI4	305	1.95051e-33	Photosystem II 5 kDa protein, chloroplastic OS=Petunia hybrida PE=1 SV=1	PF03964	Chorion family 2	GO:0007275	multicellular organismal development	--	--	GO:0042600	chorion	--	--
c36252_g1	35.3844	121.127	-1.7753	2.4014e-11	1.206e-08	517	--	--	--	--	--	--	--	--	--	--	--	--	--	--	--	--	--	--	--	--	--	--	--	--	--	--	--	--
c36300_g1	108.839	424.611	-1.964	2.6768e-41	5.1082e-38	725	48375046	AAT42190.1	416	1.8524e-47	putative proline-rich protein [Nicotiana tabacum]	48375045	AY554167.1	426	0	Nicotiana tabacum putative proline-rich protein mRNA, partial cds	--	--	--	--	Q9SU35	186	9.95726e-16	pEARLI1-like lipid transfer protein 1 OS=Arabidopsis thaliana GN=AZI1 PE=1 SV=1	--	--	--	--	--	--	--	--	--	--
c36504_g1	530.782	1125.94	-1.0849	8.377e-42	1.6396e-38	726	19988	CAA78702.1	703	1.77089e-90	ribulose bisphosphate carboxylase activase [Nicotiana tabacum]	1006834	U35111.1	609	0	Nicotiana tabacum rubisco activase precursor (Rca) mRNA, complete cds	--	--	--	--	Q40460	707	4.41635e-89	Ribulose bisphosphate carboxylase/oxygenase activase 1, chloroplastic OS=Nicotiana tabacum PE=1 SV=1	--	--	--	--	--	--	--	--	--	--
c36705_g1	9.26578	61.7421	-2.7363	2.2805e-10	1.0424e-07	993	224133762	XP_002327674.1	665	1.39509e-83	predicted protein [Populus trichocarpa] >gi|222836759|gb|EEE75152.1| predicted protein [Populus trichocarpa]	349717317	FQ397317.1	164	1.54535e-78	Vitis vinifera clone SS0AEB7YD02	--	--	--	--	--	--	--	--	--	--	--	--	--	--	--	--	KOG2944	Glyoxalase
c37047_g1	54.7599	442.344	-3.014	1.8399e-71	8.2615e-68	812	224120404	XP_002318321.1	329	2.72723e-34	predicted protein [Populus trichocarpa] >gi|222858994|gb|EEE96541.1| predicted protein [Populus trichocarpa]	--	--	--	--	--	--	--	--	--	D7LD59	191	3.39153e-16	CASP-like protein ARALYDRAFT_903204 OS=Arabidopsis lyrata subsp. lyrata GN=ARALYDRAFT_903204 PE=3 SV=1	--	--	--	--	--	--	--	--	--	--
c37064_g1	9.20651	39.4638	-2.0998	1.7199e-05	0.0032821	963	16516823	CAD10105.1	424	8.23049e-49	Gip1-like protein [Petunia x hybrida]	460391952	XM_004241534.1	208	5.19706e-103	PREDICTED: Solanum lycopersicum gibberellin-regulated protein 6-like (LOC101254500), mRNA	--	--	--	--	Q6NMQ7	339	1.75375e-37	Gibberellin-regulated protein 6 OS=Arabidopsis thaliana GN=GASA6 PE=3 SV=1	--	--	--	--	--	--	--	--	--	--
c37187_g1	69.6987	202.527	-1.5389	1.0364e-14	6.8199e-12	652	17017257	AAL33586.1	549	1.36762e-66	aquaporin [Nicotiana tabacum]	17017256	AF440272.1	470	0	Nicotiana tabacum aquaporin (NtPIP2;1) mRNA, complete cds	K09872	PIP	aquaporin PIP	http://www.genome.jp/dbget-bin/www_bget?ko:K09872	P93004	518	4.68168e-63	Aquaporin PIP2-7 OS=Arabidopsis thaliana GN=PIP2-7 PE=1 SV=2	PF00230//PF15320	Major intrinsic protein//mRNA cap methylation, RNMT-activating mini protein	GO:0006810//GO:0032259	transport//methylation	GO:0005215//GO:0003723	transporter activity//RNA binding	GO:0016021//GO:0005845//GO:0016020	integral component of membrane//mRNA cap binding complex//membrane	KOG0223	Aquaporin (major intrinsic protein family)
c37399_g1	54.0829	215.059	-1.9915	3.9078e-22	4.031e-19	761	311893239	BAJ25789.1	647	1.4687e-82	similar to T-phylloplanin [Nicotiana tabacum]	311893244	AB518674.1	679	0	Nicotiana tabacum T-phylloplanin 2d mRNA for similar to T-phylloplanin, complete cds	--	--	--	--	Q56S59	423	5.36916e-50	Phylloplanin OS=Nicotiana tabacum PE=1 SV=1	--	--	--	--	--	--	--	--	--	--
c37402_g1	45.4916	202.407	-2.1536	4.0334e-23	4.3231e-20	386	--	--	--	--	--	460412688	XM_004251682.1	111	1.65614e-49	PREDICTED: Solanum lycopersicum uncharacterized LOC101261588 (LOC101261588), mRNA	--	--	--	--	--	--	--	--	--	--	--	--	--	--	--	--	--	--
c37536_g1	66.7269	135.551	-1.0225	8.5472e-06	0.0018084	889	330318596	AEC10965.1	535	1.21011e-64	50S ribosomal protein L29 [Camellia sinensis]	460379207	XM_004235308.1	366	0	PREDICTED: Solanum lycopersicum 50S ribosomal protein L29, chloroplastic-like (LOC101244648), mRNA	K02904	RP-L29, rpmC	large subunit ribosomal protein L29	http://www.genome.jp/dbget-bin/www_bget?ko:K02904	Q9FJP3	464	3.07144e-55	50S ribosomal protein L29, chloroplastic OS=Arabidopsis thaliana GN=RPL29 PE=1 SV=1	PF00831	Ribosomal L29 protein	GO:0006412//GO:0042254	translation//ribosome biogenesis	GO:0003735	structural constituent of ribosome	GO:0005840//GO:0005622	ribosome//intracellular	--	--
c37871_g1	27.8741	106.832	-1.9383	2.2564e-11	1.1406e-08	719	21068893	BAB93003.1	757	5.08809e-96	NADPH:protochlorophyllide oxidoreductase [Nicotiana tabacum]	21068892	AB074570.1	548	0	Nicotiana tabacum POR1 mRNA for NADPH:protochlorophyllide oxidoreductase, complete cds	K00218	E1.3.1.33, por	protochlorophyllide reductase	http://www.genome.jp/dbget-bin/www_bget?ko:K00218	Q9SDT1	727	1.16511e-92	Protochlorophyllide reductase, chloroplastic OS=Daucus carota GN=POR1 PE=2 SV=1	--	--	GO:0055114//GO:0019685//GO:0015995	oxidation-reduction process//photosynthesis, dark reaction//chlorophyll biosynthetic process	GO:0016630//GO:0000166	protochlorophyllide reductase activity//nucleotide binding	--	--	KOG1208	Dehydrogenases with different specificities (related to short-chain alcohol dehydrogenases)
c37949_g1	90.5225	206.448	-1.1894	3.104e-10	1.402e-07	969	413949623	AFW82272.1	393	4.42468e-44	histone H4.3 [Zea mays]	460411792	XM_004251242.1	208	5.23062e-103	PREDICTED: Solanum lycopersicum histone H4-like (LOC101256351), mRNA	K11254	H4	histone H4	http://www.genome.jp/dbget-bin/www_bget?ko:K11254	P0CG89	392	3.16461e-45	Histone H4 OS=Glycine max PE=3 SV=1	PF00125//PF02291//PF02969//PF00808	Core histone H2A/H2B/H3/H4//Transcription initiation factor IID, 31kD subunit//TATA box binding protein associated factor (TAF)//Histone-like transcription factor (CBF/NF-Y) and archaeal histone	GO:0006352	DNA-templated transcription, initiation	GO:0043565//GO:0003677	sequence-specific DNA binding//DNA binding	GO:0005622//GO:0005634	intracellular//nucleus	KOG3467	Histone H4
c38029_g1	55.3451	116.319	-1.0716	1.6794e-05	0.0032292	994	388503586	AFK39859.1	525	3.56485e-62	unknown [Medicago truncatula]	460412676	XM_004251676.1	425	0	PREDICTED: Solanum lycopersicum thylakoid lumenal 16.5 kDa protein, chloroplastic-like (LOC101259513), mRNA	--	--	--	--	O22773	487	1.11369e-57	Thylakoid lumenal 16.5 kDa protein, chloroplastic OS=Arabidopsis thaliana GN=At4g02530 PE=1 SV=3	PF06003	Survival motor neuron protein (SMN)	GO:0006397	mRNA processing	GO:0003723	RNA binding	GO:0005737//GO:0005634	cytoplasm//nucleus	--	--
c38078_g1	7.34584	52.8577	-2.8471	2.0124e-09	8.3034e-07	863	211906510	ACJ11748.1	535	3.69897e-65	major latex-like protein [Gossypium hirsutum]	460386007	XM_004238644.1	279	1.57875e-142	PREDICTED: Solanum lycopersicum MLP-like protein 423-like (LOC101259244), mRNA	--	--	--	--	Q93VR4	484	1.26263e-58	MLP-like protein 423 OS=Arabidopsis thaliana GN=MLP423 PE=2 SV=1	PF00407	Pathogenesis-related protein Bet v I family	GO:0006952//GO:0009607	defense response//response to biotic stimulus	--	--	--	--	--	--
c38535_g1	20.868	157.431	-2.9154	1.0551e-25	1.2585e-22	1276	400131552	CCH50953.1	1011	1.67309e-132	T1.1 [Malus x robusta]	460364884	XM_004228292.1	539	0	PREDICTED: Solanum lycopersicum uncharacterized LOC101255720 (LOC101255720), mRNA	--	--	--	--	--	--	--	--	--	--	--	--	--	--	--	--	--	--
c38677_g1	44.1585	177.449	-2.0066	1.0117e-18	8.5811e-16	985	21068893	BAB93003.1	1374	0	NADPH:protochlorophyllide oxidoreductase [Nicotiana tabacum]	21068892	AB074570.1	756	0	Nicotiana tabacum POR1 mRNA for NADPH:protochlorophyllide oxidoreductase, complete cds	K00218	E1.3.1.33, por	protochlorophyllide reductase	http://www.genome.jp/dbget-bin/www_bget?ko:K00218	Q41249	1081	1.70818e-144	Protochlorophyllide reductase, chloroplastic OS=Cucumis sativus GN=PORA PE=2 SV=1	PF01370//PF00106//PF12242	NAD dependent epimerase/dehydratase family//short chain dehydrogenase//NAD(P)H binding domain of trans-2-enoyl-CoA reductase	GO:0019685//GO:0055114//GO:0015995//GO:0008152//GO:0044237	photosynthesis, dark reaction//oxidation-reduction process//chlorophyll biosynthetic process//metabolic process//cellular metabolic process	GO:0016630//GO:0050662//GO:0003824//GO:0016491//GO:0000166	protochlorophyllide reductase activity//coenzyme binding//catalytic activity//oxidoreductase activity//nucleotide binding	--	--	KOG1208	Dehydrogenases with different specificities (related to short-chain alcohol dehydrogenases)
c39196_g1	4.25725	28.5387	-2.7449	1.5691e-05	0.0030399	1291	224070488	XP_002303157.1	599	2.49949e-71	predicted protein [Populus trichocarpa] >gi|222840589|gb|EEE78136.1| predicted protein [Populus trichocarpa]	--	--	--	--	--	--	--	--	--	Q86JM5	193	4.93035e-15	Putative elongation of fatty acids protein DDB_G0272012 OS=Dictyostelium discoideum GN=DDB_G0272012 PE=3 SV=1	PF01151	GNS1/SUR4 family	--	--	--	--	GO:0016021	integral component of membrane	KOG3071	Fatty acyl-CoA elongase/Polyunsaturated fatty acid specific elongation enzyme
c39249_g1	39.9647	96.3957	-1.2702	5.298e-06	0.0012036	890	351725085	NP_001237080.1	299	3.93275e-30	uncharacterized protein LOC100305559 [Glycine max] >gi|255625911|gb|ACU13300.1| unknown [Glycine max]	225311328	AK319467.1	412	0	Solanum lycopersicum cDNA, clone: LEFL1004AF11, HTC in leaf	K02916	RP-L35, MRPL35, rpmI	large subunit ribosomal protein L35	http://www.genome.jp/dbget-bin/www_bget?ko:K02916	P23326	267	1.24248e-26	50S ribosomal protein L35, chloroplastic OS=Spinacia oleracea GN=RPL35 PE=1 SV=1	PF05399//PF02883//PF01632	Ectropic viral integration site 2A protein (EVI2A)//Adaptin C-terminal domain//Ribosomal protein L35	GO:0006886//GO:0016192//GO:0006412//GO:0042254	intracellular protein transport//vesicle-mediated transport//translation//ribosome biogenesis	GO:0003735	structural constituent of ribosome	GO:0030529//GO:0005622//GO:0016021//GO:0030131//GO:0005840	ribonucleoprotein complex//intracellular//integral component of membrane//clathrin adaptor complex//ribosome	--	--
c39373_g1	9.59968	98.9246	-3.3653	5.1232e-19	4.495e-16	716	27529852	BAC53941.1	421	7.43621e-49	H2A histone [Nicotiana tabacum]	27529851	AB032543.1	487	0	Nicotiana tabacum A34 mRNA for H2A histone, complete cds	K11251	H2A	histone H2A	http://www.genome.jp/dbget-bin/www_bget?ko:K11251	P25469	403	2.47391e-47	Histone H2A.1 OS=Solanum lycopersicum PE=2 SV=1	PF00125//PF07941//PF00808	Core histone H2A/H2B/H3/H4//Potassium channel Kv1.4 tandem inactivation domain//Histone-like transcription factor (CBF/NF-Y) and archaeal histone	GO:0006334//GO:0006813	nucleosome assembly//potassium ion transport	GO:0030955//GO:0046982//GO:0005249//GO:0003677//GO:0043565	potassium ion binding//protein heterodimerization activity//voltage-gated potassium channel activity//DNA binding//sequence-specific DNA binding	GO:0005634//GO:0000786//GO:0008076//GO:0005622//GO:0016021	nucleus//nucleosome//voltage-gated potassium channel complex//intracellular//integral component of membrane	KOG1756	Histone 2A
c39373_g2	26.2255	85.4132	-1.7035	5.427e-08	1.809e-05	840	6009909	BAA85117.1	503	1.0667e-60	histone H2A-like protein [Solanum melongena]	502081978	XM_004486972.1	176	2.77647e-85	PREDICTED: Cicer arietinum probable histone H2A.1-like (LOC101514719), mRNA	K11251	H2A	histone H2A	http://www.genome.jp/dbget-bin/www_bget?ko:K11251	P19177	466	4.63261e-56	Histone H2A OS=Petroselinum crispum PE=2 SV=1	PF00125//PF00808	Core histone H2A/H2B/H3/H4//Histone-like transcription factor (CBF/NF-Y) and archaeal histone	GO:0006334	nucleosome assembly	GO:0043565//GO:0003677//GO:0046982	sequence-specific DNA binding//DNA binding//protein heterodimerization activity	GO:0005622//GO:0000786//GO:0005634	intracellular//nucleosome//nucleus	KOG1756	Histone 2A
c39569_g1	42.4915	100.918	-1.2479	4.4808e-06	0.0010365	972	225441393	XP_002278312.1	892	3.039e-117	PREDICTED: uncharacterized protein LOC100241760 [Vitis vinifera] >gi|297739859|emb|CBI30041.3| unnamed protein product [Vitis vinifera]	460377974	XM_004234713.1	385	0	PREDICTED: Solanum lycopersicum rhodanese-like domain-containing protein 9, chloroplastic-like (LOC101266002), mRNA	--	--	--	--	O48529	837	4.0844e-110	Rhodanese-like domain-containing protein 9, chloroplastic OS=Arabidopsis thaliana GN=STR9 PE=2 SV=1	PF01940	Integral membrane protein DUF92	--	--	--	--	GO:0016021	integral component of membrane	--	--
c39766_g1	0	63.4472	-6.9875	1.0285e-15	7.2695e-13	2182	193620175	XP_001944564.1	1764	0	PREDICTED: hypothetical protein LOC100167736 [Acyrthosiphon pisum]	328723892	XM_001944529.2	1446	0	PREDICTED: Acyrthosiphon pisum hypothetical protein LOC100167736 (LOC100167736), mRNA	--	--	--	--	--	--	--	--	PF00901	Orbivirus outer capsid protein VP5	--	--	GO:0005198	structural molecule activity	GO:0019028	viral capsid	--	--
c39795_g1	49.8365	268.465	-2.4295	6.4332e-35	1.0022e-31	989	222051768	BAH15357.1	925	1.31721e-122	germin like protein [Nicotiana tabacum]	222051767	AB449366.1	815	0	Nicotiana tabacum glp mRNA for germin like protein, complete cds	--	--	--	--	Q9ZRA4	730	2.66254e-94	Auxin-binding protein ABP19a OS=Prunus persica GN=ABP19A PE=3 SV=1	PF00190//PF07847//PF03079	Cupin//Protein of unknown function (DUF1637)//ARD/ARD' family	GO:0019530//GO:0055114	taurine metabolic process//oxidation-reduction process	GO:0045735//GO:0047800//GO:0010309	nutrient reservoir activity//cysteamine dioxygenase activity//acireductone dioxygenase [iron(II)-requiring] activity	--	--	--	--
c39896_g1	57.9011	133.294	-1.2029	3.2709e-07	9.3292e-05	1088	134684	P10792.1	816	2.2375e-105	RecName: Full=Superoxide dismutase [Cu-Zn], chloroplastic; Flags: Precursor >gi|20582|emb|CAA32534.1| unnamed protein product [Petunia x hybrida] >gi|226761|prf||1604468A superoxide dismutase	20581	X14352.1	483	0	Petunia mRNA for chloroplast superoxide dismutase (SOD) (EC 1.15.1.1)	--	--	--	--	P10792	816	1.53336e-106	Superoxide dismutase [Cu-Zn], chloroplastic OS=Petunia hybrida GN=SODCP PE=2 SV=1	PF00080	Copper/zinc superoxide dismutase (SODC)	GO:0055114//GO:0006801	oxidation-reduction process//superoxide metabolic process	GO:0004784//GO:0046872	superoxide dismutase activity//metal ion binding	GO:0009507	chloroplast	KOG0441	Cu2+/Zn2+ superoxide dismutase SOD1
c40104_g1	58.6833	133.443	-1.1852	4.562e-07	0.00012526	1757	289065765	ADC80920.1	1354	0	delta-9 fatty acid desaturase [Vernicia fordii]	460380418	XM_004235906.1	689	0	PREDICTED: Solanum lycopersicum palmitoyl-monogalactosyldiacylglycerol delta-7 desaturase, chloroplastic-like (LOC101250586), mRNA	K00507	SCD, desC	stearoyl-CoA desaturase (delta-9 desaturase)	http://www.genome.jp/dbget-bin/www_bget?ko:K00507	Q949X0	1318	1.06261e-176	Palmitoyl-monogalactosyldiacylglycerol delta-7 desaturase, chloroplastic OS=Arabidopsis thaliana GN=ADS3 PE=2 SV=2	PF00487	Fatty acid desaturase	GO:0006633//GO:0055114//GO:0006629	fatty acid biosynthetic process//oxidation-reduction process//lipid metabolic process	GO:0016717	oxidoreductase activity, acting on paired donors, with oxidation of a pair of donors resulting in the reduction of molecular oxygen to two molecules of water	GO:0016021	integral component of membrane	KOG1600	Fatty acid desaturase
c40185_g1	5.92676	36.0428	-2.6044	2.4805e-06	0.000603	486	357163432	XP_003579729.1	408	4.53615e-48	PREDICTED: LOW QUALITY PROTEIN: histone H3.2-like [Brachypodium distachyon]	460405317	XM_004248075.1	185	1.54755e-90	PREDICTED: Solanum lycopersicum histone H3.2-like (LOC101250929), mRNA	K11253	H3	histone H3	http://www.genome.jp/dbget-bin/www_bget?ko:K11253	Q76MV0	407	3.53965e-49	Histone H3.2 OS=Nicotiana tabacum GN=B34 PE=1 SV=1	PF00125//PF00808	Core histone H2A/H2B/H3/H4//Histone-like transcription factor (CBF/NF-Y) and archaeal histone	--	--	GO:0043565//GO:0003677	sequence-specific DNA binding//DNA binding	GO:0005622	intracellular	KOG1745	Histones H3 and H4
c40185_g2	6.20974	63.3987	-3.3518	1.0808e-12	5.9783e-10	749	414587287	DAA37858.1	614	2.48281e-77	TPA: histone H3.2 [Zea mays]	156720294	AB331236.1	215	5.14697e-107	Nicotiana tabacum NthisH3.1 mRNA for histone H3.1, complete cds	K11253	H3	histone H3	http://www.genome.jp/dbget-bin/www_bget?ko:K11253	P68428	601	4.20415e-77	Histone H3.2 OS=Triticum aestivum PE=1 SV=2	PF00125//PF00808	Core histone H2A/H2B/H3/H4//Histone-like transcription factor (CBF/NF-Y) and archaeal histone	--	--	GO:0043565//GO:0003677	sequence-specific DNA binding//DNA binding	GO:0005622	intracellular	KOG1745	Histones H3 and H4
c40192_g1	42.454	122.938	-1.534	1.8481e-09	7.667e-07	1074	255550347	XP_002516224.1	872	5.66205e-114	bacterioferritin comigratory protein, putative [Ricinus communis] >gi|223544710|gb|EEF46226.1| bacterioferritin comigratory protein, putative [Ricinus communis]	225312397	AK319938.1	528	0	Solanum lycopersicum cDNA, clone: LEFL1003CA11, HTC in leaf	K03564	BCP, PRXQ, DOT5	peroxiredoxin Q/BCP	http://www.genome.jp/dbget-bin/www_bget?ko:K03564	Q6QPJ6	855	1.31777e-112	Peroxiredoxin Q, chloroplastic OS=Populus jackii GN=PRXQ PE=1 SV=1	PF00578//PF00255//PF08534	AhpC/TSA family//Glutathione peroxidase//Redoxin	GO:0006804//GO:0055114//GO:0006979//GO:0006749	peroxidase reaction//oxidation-reduction process//response to oxidative stress//glutathione metabolic process	GO:0004602//GO:0016491//GO:0016209//GO:0004601//GO:0051920	glutathione peroxidase activity//oxidoreductase activity//antioxidant activity//peroxidase activity//peroxiredoxin activity	--	--	KOG0855	Alkyl hydroperoxide reductase, thiol specific antioxidant and related enzymes
c40196_g1	59.6173	216.017	-1.8573	2.9039e-20	2.7708e-17	1600	209954687	BAG80534.1	1586	0	putative glycosyltransferase [Lycium barbarum]	209954686	AB360610.1	549	0	Lycium barbarum UGT74P1 mRNA for putative glycosyltransferase, complete cds	--	--	--	--	Q9SYK9	1036	6.8378e-134	UDP-glycosyltransferase 74E2 OS=Arabidopsis thaliana GN=UGT74E2 PE=1 SV=1	PF04101//PF00201	Glycosyltransferase family 28 C-terminal domain//UDP-glucoronosyl and UDP-glucosyl transferase	GO:0005975//GO:0008152//GO:0030259	carbohydrate metabolic process//metabolic process//lipid glycosylation	GO:0016758//GO:0030246	transferase activity, transferring hexosyl groups//carbohydrate binding	--	--	KOG1192	UDP-glucuronosyl and UDP-glucosyl transferase
c40220_g1	18.7786	58.2135	-1.6323	1.4038e-05	0.0027618	1073	--	--	--	--	--	10945614	AF298594.1	590	0	Nicotiana alata arabinogalactan protein (Agp4) gene, complete cds	--	--	--	--	--	--	--	--	--	--	--	--	--	--	--	--	--	--
c40236_g1	5.67633	36.8595	-2.699	1.1636e-06	0.00029607	1281	225427609	XP_002271561.1	1022	2.63045e-134	PREDICTED: uncharacterized protein LOC100244332 [Vitis vinifera] >gi|296085464|emb|CBI29196.3| unnamed protein product [Vitis vinifera]	460382819	XM_004237086.1	303	1.07994e-155	PREDICTED: Solanum lycopersicum uncharacterized LOC101260335 (LOC101260335), mRNA	--	--	--	--	--	--	--	--	--	--	--	--	--	--	--	--	--	--
c40494_g1	46.2421	135.16	-1.5474	2.2065e-10	1.0208e-07	1253	224093148	XP_002309808.1	684	3.18689e-84	predicted protein [Populus trichocarpa] >gi|222852711|gb|EEE90258.1| predicted protein [Populus trichocarpa]	--	--	--	--	--	--	--	--	--	Q9LX31	568	5.17213e-68	Tetrapyrrole-binding protein, chloroplastic OS=Arabidopsis thaliana GN=GUN4 PE=1 SV=1	--	--	--	--	--	--	--	--	--	--
c40548_g1	473.533	1057.97	-1.1598	3.7504e-44	7.7373e-41	1614	255565372	XP_002523677.1	1754	0	Magnesium-protoporphyrin IX monomethyl ester [oxidative] cyclase, chloroplast precursor, putative [Ricinus communis] >gi|223537077|gb|EEF38712.1| Magnesium-protoporphyrin IX monomethyl ester [oxidative] cyclase, chloroplast precursor, putative [Ricinus communis]	460407316	XM_004249051.1	1027	0	PREDICTED: Solanum lycopersicum magnesium-protoporphyrin IX monomethyl ester [oxidative] cyclase, chloroplastic-like (LOC101257518), mRNA	K04035	E1.14.13.81, acsF, chlE	magnesium-protoporphyrin IX monomethyl ester (oxidative) cyclase	http://www.genome.jp/dbget-bin/www_bget?ko:K04035	Q6SJV8	1734	0	Magnesium-protoporphyrin IX monomethyl ester [oxidative] cyclase, chloroplastic OS=Gossypium hirsutum GN=CRD1 PE=2 SV=2	PF02915	Rubrerythrin	GO:0055114//GO:0015979//GO:0015995	oxidation-reduction process//photosynthesis//chlorophyll biosynthetic process	GO:0046872//GO:0046914//GO:0048529//GO:0016491	metal ion binding//transition metal ion binding//magnesium-protoporphyrin IX monomethyl ester (oxidative) cyclase activity//oxidoreductase activity	--	--	--	--
c40587_g1	55.1764	136.565	-1.3075	2.7914e-08	9.6854e-06	1265	359473789	XP_002265030.2	878	2.74043e-113	PREDICTED: peptidyl-prolyl cis-trans isomerase CYP20-2, chloroplastic-like [Vitis vinifera] >gi|296088703|emb|CBI38153.3| unnamed protein product [Vitis vinifera]	460365068	XM_004228380.1	639	0	PREDICTED: Solanum lycopersicum peptidyl-prolyl cis-trans isomerase CYP20-2, chloroplastic-like (LOC101263049), mRNA	K03768	PPIB, ppiB	peptidyl-prolyl cis-trans isomerase B (cyclophilin B)	http://www.genome.jp/dbget-bin/www_bget?ko:K03768	Q9ASS6	782	5.35995e-100	Peptidyl-prolyl cis-trans isomerase CYP20-2, chloroplastic OS=Arabidopsis thaliana GN=CYP20-2 PE=1 SV=1	PF00160	Cyclophilin type peptidyl-prolyl cis-trans isomerase/CLD	GO:0000413//GO:0006457	protein peptidyl-prolyl isomerization//protein folding	GO:0003755	peptidyl-prolyl cis-trans isomerase activity	--	--	KOG0880	Peptidyl-prolyl cis-trans isomerase
c40912_g1	43.9081	98.0622	-1.1592	2.2345e-05	0.0041299	1601	147861250	CAN81476.1	772	1.44927e-96	hypothetical protein VITISV_000606 [Vitis vinifera]	460383996	XM_004237654.1	452	0	PREDICTED: Solanum lycopersicum uncharacterized LOC101252980, transcript variant 1 (LOC101252980), mRNA	--	--	--	--	Q94AQ9	623	7.01801e-75	Protein STAY-GREEN LIKE, chloroplastic OS=Arabidopsis thaliana GN=SGRL PE=2 SV=1	--	--	--	--	--	--	--	--	--	--
c40951_g1	73.6446	153.578	-1.0603	9.6782e-07	0.00025214	1517	--	--	--	--	--	3298438	AB010878.1	1114	0	Nicotiana tabacum mRNA for chloroplast ribosomal protein L4, complete cds	--	--	--	--	O80361	1153	1.9601e-154	50S ribosomal protein L4, chloroplastic OS=Nicotiana tabacum GN=RPL4 PE=2 SV=1	PF00638//PF00460//PF00573	RanBP1 domain//Flagella basal body rod protein//Ribosomal protein L4/L1 family	GO:0046907//GO:0001539//GO:0006412//GO:0042254	intracellular transport//cilium or flagellum-dependent cell motility//translation//ribosome biogenesis	GO:0003774//GO:0003735//GO:0005198	motor activity//structural constituent of ribosome//structural molecule activity	GO:0005840//GO:0009288	ribosome//bacterial-type flagellum	KOG1624	Mitochondrial/chloroplast ribosomal protein L4
c41048_g1	23.4733	66.2381	-1.4966	1.521e-05	0.0029618	1180	255638297	ACU19461.1	687	2.71938e-85	unknown [Glycine max]	460389623	XM_004240403.1	306	2.13318e-157	PREDICTED: Solanum lycopersicum uncharacterized LOC101255002 (LOC101255002), mRNA	--	--	--	--	P51204	143	1.59232e-09	Uncharacterized protein ycf54 OS=Porphyra purpurea GN=ycf54 PE=3 SV=1	--	--	--	--	--	--	--	--	--	--
c41206_g1	314.686	635.042	-1.0129	1.2641e-21	1.2697e-18	934	388500696	AFK38414.1	491	4.30506e-58	unknown [Lotus japonicus]	460368226	XM_004229921.1	417	0	PREDICTED: Solanum lycopersicum uncharacterized LOC101248140, transcript variant 2 (LOC101248140), mRNA	--	--	--	--	O04616	464	3.67061e-55	Protein CURVATURE THYLAKOID 1A, chloroplastic OS=Arabidopsis thaliana GN=CURT1A PE=1 SV=1	--	--	--	--	--	--	--	--	--	--
c41353_g2	359.267	740.804	-1.044	2.7138e-26	3.3412e-23	763	--	--	--	--	--	3402281	AJ000997.1	124	2.02573e-56	Solanum tuberosum mRNA for guard cell proline-rich protein	--	--	--	--	--	--	--	--	--	--	--	--	--	--	--	--	--	--
c41353_g3	83.5264	173.692	-1.0562	2.0956e-07	6.2244e-05	263	--	--	--	--	--	3402281	AJ000997.1	79	6.64368e-32	Solanum tuberosum mRNA for guard cell proline-rich protein	--	--	--	--	--	--	--	--	--	--	--	--	--	--	--	--	--	--
c41353_g4	326.967	658.979	-1.0111	2.611e-22	2.7302e-19	958	3402282	CAA04449.1	654	3.76849e-78	proline-rich protein [Solanum tuberosum]	460370147	XM_004230868.1	399	0	PREDICTED: Solanum lycopersicum uncharacterized LOC101254950, transcript variant 1 (LOC101254950), mRNA	--	--	--	--	Q9T0I5	319	9.14716e-32	Proline-rich protein 4 OS=Arabidopsis thaliana GN=PRP4 PE=2 SV=1	--	--	--	--	--	--	--	--	--	--
c41377_g1	944.178	2109.27	-1.1596	2.9562e-86	1.6118e-82	4303	100801744	CAK24966.1	1264	9.771e-160	chlorophyll a/b binding protein [Solanum tuberosum]	575348	X82497.1	686	0	N.tabacum mRNA for light-harvesting Ch1 a/b binding protein	K08910	LHCA4	light-harvesting complex I chlorophyll a/b binding protein 4	http://www.genome.jp/dbget-bin/www_bget?ko:K08910	Q9SQL2	1176	3.50867e-148	Chlorophyll a-b binding protein P4, chloroplastic OS=Pisum sativum GN=lhcA-P4 PE=1 SV=1	PF01563//PF10568//PF05923	Alphavirus E3 glycoprotein//Outer mitochondrial membrane transport complex protein//APC cysteine-rich region	GO:0016055//GO:0006626//GO:0009765	Wnt signaling pathway//protein targeting to mitochondrion//photosynthesis, light harvesting	GO:0004252	serine-type endopeptidase activity	GO:0016020//GO:0009507//GO:0055036//GO:0005741//GO:0019028	membrane//chloroplast//virion membrane//mitochondrial outer membrane//viral capsid	--	--
c41377_g2	47.8273	158.369	-1.7274	7.3256e-14	4.4735e-11	756	255547367	XP_002514741.1	843	9.0221e-111	chlorophyll A/B binding protein, putative [Ricinus communis] >gi|223546345|gb|EEF47847.1| chlorophyll A/B binding protein, putative [Ricinus communis]	460391962	XM_004241539.1	359	0	PREDICTED: Solanum lycopersicum chlorophyll a-b binding protein 4, chloroplastic-like (LOC101256006), mRNA	K08910	LHCA4	light-harvesting complex I chlorophyll a/b binding protein 4	http://www.genome.jp/dbget-bin/www_bget?ko:K08910	P27521	814	1.59782e-107	Chlorophyll a-b binding protein 4, chloroplastic OS=Arabidopsis thaliana GN=LHCA4 PE=1 SV=1	--	--	GO:0009765	photosynthesis, light harvesting	--	--	GO:0016020//GO:0009507	membrane//chloroplast	--	--
c41755_g1	11.0104	61.0322	-2.4707	2.8742e-09	1.1547e-06	1087	359496109	XP_002273672.2	637	7.15537e-78	PREDICTED: uncharacterized protein LOC100257542 [Vitis vinifera] >gi|297735874|emb|CBI18633.3| unnamed protein product [Vitis vinifera]	460381851	XM_004236607.1	427	0	PREDICTED: Solanum lycopersicum uncharacterized LOC101257650 (LOC101257650), mRNA	--	--	--	--	Q9SZN7	144	1.31685e-09	Heavy metal-associated isoprenylated plant protein 26 OS=Arabidopsis thaliana GN=HIPP26 PE=1 SV=1	PF00403//PF00527//PF04546	Heavy-metal-associated domain//E7 protein, Early protein//Sigma-70, non-essential region	GO:0006352//GO:0030001//GO:0006355	DNA-templated transcription, initiation//metal ion transport//regulation of transcription, DNA-templated	GO:0003700//GO:0016987//GO:0003677//GO:0046872	sequence-specific DNA binding transcription factor activity//sigma factor activity//DNA binding//metal ion binding	GO:0005667	transcription factor complex	--	--
c41992_g1	32.6389	96.8633	-1.5694	5.5494e-08	1.8407e-05	1466	11387206	Q9THX6.1	1493	0	RecName: Full=Thylakoid lumenal 29 kDa protein, chloroplastic; Short=TL29; AltName: Full=LeAPx09; AltName: Full=P29; Flags: Precursor >gi|6634469|emb|CAB64343.1| putative ascorbate peroxidase (TL29) [Solanum lycopersicum]	460384485	XM_004237894.1	790	0	PREDICTED: Solanum lycopersicum thylakoid lumenal 29 kDa protein, chloroplastic-like (LOC101263901), mRNA	K00434	E1.11.1.11	L-ascorbate peroxidase	http://www.genome.jp/dbget-bin/www_bget?ko:K00434	Q9THX6	1493	0	Thylakoid lumenal 29 kDa protein, chloroplastic OS=Solanum lycopersicum GN=CLEB3J9 PE=3 SV=1	PF00141	Peroxidase	GO:0006979//GO:0055114//GO:0006804	response to oxidative stress//oxidation-reduction process//peroxidase reaction	GO:0020037//GO:0004601	heme binding//peroxidase activity	GO:0009543	chloroplast thylakoid lumen	--	--
c42002_g1	31.0545	106.341	-1.7758	3.8596e-10	1.7331e-07	1094	--	--	--	--	--	12006840	AF290618.1	893	0	Nicotiana glauca putative delta TIP (MIP2) mRNA, complete cds	K09873	TIP	aquaporin TIP	http://www.genome.jp/dbget-bin/www_bget?ko:K09873	Q41951	910	2.83645e-120	Aquaporin TIP2-1 OS=Arabidopsis thaliana GN=TIP2-1 PE=1 SV=2	PF00230	Major intrinsic protein	GO:0006810	transport	GO:0005215	transporter activity	GO:0016020	membrane	KOG0223	Aquaporin (major intrinsic protein family)
c42002_g2	32.8042	90.5581	-1.465	6.6614e-07	0.00017842	1267	209892837	ACI95283.1	935	5.50036e-122	tonoplast intrinsic protein [Sinapis arvensis]	460408073	XM_004249425.1	507	0	PREDICTED: Solanum lycopersicum aquaporin TIP1-1-like (LOC101267949), mRNA	K09873	TIP	aquaporin TIP	http://www.genome.jp/dbget-bin/www_bget?ko:K09873	P25818	912	1.24055e-119	Aquaporin TIP1-1 OS=Arabidopsis thaliana GN=TIP1-1 PE=1 SV=1	PF00230	Major intrinsic protein	GO:0006810	transport	GO:0005215	transporter activity	GO:0016021//GO:0016020	integral component of membrane//membrane	KOG0223	Aquaporin (major intrinsic protein family)
c42082_g1	1311.76	2783.15	-1.0852	8.3876e-101	6.4025e-97	1200	110377793	ABG73417.1	1113	7.9853e-149	chloroplast pigment-binding protein CP26 [Nicotiana tabacum]	110377792	DQ676845.1	780	0	Nicotiana tabacum chloroplast pigment-binding protein CP26 (Lhcb5) mRNA, complete cds; nuclear gene for chloroplast product	K08916	LHCB5	light-harvesting complex II chlorophyll a/b binding protein 5	http://www.genome.jp/dbget-bin/www_bget?ko:K08916	Q9XF89	1010	2.26246e-134	Chlorophyll a-b binding protein CP26, chloroplastic OS=Arabidopsis thaliana GN=LHCB5 PE=1 SV=1	--	--	--	--	--	--	--	--	--	--
c42140_g1	164.925	400.144	-1.2787	1.0643e-20	1.0416e-17	1421	110826035	ABH01084.1	879	2.07989e-111	putative ROX1 [Nicotiana tabacum]	110826034	DQ866831.1	1127	0	Nicotiana tabacum putative ROX1 mRNA, complete cds	--	--	--	--	--	--	--	--	--	--	--	--	--	--	--	--	--	--
c42261_g1	297.024	629.893	-1.0845	4.2126e-24	4.8722e-21	710	195617694	ACG30677.1	418	2.04246e-48	histone H4 [Zea mays]	2746720	AF038387.1	224	4.83231e-112	Capsicum annuum histone H4 mRNA, complete cds	K11254	H4	histone H4	http://www.genome.jp/dbget-bin/www_bget?ko:K11254	P0CG89	410	5.45445e-49	Histone H4 OS=Glycine max PE=3 SV=1	PF02969//PF00808//PF02291//PF00125	TATA box binding protein associated factor (TAF)//Histone-like transcription factor (CBF/NF-Y) and archaeal histone//Transcription initiation factor IID, 31kD subunit//Core histone H2A/H2B/H3/H4	GO:0006352	DNA-templated transcription, initiation	GO:0003677//GO:0043565//GO:0005488	DNA binding//sequence-specific DNA binding//binding	GO:0044446//GO:0005634//GO:0005694//GO:0005622	intracellular organelle part//nucleus//chromosome//intracellular	KOG3467	Histone H4
c42499_g1	636.006	1341.11	-1.0763	8.88e-49	2.1182e-45	1834	413968454	AFW90564.1	629	1.63483e-75	photosystem I reaction center V (chloroplast) [Solanum tuberosum]	449463698	XM_004149521.1	150	1.75807e-70	PREDICTED: Cucumis sativus photosystem I reaction center subunit V, chloroplastic-like (LOC101218641), mRNA >gi|449519498|ref|XM_004166724.1| PREDICTED: Cucumis sativus photosystem I reaction center subunit V, chloroplastic-like (LOC101228507), mRNA	--	--	--	--	Q9S7N7	515	7.37884e-60	Photosystem I reaction center subunit V, chloroplastic OS=Arabidopsis thaliana GN=PSAG PE=2 SV=1	PF01241	Photosystem I psaG / psaK	GO:0015979	photosynthesis	--	--	GO:0016020//GO:0009522	membrane//photosystem I	--	--
c42576_g1	40.6517	109.345	-1.4275	8.8962e-08	2.8177e-05	1515	224129194	XP_002320524.1	1121	1.6023e-147	fasciclin-like arabinogalactan protein [Populus trichocarpa] >gi|222861297|gb|EEE98839.1| fasciclin-like arabinogalactan protein [Populus trichocarpa]	502177768	XM_004516057.1	77	5.50549e-30	PREDICTED: Cicer arietinum fasciclin-like arabinogalactan protein 1-like (LOC101502229), partial mRNA	--	--	--	--	Q9SU13	1058	2.89823e-138	Fasciclin-like arabinogalactan protein 2 OS=Arabidopsis thaliana GN=FLA2 PE=1 SV=1	PF05887	Procyclic acidic repetitive protein (PARP)	--	--	--	--	GO:0016020//GO:0046658	membrane//anchored component of plasma membrane	--	--
c42718_g1	934.437	1970.35	-1.0763	7.7195e-71	3.2736e-67	1511	30013657	AAP03871.1	1739	0	oxygen evolving complex 33 kDa photosystem II protein [Nicotiana tabacum]	30013656	AY220076.1	1245	0	Nicotiana tabacum oxygen evolving complex 33 kDa photosystem II protein (PsbO) mRNA, complete cds; nuclear gene for chloroplast product	K02716	psbO	photosystem II oxygen-evolving enhancer protein 1	http://www.genome.jp/dbget-bin/www_bget?ko:K02716	Q40459	1710	0	Oxygen-evolving enhancer protein 1, chloroplastic OS=Nicotiana tabacum GN=PSBO PE=2 SV=1	PF01716	Manganese-stabilising protein / photosystem II polypeptide	GO:0042549//GO:0015979	photosystem II stabilization//photosynthesis	GO:0005509	calcium ion binding	GO:0019898//GO:0009523//GO:0009654	extrinsic component of membrane//photosystem II//photosystem II oxygen evolving complex	--	--
c42990_g1	190.12	414.743	-1.1253	2.0023e-17	1.6064e-14	546	226872		436	2.37915e-50	chlorophyll a/b binding protein	460412883	XM_004251778.1	330	4.35119e-171	PREDICTED: Solanum lycopersicum chlorophyll a-b binding protein 8, chloroplastic-like (LOC101265617), mRNA	K08909	LHCA3	light-harvesting complex I chlorophyll a/b binding protein 3	http://www.genome.jp/dbget-bin/www_bget?ko:K08909	P27522	432	7.70506e-51	Chlorophyll a-b binding protein 8, chloroplastic OS=Solanum lycopersicum GN=CAB8 PE=3 SV=1	--	--	--	--	--	--	--	--	--	--
c42990_g2	230.526	468.849	-1.0242	1.1174e-16	8.3619e-14	494	226872		663	1.06404e-84	chlorophyll a/b binding protein	460405506	XM_004248169.1	276	4.07968e-141	PREDICTED: Solanum lycopersicum chlorophyll a-b binding protein 8, chloroplastic-like (LOC101253628), mRNA	K08909	LHCA3	light-harvesting complex I chlorophyll a/b binding protein 3	http://www.genome.jp/dbget-bin/www_bget?ko:K08909	P27522	658	3.92681e-85	Chlorophyll a-b binding protein 8, chloroplastic OS=Solanum lycopersicum GN=CAB8 PE=3 SV=1	PF04604	Type-A lantibiotic	GO:0019748	secondary metabolic process	--	--	GO:0005576	extracellular region	--	--
c42990_g3	511.584	1059.35	-1.0501	2.9056e-37	4.9287e-34	2575	350539363	NP_001234645.1	1753	0	ethylene-responsive elongation factor EF-Ts precursor [Solanum lycopersicum] >gi|5669636|gb|AAD46403.1|AF096247_1 ethylene-responsive elongation factor EF-Ts precursor [Solanum lycopersicum]	350539362	NM_001247716.1	909	0	Solanum lycopersicum ethylene-responsive elongation factor EF-Ts precursor (ER49), mRNA >gi|5669635|gb|AF096247.1|AF096247 Lycopersicon esculentum ethylene-responsive elongation factor EF-Ts precursor (ER49) mRNA, complete cds; nuclear gene for mitochondrial product	--	--	--	--	Q5XF75	1277	2.04525e-166	Elongation factor Ts, mitochondrial OS=Arabidopsis thaliana GN=EFTS PE=2 SV=1	PF00627//PF00889	UBA/TS-N domain//Elongation factor TS	GO:0006414//GO:0006448	translational elongation//regulation of translational elongation	GO:0005515//GO:0003746	protein binding//translation elongation factor activity	GO:0005622//GO:0005739//GO:0005840	intracellular//mitochondrion//ribosome	KOG1071	Mitochondrial translation elongation factor EF-Tsmt, catalyzes nucleotide exchange on EF-Tumt
c43018_g1	1140.58	2588.33	-1.1823	4.9518e-109	4.1999e-105	1325	110377766	ABG73415.1	1355	0	chloroplast pigment-binding protein CP29 [Nicotiana tabacum]	110377765	DQ676843.1	917	0	Nicotiana tabacum chloroplast pigment-binding protein CP29 (Lhcb4) mRNA, complete cds; nuclear gene for chloroplast product	K08915	LHCB4	light-harvesting complex II chlorophyll a/b binding protein 4	http://www.genome.jp/dbget-bin/www_bget?ko:K08915	Q9XF88	1202	9.45736e-163	Chlorophyll a-b binding protein CP29.2, chloroplastic OS=Arabidopsis thaliana GN=LHCB4.2 PE=1 SV=1	--	--	--	--	--	--	--	--	--	--
c43162_g1	64.4155	129.94	-1.0124	1.574e-05	0.0030417	1718	133711803	ABO36621.1	1377	0	mitochondrial carrier protein [Solanum lycopersicum] >gi|133711809|gb|ABO36627.1| mitochondrial carrier protein [Solanum lycopersicum] >gi|133711810|gb|ABO36628.1| mitochondrial carrier protein [Solanum lycopersicum]	460407529	XM_004249157.1	696	0	PREDICTED: Solanum lycopersicum mitochondrial carnitine/acylcarnitine carrier-like protein-like, transcript variant 2 (LOC101262875), mRNA	K15109	SLC25A20_29, CACT, CACL, CRC1	solute carrier family 25 (mitochondrial carnitine/acylcarnitine transporter), member 20/29	http://www.genome.jp/dbget-bin/www_bget?ko:K15109	Q93XM7	1165	6.12899e-155	Mitochondrial carnitine/acylcarnitine carrier-like protein OS=Arabidopsis thaliana GN=BOU PE=2 SV=1	--	--	GO:0006810	transport	--	--	GO:0016021	integral component of membrane	KOG0758	Mitochondrial carnitine-acylcarnitine carrier protein
c43253_g1	872.998	1765.77	-1.0162	1.668e-57	4.5474e-54	1409	493723	CAA45523.1	1066	3.95176e-141	photosystem I light-harvesting chlorophyll a/b-binding protein [Nicotiana tabacum]	493722	X64198.1	662	0	N.tabacum LHC-I mRNA for photosystem I light-harvesting chlorophyll a/b-binding protein	K08907	LHCA1	light-harvesting complex I chlorophyll a/b binding protein 1	http://www.genome.jp/dbget-bin/www_bget?ko:K08907	P12360	1020	2.14027e-135	Chlorophyll a-b binding protein 6A, chloroplastic OS=Solanum lycopersicum GN=CAB6A PE=2 SV=1	--	--	GO:0009765	photosynthesis, light harvesting	--	--	GO:0009507//GO:0016020	chloroplast//membrane	--	--
c43260_g1	19.2828	124.848	-2.6948	3.8972e-19	3.4591e-16	1445	339717983	AEJ88779.1	1668	0	cutin-deficient 1 protein [Solanum lycopersicum]	460408986	XM_004249874.1	636	0	PREDICTED: Solanum lycopersicum GDSL esterase/lipase At5g33370-like (LOC101254153), mRNA	--	--	--	--	Q8LB81	1474	0	GDSL esterase/lipase At5g33370 OS=Arabidopsis thaliana GN=At5g33370 PE=2 SV=1	PF00657	GDSL-like Lipase/Acylhydrolase	GO:0006629	lipid metabolic process	GO:0016788	hydrolase activity, acting on ester bonds	--	--	--	--
c43350_g1	37.3135	87.2798	-1.2259	2.6534e-05	0.004811	1765	255552604	XP_002517345.1	1752	0	peptidyl-prolyl cis-trans isomerase, putative [Ricinus communis] >gi|223543356|gb|EEF44887.1| peptidyl-prolyl cis-trans isomerase, putative [Ricinus communis]	460372958	XM_004232242.1	623	0	PREDICTED: Solanum lycopersicum peptidyl-prolyl cis-trans isomerase CYP38, chloroplastic-like (LOC101249229), mRNA	--	--	--	--	Q9SSA5	1642	0	Peptidyl-prolyl cis-trans isomerase CYP38, chloroplastic OS=Arabidopsis thaliana GN=CYP38 PE=1 SV=1	PF02477//PF00160	Nucleocapsid N protein//Cyclophilin type peptidyl-prolyl cis-trans isomerase/CLD	GO:0006457//GO:0000413	protein folding//protein peptidyl-prolyl isomerization	GO:0003755	peptidyl-prolyl cis-trans isomerase activity	GO:0019013	viral nucleocapsid	--	--
c43799_g1	26.6287	70.5367	-1.4054	2.2309e-05	0.0041299	1487	225443543	XP_002277279.1	977	1.07035e-125	PREDICTED: GDSL esterase/lipase At5g45950-like isoform 1 [Vitis vinifera]	460374293	XM_004232898.1	639	0	PREDICTED: Solanum lycopersicum GDSL esterase/lipase At5g45950-like (LOC101244636), mRNA	--	--	--	--	Q9FJ41	844	6.60023e-107	GDSL esterase/lipase At5g45950 OS=Arabidopsis thaliana GN=At5g45950 PE=2 SV=1	PF00657	GDSL-like Lipase/Acylhydrolase	GO:0006629	lipid metabolic process	GO:0016788	hydrolase activity, acting on ester bonds	--	--	--	--
c43990_g1	29.84	101.718	-1.7693	1.0272e-09	4.332e-07	1815	225461924	XP_002267825.1	1202	2.60863e-157	PREDICTED: fasciclin-like arabinogalactan protein 1-like [Vitis vinifera]	460405760	XM_004248295.1	654	0	PREDICTED: Solanum lycopersicum fasciclin-like arabinogalactan protein 1-like, transcript variant 2 (LOC101265484), mRNA	--	--	--	--	Q9FM65	1062	3.75403e-137	Fasciclin-like arabinogalactan protein 1 OS=Arabidopsis thaliana GN=FLA1 PE=1 SV=1	PF03243//PF02130	Alkylmercury lyase//Uncharacterized protein family UPF0054	GO:0046413//GO:0006364	organomercury catabolic process//rRNA processing	GO:0018836//GO:0004222	alkylmercury lyase activity//metalloendopeptidase activity	--	--	--	--
c44075_g1	48.6654	110.15	-1.1785	5.1207e-06	0.0011668	1987	325977008	ADZ48238.1	2648	0	lycopene epsilon cyclase [Nicotiana tabacum]	325977007	HQ993098.1	1689	0	Nicotiana tabacum lycopene epsilon cyclase (LYCe) mRNA, complete cds	K06444	lcyE, crtL2	lycopene epsilon-cyclase	http://www.genome.jp/dbget-bin/www_bget?ko:K06444	O65837	2351	0	Lycopene epsilon cyclase, chloroplastic OS=Solanum lycopersicum GN=CRTL-E-1 PE=2 SV=1	PF09171//PF00070//PF01266//PF07992//PF05834//PF01134	Domain of unknown function (DUF1886)//Pyridine nucleotide-disulphide oxidoreductase//FAD dependent oxidoreductase//Pyridine nucleotide-disulphide oxidoreductase//Lycopene cyclase protein//Glucose inhibited division protein A	GO:0006284//GO:0016117//GO:0008033//GO:0055114	base-excision repair//carotenoid biosynthetic process//tRNA processing//oxidation-reduction process	GO:0016491//GO:0016799//GO:0003906//GO:0016705//GO:0050660	oxidoreductase activity//hydrolase activity, hydrolyzing N-glycosyl compounds//DNA-(apurinic or apyrimidinic site) lyase activity//oxidoreductase activity, acting on paired donors, with incorporation or reduction of molecular oxygen//flavin adenine dinucleotide binding	--	--	--	--
c44129_g3	33.371	89.4686	-1.4228	1.4043e-06	0.00035262	687	156891141	ABU96708.1	462	1.19516e-55	glutaredoxin [Solanum tuberosum]	460403966	XM_004247409.1	103	8.56393e-45	PREDICTED: Solanum lycopersicum glutaredoxin-C13-like (LOC101258486), mRNA	K03676	grxC, GLRX, GLRX2	glutaredoxin 3	http://www.genome.jp/dbget-bin/www_bget?ko:K03676	O82255	382	6.80537e-45	Glutaredoxin-C13 OS=Arabidopsis thaliana GN=GRXC13 PE=3 SV=1	PF00462	Glutaredoxin	GO:0006118//GO:0045454	electron transport//cell redox homeostasis	GO:0015035//GO:0009055	protein disulfide oxidoreductase activity//electron carrier activity	--	--	KOG1752	Glutaredoxin and related proteins
c44221_g2	26.4651	86.884	-1.715	3.5581e-08	1.2071e-05	1675	1345975	P48626.1	1315	0	RecName: Full=Omega-3 fatty acid desaturase, endoplasmic reticulum >gi|599592|dbj|BAA05515.1| microsomal omega-3 acid desaturase [Nicotiana tabacum] >gi|21668484|dbj|BAC01273.1| microsomal omega-3 fatty acid desaturase [Nicotiana tabacum]	1311480	D26509.1	796	0	Nicotiana tabacum NtFAD3 mRNA for microsomal omega-3 acid desaturase, complete cds	K10257	FAD8, desB	omega-3 fatty acid desaturase (delta-15 desaturase)	http://www.genome.jp/dbget-bin/www_bget?ko:K10257	P48626	1315	0	Omega-3 fatty acid desaturase, endoplasmic reticulum OS=Nicotiana tabacum GN=FAD3 PE=2 SV=1	PF11960//PF00487	Domain of unknown function (DUF3474)//Fatty acid desaturase	GO:0055114//GO:0006629//GO:0006636	oxidation-reduction process//lipid metabolic process//unsaturated fatty acid biosynthetic process	GO:0016717	oxidoreductase activity, acting on paired donors, with oxidation of a pair of donors resulting in the reduction of molecular oxygen to two molecules of water	GO:0005789//GO:0016021	endoplasmic reticulum membrane//integral component of membrane	--	--
c44343_g1	848.846	2190.28	-1.3675	3.2866e-118	3.1359e-114	1067	29123378	AAO62942.1	1388	0	chlorophyll a/b binding protein [Nicotiana tabacum]	29123377	AY219853.1	740	0	Nicotiana tabacum chlorophyll a/b binding protein mRNA, complete cds	K08913	LHCB2	light-harvesting complex II chlorophyll a/b binding protein 2	http://www.genome.jp/dbget-bin/www_bget?ko:K08913	P12062	1355	0	Chlorophyll a-b binding protein 37, chloroplastic OS=Petunia sp. GN=CAB37 PE=3 SV=1	--	--	GO:0009765	photosynthesis, light harvesting	--	--	GO:0016020//GO:0009507	membrane//chloroplast	--	--
c44343_g2	544.973	1480.1	-1.4414	1.3064e-87	7.6707e-84	1069	115802	P27494.1	1396	0	RecName: Full=Chlorophyll a-b binding protein 36, chloroplastic; AltName: Full=LHCII type I CAB-36; Short=LHCP; Flags: Precursor >gi|19827|emb|CAA41188.1| chlorophyll a/b binding protein [Nicotiana tabacum]	19826	X58230.1	609	0	Tobacco CAB36 gene for chlorophyll a/b binding protein	K08913	LHCB2	light-harvesting complex II chlorophyll a/b binding protein 2	http://www.genome.jp/dbget-bin/www_bget?ko:K08913	P27494	1396	0	Chlorophyll a-b binding protein 36, chloroplastic OS=Nicotiana tabacum GN=CAB36 PE=3 SV=1	--	--	GO:0018298//GO:0009765	protein-chromophore linkage//photosynthesis, light harvesting	GO:0046872//GO:0016168	metal ion binding//chlorophyll binding	GO:0009522//GO:0016021//GO:0009535//GO:0009523	photosystem I//integral component of membrane//chloroplast thylakoid membrane//photosystem II	--	--
c44396_g1	1260.18	2681.71	-1.0895	7.0921e-98	4.9215e-94	1068	115794	P27489.1	1290	1.19332e-176	RecName: Full=Chlorophyll a-b binding protein 13, chloroplastic; AltName: Full=LHCII type III CAB-13; Flags: Precursor >gi|19277|emb|CAA42818.1| LHCII type III [Solanum lycopersicum]	460412905	XM_004251789.1	578	0	PREDICTED: Solanum lycopersicum chlorophyll a-b binding protein 13, chloroplastic-like (LOC101243766), mRNA	K08914	LHCB3	light-harvesting complex II chlorophyll a/b binding protein 3	http://www.genome.jp/dbget-bin/www_bget?ko:K08914	P27489	1290	8.17783e-178	Chlorophyll a-b binding protein 13, chloroplastic OS=Solanum lycopersicum GN=CAB13 PE=1 SV=1	--	--	GO:0018298//GO:0009765	protein-chromophore linkage//photosynthesis, light harvesting	GO:0016168//GO:0046872	chlorophyll binding//metal ion binding	GO:0009522//GO:0009523//GO:0009535//GO:0016021	photosystem I//photosystem II//chloroplast thylakoid membrane//integral component of membrane	--	--
c44468_g1	801.462	1850.26	-1.207	2.7875e-81	1.3299e-77	1353	413968524	AFW90599.1	901	8.44489e-117	photosystem I subunit III precursor (chloroplast) [Solanum tuberosum]	413968523	JX576243.1	468	0	Solanum tuberosum clone St-DNT35 photosystem I subunit III precursor, mRNA, complete cds; chloroplast	K02694	psaF	photosystem I subunit III	http://www.genome.jp/dbget-bin/www_bget?ko:K02694	P46486	775	5.25372e-99	Photosystem I reaction center subunit III, chloroplastic OS=Flaveria trinervia GN=PSAF PE=2 SV=1	PF02507	Photosystem I reaction centre subunit III	GO:0015979	photosynthesis	--	--	GO:0009538//GO:0009522	photosystem I reaction center//photosystem I	--	--
c44478_g1	102.644	244.299	-1.251	8.4623e-13	4.7849e-10	1239	359495735	XP_003635074.1	809	3.28918e-103	PREDICTED: uncharacterized protein LOC100855146 [Vitis vinifera]	47105701	BT014286.1	635	0	Lycopersicon esculentum clone 133525F, mRNA sequence	--	--	--	--	--	--	--	--	--	--	--	--	--	--	--	--	--	--
c44546_g1	2.58774	33.2923	-3.6854	7.969e-08	2.5666e-05	2713	356506014	XP_003521783.1	735	1.62052e-85	PREDICTED: GDSL esterase/lipase At5g33370-like [Glycine max]	460383590	XM_004237456.1	321	2.28572e-165	PREDICTED: Solanum lycopersicum GDSL esterase/lipase At5g33370-like, transcript variant 2 (LOC101244365), mRNA	--	--	--	--	Q8LB81	719	2.34587e-84	GDSL esterase/lipase At5g33370 OS=Arabidopsis thaliana GN=At5g33370 PE=2 SV=1	PF02133//PF00657	Permease for cytosine/purines, uracil, thiamine, allantoin//GDSL-like Lipase/Acylhydrolase	GO:0015851//GO:0006629	nucleobase transport//lipid metabolic process	GO:0015205//GO:0016788	nucleobase transmembrane transporter activity//hydrolase activity, acting on ester bonds	GO:0016020	membrane	--	--
c44644_g1	17.2794	78.1935	-2.178	5.5879e-10	2.4514e-07	1818	224119206	XP_002331255.1	526	3.92161e-59	predicted protein [Populus trichocarpa] >gi|222873680|gb|EEF10811.1| predicted protein [Populus trichocarpa]	460372633	XM_004232085.1	843	0	PREDICTED: Solanum lycopersicum uncharacterized LOC101250465 (LOC101250465), mRNA	--	--	--	--	--	--	--	--	--	--	--	--	--	--	--	--	--	--
c44710_g2	451.524	973.135	-1.1078	1.0879e-37	1.8873e-34	1064	270311593	ACZ72945.1	749	3.48332e-96	photosystem I reaction center subunit [Nicotiana tabacum]	270311592	GU187328.1	699	0	Nicotiana tabacum photosystem I reaction center subunit (PsaN) mRNA, complete cds	K02701	psaN	photosystem I subunit PsaN	http://www.genome.jp/dbget-bin/www_bget?ko:K02701	P49107	524	1.50311e-63	Photosystem I reaction center subunit N, chloroplastic OS=Arabidopsis thaliana GN=PSAN PE=1 SV=2	PF05479//PF05757//PF09264//PF07123	Photosystem I reaction centre subunit N (PSAN or PSI-N)//Oxygen evolving enhancer protein 3 (PsbQ)//Vibrio cholerae sialidase, lectin insertion//Photosystem II reaction centre W protein (PsbW)	GO:0015979	photosynthesis	GO:0005509//GO:0033691//GO:0005516	calcium ion binding//sialic acid binding//calmodulin binding	GO:0009522//GO:0009507//GO:0042651//GO:0019898//GO:0009654//GO:0009523	photosystem I//chloroplast//thylakoid membrane//extrinsic component of membrane//photosystem II oxygen evolving complex//photosystem II	--	--
c45016_g1	34.4754	95.9228	-1.4763	2.6293e-07	7.6605e-05	1484	255558669	XP_002520359.1	1532	0	porphobilinogen deaminase, putative [Ricinus communis] >gi|223540457|gb|EEF42025.1| porphobilinogen deaminase, putative [Ricinus communis]	460396845	XM_004243933.1	786	0	PREDICTED: Solanum lycopersicum porphobilinogen deaminase, chloroplastic-like (LOC101257684), mRNA	K01749	hemC, HMBS	hydroxymethylbilane synthase	http://www.genome.jp/dbget-bin/www_bget?ko:K01749	Q43082	1435	0	Porphobilinogen deaminase, chloroplastic OS=Pisum sativum GN=HEMC PE=1 SV=1	PF03900//PF01379	Porphobilinogen deaminase, C-terminal domain//Porphobilinogen deaminase, dipyromethane cofactor binding domain	GO:0015994//GO:0018160//GO:0033014	chlorophyll metabolic process//peptidyl-pyrromethane cofactor linkage//tetrapyrrole biosynthetic process	GO:0004418	hydroxymethylbilane synthase activity	--	--	KOG2892	Porphobilinogen deaminase
c45094_g4	3.67292	33.1155	-3.1725	5.2731e-07	0.00014375	1342	297734024	CBI15271.3	523	5.97315e-60	unnamed protein product [Vitis vinifera]	--	--	--	--	--	K15040	VDAC2	voltage-dependent anion channel protein 2	http://www.genome.jp/dbget-bin/www_bget?ko:K15040	P42056	426	7.01437e-47	Mitochondrial outer membrane protein porin of 36 kDa OS=Solanum tuberosum PE=1 SV=2	PF01459	Eukaryotic porin	GO:0055085	transmembrane transport	--	--	GO:0005741	mitochondrial outer membrane	--	--
c45398_g1	6.27402	70.8437	-3.4972	1.7714e-14	1.1459e-11	1813	338762845	AEI98632.1	1520	0	hypothetical protein 111018.19 [Coffea canephora]	460373168	XM_004232347.1	913	0	PREDICTED: Solanum lycopersicum uncharacterized LOC101255155 (LOC101255155), mRNA	--	--	--	--	--	--	--	--	PF01925	Sulfite exporter TauE/SafE	--	--	--	--	GO:0016021	integral component of membrane	--	--
c45420_g2	43.4857	120.608	-1.4717	8.4983e-09	3.2274e-06	1951	54873456	AAV41001.1	1829	0	chloroplast fatty acid desaturase 6 [Olea europaea subsp. europaea]	460393981	XM_004242537.1	1076	0	PREDICTED: Solanum lycopersicum omega-6 fatty acid desaturase, chloroplastic-like (LOC101265653), mRNA	--	--	--	--	P48627	1738	0	Omega-6 fatty acid desaturase, chloroplastic OS=Brassica napus PE=2 SV=1	PF00487//PF03843	Fatty acid desaturase//Outer membrane lipoprotein Slp family	GO:0006629	lipid metabolic process	--	--	GO:0019867	outer membrane	--	--
c45425_g1	99.0896	266.746	-1.4287	6.3291e-17	4.88e-14	1841	21068895	BAB93004.1	1963	0	NADPH:protochlorophyllide oxidoreductase [Nicotiana tabacum]	21068894	AB074571.1	1326	0	Nicotiana tabacum POR2 mRNA for NADPH:protochlorophyllide oxidoreductase, complete cds	K00218	E1.3.1.33, por	protochlorophyllide reductase	http://www.genome.jp/dbget-bin/www_bget?ko:K00218	Q9SDT1	1656	0	Protochlorophyllide reductase, chloroplastic OS=Daucus carota GN=POR1 PE=2 SV=1	PF12242//PF00106	NAD(P)H binding domain of trans-2-enoyl-CoA reductase//short chain dehydrogenase	GO:0015995//GO:0019685//GO:0008152//GO:0055114	chlorophyll biosynthetic process//photosynthesis, dark reaction//metabolic process//oxidation-reduction process	GO:0016491//GO:0000166//GO:0016630	oxidoreductase activity//nucleotide binding//protochlorophyllide reductase activity	--	--	KOG1208	Dehydrogenases with different specificities (related to short-chain alcohol dehydrogenases)
c45436_g1	4.86745	42.8964	-3.1396	1.3441e-08	4.8857e-06	1702	365222874	AEW69789.1	889	6.49368e-112	Hop-interacting protein THI018 [Solanum lycopersicum]	525314010	NM_001279002.1	281	2.45167e-143	Solanum lycopersicum Hop-interacting protein THI018 (LOC101055515), mRNA >gi|365222873|gb|GQ261233.1| Solanum lycopersicum cultivar Rio Grande PtoR Hop-interacting protein THI018 mRNA, complete cds	--	--	--	--	Q9SK91	508	2.35747e-57	Transcription factor bHLH94 OS=Arabidopsis thaliana GN=BHLH94 PE=2 SV=2	PF00010//PF04628	Helix-loop-helix DNA-binding domain//Sedlin, N-terminal conserved region	GO:0006888	ER to Golgi vesicle-mediated transport	GO:0046983	protein dimerization activity	GO:0005622	intracellular	--	--
c45513_g1	48.9801	129.814	-1.4062	8.6479e-09	3.2679e-06	1748	--	--	--	--	--	1009428	X82833.1	1304	0	N.tabacum mRNA for uroporphyrinogen decarboxylase	K01599	hemE, UROD	uroporphyrinogen decarboxylase	http://www.genome.jp/dbget-bin/www_bget?ko:K01599	Q42967	1884	0	Uroporphyrinogen decarboxylase, chloroplastic OS=Nicotiana tabacum GN=DCUP PE=1 SV=1	PF01208	Uroporphyrinogen decarboxylase (URO-D)	GO:0006779//GO:0015994	porphyrin-containing compound biosynthetic process//chlorophyll metabolic process	GO:0004853	uroporphyrinogen decarboxylase activity	--	--	KOG2872	Uroporphyrinogen decarboxylase
c45650_g2	7.34584	36.8837	-2.328	8.6545e-06	0.0018249	1736	225446392	XP_002274522.1	1659	0	PREDICTED: O-acyltransferase WSD1 [Vitis vinifera]	460412800	XM_004251738.1	740	0	PREDICTED: Solanum lycopersicum O-acyltransferase WSD1-like (LOC101252750), mRNA	--	--	--	--	Q93ZR6	333	4.19353e-32	O-acyltransferase WSD1 OS=Arabidopsis thaliana GN=WSD1 PE=2 SV=1	PF07247//PF03007//PF06974	Alcohol acetyltransferase//Wax ester synthase-like Acyl-CoA acyltransferase domain//Protein of unknown function (DUF1298)	GO:0006066//GO:0042967//GO:0046486//GO:0045017	alcohol metabolic process//acyl-carrier-protein biosynthetic process//glycerolipid metabolic process//glycerolipid biosynthetic process	GO:0004026//GO:0004144	alcohol O-acetyltransferase activity//diacylglycerol O-acyltransferase activity	--	--	--	--
c45776_g1	6.67887	185.564	-4.7962	1.2456e-42	2.5022e-39	1435	255558718	XP_002520383.1	471	7.8459e-52	copper ion binding protein, putative [Ricinus communis] >gi|223540430|gb|EEF41999.1| copper ion binding protein, putative [Ricinus communis]	460412856	XM_004251766.1	231	1.28396e-115	PREDICTED: Solanum lycopersicum uncharacterized LOC101261198 (LOC101261198), mRNA	--	--	--	--	Q9S728	417	4.89466e-45	Protodermal factor 1 OS=Arabidopsis thaliana GN=PDF1 PE=2 SV=1	--	--	--	--	--	--	--	--	--	--
c45955_g1	22.0375	220.099	-3.3201	7.7285e-40	1.4046e-36	1745	297736824	CBI26025.3	1473	0	unnamed protein product [Vitis vinifera]	460404274	XM_004247561.1	557	0	PREDICTED: Solanum lycopersicum aspartic proteinase oryzasin-1-like (LOC101258304), mRNA	K08245	E3.4.23.40	phytepsin	http://www.genome.jp/dbget-bin/www_bget?ko:K08245	Q42456	1292	7.78187e-171	Aspartic proteinase oryzasin-1 OS=Oryza sativa subsp. japonica GN=Os05g0567100 PE=2 SV=2	PF00026//PF05184	Eukaryotic aspartyl protease//Saposin-like type B, region 1	GO:0006508//GO:0006629	proteolysis//lipid metabolic process	GO:0004190//GO:0016787	aspartic-type endopeptidase activity//hydrolase activity	--	--	KOG1339	Aspartyl protease
c45987_g1	5.59286	32.0933	-2.5206	1.3075e-05	0.0026265	2103	255565759	XP_002523869.1	1359	6.39395e-179	Aspartic proteinase nepenthesin-2 precursor, putative [Ricinus communis] >gi|223536957|gb|EEF38595.1| Aspartic proteinase nepenthesin-2 precursor, putative [Ricinus communis]	460412002	XM_004251345.1	705	0	PREDICTED: Solanum lycopersicum aspartic proteinase nepenthesin-2-like (LOC101247400), mRNA	--	--	--	--	Q766C2	384	1.55333e-38	Aspartic proteinase nepenthesin-2 OS=Nepenthes gracilis GN=nep2 PE=1 SV=1	PF00642//PF00026	Zinc finger C-x8-C-x5-C-x3-H type (and similar)//Eukaryotic aspartyl protease	GO:0006508	proteolysis	GO:0046872//GO:0004190	metal ion binding//aspartic-type endopeptidase activity	--	--	KOG1339	Aspartyl protease
c46069_g1	121.892	269.825	-1.1464	3.2848e-12	1.7292e-09	2642	224141201	XP_002323963.1	1071	9.8704e-135	predicted protein [Populus trichocarpa] >gi|222866965|gb|EEF04096.1| predicted protein [Populus trichocarpa]	460369501	XM_004230553.1	520	0	PREDICTED: Solanum lycopersicum probable 2-oxoglutarate/Fe(II)-dependent dioxygenase-like (LOC101260084), mRNA	--	--	--	--	D4N501	494	1.81324e-53	Probable 2-oxoglutarate/Fe(II)-dependent dioxygenase OS=Papaver somniferum GN=DIOX2 PE=2 SV=1	PF03171	2OG-Fe(II) oxygenase superfamily	GO:0055114	oxidation-reduction process	GO:0016706//GO:0016491	oxidoreductase activity, acting on paired donors, with incorporation or reduction of molecular oxygen, 2-oxoglutarate as one donor, and incorporation of one atom each of oxygen into both donors//oxidoreductase activity	--	--	KOG0143	Iron/ascorbate family oxidoreductases
c46084_g2	74.2556	157.469	-1.0845	4.143e-07	0.000115	1771	399785	P31593.1	2355	0	RecName: Full=Glutamate-1-semialdehyde 2,1-aminomutase, chloroplastic; Short=GSA; AltName: Full=Glutamate-1-semialdehyde aminotransferase; Short=GSA-AT; Flags: Precursor >gi|19873|emb|CAA46786.1| glutamate-1-semialdehyde 2,1-aminomutase [Nicotiana tabacum]	19872	X65973.1	1710	0	N.tabacum mRNA for glutamate-1-semialdehyde aminotransferase	K01845	hemL	glutamate-1-semialdehyde 2,1-aminomutase	http://www.genome.jp/dbget-bin/www_bget?ko:K01845	P31593	2355	0	Glutamate-1-semialdehyde 2,1-aminomutase, chloroplastic OS=Nicotiana tabacum GN=GSA PE=1 SV=1	PF00202	Aminotransferase class-III	GO:0015994//GO:0006779//GO:0006782//GO:0015995	chlorophyll metabolic process//porphyrin-containing compound biosynthetic process//protoporphyrinogen IX biosynthetic process//chlorophyll biosynthetic process	GO:0042286//GO:0030170//GO:0008483	glutamate-1-semialdehyde 2,1-aminomutase activity//pyridoxal phosphate binding//transaminase activity	GO:0009507	chloroplast	KOG1401	Acetylornithine aminotransferase
c46090_g1	122.569	248.823	-1.0215	1.6859e-09	7.071e-07	1989	1694625	BAA11475.1	2241	0	omega-3 fatty acid desaturase [Nicotiana tabacum] >gi|21668486|dbj|BAC01274.1| plastid omega-3 fatty acid desaturase [Nicotiana tabacum]	1694624	D79979.1	1498	0	Nicotiana tabacum mRNA for omega-3 fatty acid desaturase, complete cds	K10257	FAD8, desB	omega-3 fatty acid desaturase (delta-15 desaturase)	http://www.genome.jp/dbget-bin/www_bget?ko:K10257	P48620	1849	0	Omega-3 fatty acid desaturase, chloroplastic OS=Sesamum indicum GN=FAD7 PE=2 SV=1	PF00487//PF02300//PF11960	Fatty acid desaturase//Fumarate reductase subunit C//Domain of unknown function (DUF3474)	GO:0006629//GO:0055114	lipid metabolic process//oxidation-reduction process	GO:0016717	oxidoreductase activity, acting on paired donors, with oxidation of a pair of donors resulting in the reduction of molecular oxygen to two molecules of water	GO:0016020	membrane	--	--
c46150_g2	23.9516	77.6066	-1.6961	2.4037e-07	7.057e-05	1481	53749464	AAU90318.1	882	4.66271e-113	Alpha-expansin 1 precursor , putative [Solanum demissum]	4027896	AF049353.1	1373	0	Nicotiana tabacum alpha-expansin precursor (Nt-EXPA4) mRNA, complete cds	--	--	--	--	Q9C554	720	5.88227e-90	Expansin-A1 OS=Arabidopsis thaliana GN=EXPA1 PE=2 SV=1	PF01478//PF11991	Type IV leader peptidase family//Tryptophan dimethylallyltransferase	GO:0009664//GO:0009820	plant-type cell wall organization//alkaloid metabolic process	GO:0004190//GO:0050364	aspartic-type endopeptidase activity//tryptophan dimethylallyltransferase activity	GO:0016020//GO:0005576	membrane//extracellular region	--	--
c4617_g1	4.25725	35.8499	-3.074	2.7593e-07	7.9783e-05	243	418731269	AFX67029.1	366	1.10911e-40	aspartic protease, partial [Solanum tuberosum]	--	--	--	--	--	K08245	E3.4.23.40	phytepsin	http://www.genome.jp/dbget-bin/www_bget?ko:K08245	P42211	227	9.32336e-22	Aspartic proteinase OS=Oryza sativa subsp. japonica GN=RAP PE=2 SV=2	--	--	--	--	--	--	--	--	--	--
c46355_g1	7.09541	48.6327	-2.777	1.3929e-08	5.0151e-06	1759	350538585	NP_001234862.1	2119	0	endo-1,4-beta-glucanase precursor [Solanum lycopersicum] >gi|531903|gb|AAA69908.1| endo-1,4-beta-glucanase precursor [Solanum lycopersicum]	350538584	NM_001247933.1	854	0	Solanum lycopersicum endo-1,4-beta-glucanase precursor (Cel1), mRNA >gi|531902|gb|U13054.1|LEU13054 Lycopersicon esculentum endo-1,4-beta-glucanase precursor (Cel1) mRNA, complete cds	--	--	--	--	P22503	1713	0	Endoglucanase OS=Phaseolus vulgaris PE=2 SV=2	PF00759	Glycosyl hydrolase family 9	GO:0009829//GO:0005985//GO:0005982//GO:0005975	cell wall modification involved in fruit ripening//sucrose metabolic process//starch metabolic process//carbohydrate metabolic process	GO:0008810//GO:0004553	cellulase activity//hydrolase activity, hydrolyzing O-glycosyl compounds	--	--	--	--
c46666_g1	28.966	85.8116	-1.5668	3.2754e-07	9.3292e-05	1985	1255951	CAA65634.1	2821	0	PS60 [Nicotiana tabacum]	460385428	XM_004238358.1	1122	0	PREDICTED: Solanum lycopersicum pectinesterase (LOC778302), mRNA	--	--	--	--	P29162	1497	0	L-ascorbate oxidase homolog OS=Nicotiana tabacum PE=1 SV=1	PF07732//PF07731//PF00394	Multicopper oxidase//Multicopper oxidase//Multicopper oxidase	GO:0055114	oxidation-reduction process	GO:0016491//GO:0005507	oxidoreductase activity//copper ion binding	--	--	KOG1263	Multicopper oxidases
c46725_g1	68.9507	141.038	-1.0325	4.6305e-06	0.0010679	1736	24430421	BAC22609.1	2321	0	41 kD chloroplast nucleoid DNA binding protein (CND41) [Nicotiana sylvestris]	60391717	AB026443.2	1439	0	Nicotiana sylvestris Nscnd41 gene for 41 kD chloroplast nucleoid DNA binding protein (CND41), complete cds	--	--	--	--	Q9LHE3	559	1.15204e-62	Protein ASPARTIC PROTEASE IN GUARD CELL 2 OS=Arabidopsis thaliana GN=ASPG2 PE=2 SV=1	PF00026//PF14554	Eukaryotic aspartyl protease//VEGF heparin-binding domain	GO:0006508	proteolysis	GO:0008201//GO:0004190	heparin binding//aspartic-type endopeptidase activity	--	--	KOG1339	Aspartyl protease
c46748_g2	5.28817	30.6018	-2.5328	1.9665e-05	0.0036882	963	225450691	XP_002283241.1	365	3.49121e-39	PREDICTED: uncharacterized protein LOC100263080 [Vitis vinifera] >gi|296089728|emb|CBI39547.3| unnamed protein product [Vitis vinifera]	56806513	BA000042.1	56	1.62964e-18	Nicotiana tabacum mitochondrial DNA, complete genome	--	--	--	--	--	--	--	--	--	--	--	--	--	--	--	--	--	--
c46788_g1	37.1683	118.369	-1.6711	2.8433e-10	1.2919e-07	1810	350538893	NP_001234620.1	2447	0	beta-mannosidase enzyme precursor [Solanum lycopersicum] >gi|17226270|gb|AAL37714.1|AF403444_1 beta-mannosidase enzyme [Solanum lycopersicum] >gi|17226296|gb|AAL37719.1|AF413204_1 beta-mannosidase [Solanum lycopersicum]	47104954	BT013539.1	1042	0	Lycopersicon esculentum clone 132258F, mRNA sequence	K05350	bglB	beta-glucosidase	http://www.genome.jp/dbget-bin/www_bget?ko:K05350	Q9LV33	2019	0	Beta-glucosidase 44 OS=Arabidopsis thaliana GN=BGLU44 PE=2 SV=1	PF00232//PF00150	Glycosyl hydrolase family 1//Cellulase (glycosyl hydrolase family 5)	GO:0005975	carbohydrate metabolic process	GO:0043169//GO:0004553	cation binding//hydrolase activity, hydrolyzing O-glycosyl compounds	--	--	--	--
c46809_g1	40.2686	98.3476	-1.2882	3.2531e-06	0.000776	2327	350538029	NP_001234835.1	2711	0	polygalacturonase-1 non-catalytic subunit beta precursor [Solanum lycopersicum] >gi|75220933|sp|Q40161.1|GP1_SOLLC RecName: Full=Polygalacturonase-1 non-catalytic subunit beta; AltName: Full=AroGP1; AltName: Full=Polygalacturonase converter; Short=PG converter; Flags: Precursor >gi|170480|gb|AAA34181.1| polygalacturonase isoenzyme 1 beta subunit [Solanum lycopersicum] >gi|1762586|gb|AAB39547.1| p…	109150443	AC187538.1	1083	0	Solanum lycopersicum cv. Heinz 1706, chromosome 5, BAC clone C05HBa0261K11, complete sequence	--	--	--	--	Q40161	2711	0	Polygalacturonase-1 non-catalytic subunit beta OS=Solanum lycopersicum GN=GP1 PE=1 SV=1	--	--	GO:0009835	fruit ripening	--	--	GO:0005618//GO:0048046	cell wall//apoplast	--	--
c46951_g1	268.396	703.227	-1.3896	3.5897e-40	6.6833e-37	1657	75216452	Q9ZS34.1	2398	0	RecName: Full=Geranylgeranyl diphosphate reductase, chloroplastic; AltName: Full=Geranylgeranyl reductase; Flags: Precursor >gi|3821254|emb|CAA07683.1| geranylgeranyl reductase [Nicotiana tabacum]	3821253	AJ007789.1	1510	0	Nicotiana tabacum mRNA for geranylgeranyl reductase	K10960	chlP, bchP	geranylgeranyl reductase	http://www.genome.jp/dbget-bin/www_bget?ko:K10960	Q9ZS34	2398	0	Geranylgeranyl diphosphate reductase, chloroplastic OS=Nicotiana tabacum GN=CHLP PE=2 SV=1	PF00899//PF01266//PF07992//PF00070//PF02737//PF05834//PF01134	ThiF family//FAD dependent oxidoreductase//Pyridine nucleotide-disulphide oxidoreductase//Pyridine nucleotide-disulphide oxidoreductase//3-hydroxyacyl-CoA dehydrogenase, NAD binding domain//Lycopene cyclase protein//Glucose inhibited division protein A	GO:0006633//GO:0006631//GO:0006550//GO:0006574//GO:0006552//GO:0055114//GO:0015979//GO:0015995//GO:0006554//GO:0016117//GO:0010189//GO:0018874//GO:0033385//GO:0006568//GO:0033521//GO:0008033	fatty acid biosynthetic process//fatty acid metabolic process//isoleucine catabolic process//valine catabolic process//leucine catabolic process//oxidation-reduction process//photosynthesis//chlorophyll biosynthetic process//lysine catabolic process//carotenoid biosynthetic process//vitamin E biosynthetic process//benzoate metabolic process//geranylgeranyl diphosphate metabolic process//tryptopha…	GO:0003857//GO:0000166//GO:0050660//GO:0016491//GO:0003824//GO:0016628//GO:0045550//GO:0016705	3-hydroxyacyl-CoA dehydrogenase activity//nucleotide binding//flavin adenine dinucleotide binding//oxidoreductase activity//catalytic activity//oxidoreductase activity, acting on the CH-CH group of donors, NAD or NADP as acceptor//geranylgeranyl reductase activity//oxidoreductase activity, acting on paired donors, with incorporation or reduction of molecular oxygen	GO:0009507	chloroplast	--	--
c47038_g2	87.5224	175.353	-1.0025	6.6543e-07	0.00017842	991	70780051	AAZ08349.1	1091	7.32327e-147	xyloglucan endotransglycosylase/hydrolase 16 protein [Solanum lycopersicum]	45775507	AY512584.1	388	0	Capsicum annuum sadtomato protein mRNA, partial cds	K08235	E2.4.1.207	xyloglucan:xyloglucosyl transferase	http://www.genome.jp/dbget-bin/www_bget?ko:K08235	Q8LDW9	922	4.38254e-122	Xyloglucan endotransglucosylase/hydrolase protein 9 OS=Arabidopsis thaliana GN=XTH9 PE=2 SV=2	PF00112//PF06955//PF00722//PF05964	Papain family cysteine protease//Xyloglucan endo-transglycosylase (XET) C-terminus//Glycosyl hydrolases family 16//F/Y-rich N-terminus	GO:0005975//GO:0006508//GO:0006073	carbohydrate metabolic process//proteolysis//cellular glucan metabolic process	GO:0008234//GO:0016762//GO:0004553	cysteine-type peptidase activity//xyloglucan:xyloglucosyl transferase activity//hydrolase activity, hydrolyzing O-glycosyl compounds	GO:0048046//GO:0005618//GO:0005634	apoplast//cell wall//nucleus	--	--
c47191_g1	131.152	309.547	-1.2389	1.4026e-15	9.7334e-13	1935	356538974	XP_003537975.1	1398	0	PREDICTED: uncharacterized protein LOC100801140 [Glycine max]	460389467	XM_004240326.1	929	0	PREDICTED: Solanum lycopersicum protein TIC 62, chloroplastic-like (LOC101257969), mRNA	--	--	--	--	Q8SKU2	181	1.43887e-12	Protein TIC 62, chloroplastic OS=Pisum sativum GN=TIC62 PE=1 SV=2	PF03967//PF02742//PF01370//PF00106	Photosynthetic reaction centre, H-chain N-terminal region//Iron dependent repressor, metal binding and dimerisation domain//NAD dependent epimerase/dehydratase family//short chain dehydrogenase	GO:0019684//GO:0006355//GO:0008152//GO:0044237//GO:0006118	photosynthesis, light reaction//regulation of transcription, DNA-templated//metabolic process//cellular metabolic process//electron transport	GO:0046914//GO:0046983//GO:0045156//GO:0050662//GO:0016491//GO:0003824	transition metal ion binding//protein dimerization activity//electron transporter, transferring electrons within the cyclic electron transport pathway of photosynthesis activity//coenzyme binding//oxidoreductase activity//catalytic activity	GO:0030077	plasma membrane light-harvesting complex	--	--
c47264_g1	10.502	96.8812	-3.2055	6.5644e-18	5.3306e-15	698	55775689	AAV65112.1	601	3.62509e-76	histone 3 [Camellia sinensis]	27529853	AB032544.1	469	0	Nicotiana tabacum B34 mRNA for H3 histone, complete cds	K11253	H3	histone H3	http://www.genome.jp/dbget-bin/www_bget?ko:K11253	P68428	597	1.22767e-76	Histone H3.2 OS=Triticum aestivum PE=1 SV=2	PF00808//PF00125	Histone-like transcription factor (CBF/NF-Y) and archaeal histone//Core histone H2A/H2B/H3/H4	GO:0006334	nucleosome assembly	GO:0043565//GO:0046982//GO:0003677	sequence-specific DNA binding//protein heterodimerization activity//DNA binding	GO:0005622//GO:0005634//GO:0000786	intracellular//nucleus//nucleosome	KOG1745	Histones H3 and H4
c47340_g1	10.9353	66.8573	-2.6121	1.3137e-10	6.1898e-08	3061	226290819	ACO40485.1	956	0	terpene synthase [Actinidia deliciosa]	460376685	XM_004234080.1	439	0	PREDICTED: Solanum lycopersicum (E,E)-geranyllinalool synthase-like (LOC101262489), mRNA	--	--	--	--	Q93YV0	803	1.25325e-140	(E,E)-geranyllinalool synthase OS=Arabidopsis thaliana GN=GES PE=1 SV=1	PF00432//PF01397//PF03936	Prenyltransferase and squalene oxidase repeat//Terpene synthase, N-terminal domain//Terpene synthase family, metal binding domain	GO:0008152	metabolic process	GO:0016829//GO:0010333//GO:0003824//GO:0000287	lyase activity//terpene synthase activity//catalytic activity//magnesium ion binding	--	--	--	--
c47832_g9	5.10953	42.1821	-3.0454	2.8801e-08	9.9477e-06	3144	225444349	XP_002265911.1	1961	0	PREDICTED: cytochrome P450 77A3 [Vitis vinifera] >gi|302144083|emb|CBI23188.3| unnamed protein product [Vitis vinifera]	460376005	XM_004233745.1	850	0	PREDICTED: Solanum lycopersicum cytochrome P450 77A3-like (LOC101257532), mRNA	K00517	E1.14.-.-	--	http://www.genome.jp/dbget-bin/www_bget?ko:K00517	O48928	1079	2.48737e-133	Cytochrome P450 77A3 OS=Glycine max GN=CYP77A3 PE=2 SV=1	PF00078//PF00067	Reverse transcriptase (RNA-dependent DNA polymerase)//Cytochrome P450	GO:0006278//GO:0055114//GO:0006118	RNA-dependent DNA replication//oxidation-reduction process//electron transport	GO:0016705//GO:0020037//GO:0003964//GO:0003723//GO:0009055//GO:0004497//GO:0005506	oxidoreductase activity, acting on paired donors, with incorporation or reduction of molecular oxygen//heme binding//RNA-directed DNA polymerase activity//RNA binding//electron carrier activity//monooxygenase activity//iron ion binding	--	--	KOG0156	Cytochrome P450 CYP2 subfamily
c47843_g1	3.83987	29.0295	-2.9184	6.6972e-06	0.0014948	1773	225425577	XP_002266600.1	1895	0	PREDICTED: polygalacturonase At1g48100 [Vitis vinifera] >gi|297739064|emb|CBI28553.3| unnamed protein product [Vitis vinifera]	460385921	XM_004238601.1	1042	0	PREDICTED: Solanum lycopersicum polygalacturonase At1g48100-like (LOC101246713), mRNA	--	--	--	--	Q949Z1	829	6.09131e-102	Polygalacturonase At1g48100 OS=Arabidopsis thaliana GN=At1g48100 PE=2 SV=1	PF00295	Glycosyl hydrolases family 28	GO:0005975//GO:0005982//GO:0005985	carbohydrate metabolic process//starch metabolic process//sucrose metabolic process	GO:0004650	polygalacturonase activity	--	--	--	--
c48221_g1	45.005	99.0611	-1.1382	2.7517e-05	0.0049657	2277	224141217	XP_002323971.1	619	1.54664e-69	predicted protein [Populus trichocarpa] >gi|118485902|gb|ABK94797.1| unknown [Populus trichocarpa] >gi|222866973|gb|EEF04104.1| predicted protein [Populus trichocarpa]	460369417	XM_004230511.1	269	1.54344e-136	PREDICTED: Solanum lycopersicum 1,4-dihydroxy-2-naphthoate polyprenyltransferase, chloroplastic-like (LOC101248721), mRNA	K02548	menA	1,4-dihydroxy-2-naphthoate octaprenyltransferase	http://www.genome.jp/dbget-bin/www_bget?ko:K02548	Q0WUA3	575	1.15339e-64	1,4-dihydroxy-2-naphthoate polyprenyltransferase, chloroplastic OS=Arabidopsis thaliana GN=ABC4 PE=1 SV=2	PF01040	UbiA prenyltransferase family	GO:1901663	quinone biosynthetic process	GO:0004659	prenyltransferase activity	GO:0016021	integral component of membrane	--	--
c48413_g2	55.522	115.838	-1.061	2.0789e-05	0.00388	2007	225439346	XP_002270321.1	1611	0	PREDICTED: fasciclin-like arabinogalactan protein 17 [Vitis vinifera]	225322015	AK326031.1	804	0	Solanum lycopersicum cDNA, clone: LEFL2001DD02, HTC in fruit	--	--	--	--	Q66GR0	1604	0	Fasciclin-like arabinogalactan protein 17 OS=Arabidopsis thaliana GN=FLA17 PE=2 SV=1	--	--	--	--	--	--	--	--	--	--
c48432_g1	112.322	229.818	-1.0328	4.9228e-09	1.9172e-06	990	14548096	Q9LW96.1	1520	0	RecName: Full=Inositol-3-phosphate synthase; Short=MIP synthase; AltName: Full=Myo-inositol 1-phosphate synthase; Short=IPS; Short=MI-1-P synthase >gi|8096266|dbj|BAA95788.1| myo-inositol 1-phosphate synthase [Nicotiana tabacum]	460388680	XM_004239946.1	655	0	PREDICTED: Solanum lycopersicum INS-1P protein (INS-1P), mRNA	K01858	E5.5.1.4, INO1	myo-inositol-1-phosphate synthase	http://www.genome.jp/dbget-bin/www_bget?ko:K01858	Q9LW96	1520	0	Inositol-3-phosphate synthase OS=Nicotiana tabacum PE=2 SV=1	PF01308//PF04589//PF02833//PF07994//PF02569	Chlamydia major outer membrane protein//RFX1 transcription activation region//DHHA2 domain//Myo-inositol-1-phosphate synthase//Pantoate-beta-alanine ligase	GO:0008654//GO:0015940//GO:0006021//GO:0019482//GO:0006355//GO:0019872//GO:0006810	phospholipid biosynthetic process//pantothenate biosynthetic process//inositol biosynthetic process//beta-alanine metabolic process//regulation of transcription, DNA-templated//streptomycin biosynthetic process//transport	GO:0015288//GO:0005198//GO:0004512//GO:0004592//GO:0003677//GO:0016462	porin activity//structural molecule activity//inositol-3-phosphate synthase activity//pantoate-beta-alanine ligase activity//DNA binding//pyrophosphatase activity	GO:0005737//GO:0009279//GO:0005634	cytoplasm//cell outer membrane//nucleus	KOG0693	Myo-inositol-1-phosphate synthase
c48649_g1	3003.29	6196.5	-1.0449	7.9264e-208	1.5126e-203	846	3036946	BAA25391.1	1296	9.68366e-179	light harvesting chlorophyll a/b-binding protein [Nicotiana sylvestris]	170209	M21397.1	604	0	Tobacco chlorophyll a/b-binding protein (Cab-C) gene, complete cds	K08912	LHCB1	light-harvesting complex II chlorophyll a/b binding protein 1	http://www.genome.jp/dbget-bin/www_bget?ko:K08912	P27493	1292	2.33422e-179	Chlorophyll a-b binding protein 21, chloroplastic OS=Nicotiana tabacum GN=CAB21 PE=2 SV=1	PF10143	2,3-bisphosphoglycerate-independent phosphoglycerate mutase	GO:0009765	photosynthesis, light harvesting	GO:0046872//GO:0003824	metal ion binding//catalytic activity	GO:0016020//GO:0009507	membrane//chloroplast	--	--
c48649_g2	1035.52	2212.49	-1.0953	8.0713e-82	4.1074e-78	306	3036948	BAA25392.1	353	2.53007e-39	light harvesting chlorophyll a/b-binding protein [Nicotiana sylvestris]	3036947	AB012638.1	293	8.60207e-151	Nicotiana sylvestris Lhcb1*5, Lhcb1*6 genes for light harvesting chlorophyll a/b-binding protein, complete cds	K08912	LHCB1	light-harvesting complex II chlorophyll a/b binding protein 1	http://www.genome.jp/dbget-bin/www_bget?ko:K08912	P27492	350	4.61255e-40	Chlorophyll a-b binding protein 16, chloroplastic OS=Nicotiana tabacum GN=CAB16 PE=2 SV=1	--	--	GO:0009765	photosynthesis, light harvesting	--	--	GO:0016020//GO:0009507	membrane//chloroplast	--	--
c48743_g1	170.075	374.024	-1.137	3.9422e-16	2.8659e-13	2067	399932287	AFP57679.1	1465	0	phytoene synthase protein family isoform 2 [Nicotiana tabacum] >gi|399932289|gb|AFP57680.1| phytoene synthase protein family isoform 2 [Nicotiana tabacum]	399932288	JX101475.1	1345	0	Nicotiana tabacum phytoene synthase protein family isoform 2 (PSY2) gene, complete cds	K02291	crtB	phytoene synthase	http://www.genome.jp/dbget-bin/www_bget?ko:K02291	P37272	1375	0	Phytoene synthase, chloroplastic OS=Capsicum annuum GN=PSY1 PE=2 SV=1	PF00494	Squalene/phytoene synthase	GO:0009058	biosynthetic process	GO:0016740	transferase activity	--	--	--	--
c48743_g2	138.447	296.433	-1.0984	2.1246e-12	1.1341e-09	1827	300510854	ADK25054.1	2216	0	phytoene synthase [Nicotiana tabacum]	300510853	HM345582.1	1340	0	Nicotiana tabacum phytoene synthase (psy-1) mRNA, complete cds	K02291	crtB	phytoene synthase	http://www.genome.jp/dbget-bin/www_bget?ko:K02291	P37272	1801	0	Phytoene synthase, chloroplastic OS=Capsicum annuum GN=PSY1 PE=2 SV=1	PF00494	Squalene/phytoene synthase	GO:0009058	biosynthetic process	GO:0016740//GO:0016765	transferase activity//transferase activity, transferring alkyl or aryl (other than methyl) groups	--	--	--	--
c48805_g2	89.5942	186.491	-1.0576	7.2437e-08	2.363e-05	1566	214014136	ACJ61779.1	1532	0	ELI3, partial [Nicotiana benthamiana]	214014135	EU877915.1	1046	0	Nicotiana benthamiana clone Z.6816 ELI3 mRNA, partial cds	K00083	E1.1.1.195	cinnamyl-alcohol dehydrogenase	http://www.genome.jp/dbget-bin/www_bget?ko:K00083	Q2KNL6	1225	9.26747e-164	Geraniol dehydrogenase 1 OS=Ocimum basilicum GN=GEDH1 PE=1 SV=1	PF02826//PF02629//PF03446//PF13241//PF08240//PF00107	D-isomer specific 2-hydroxyacid dehydrogenase, NAD binding domain//CoA binding domain//NAD binding domain of 6-phosphogluconate dehydrogenase//Putative NAD(P)-binding//Alcohol dehydrogenase GroES-like domain//Zinc-binding dehydrogenase	GO:0006098//GO:0006779//GO:0019354//GO:0055114//GO:0019521	pentose-phosphate shunt//porphyrin-containing compound biosynthetic process//siroheme biosynthetic process//oxidation-reduction process//D-gluconate metabolic process	GO:0046872//GO:0043115//GO:0000166//GO:0016491//GO:0048037//GO:0004616//GO:0016616//GO:0008270	metal ion binding//precorrin-2 dehydrogenase activity//nucleotide binding//oxidoreductase activity//cofactor binding//phosphogluconate dehydrogenase (decarboxylating) activity//oxidoreductase activity, acting on the CH-OH group of donors, NAD or NADP as acceptor//zinc ion binding	--	--	KOG0023	Alcohol dehydrogenase, class V
c48865_g1	17.2794	173.662	-3.3292	7.2344e-32	9.8611e-29	1901	255569343	XP_002525639.1	1357	9.64742e-180	Vacuolar cation/proton exchanger 1a, putative [Ricinus communis] >gi|223535075|gb|EEF36757.1| Vacuolar cation/proton exchanger 1a, putative [Ricinus communis]	460389519	XM_004240352.1	820	0	PREDICTED: Solanum lycopersicum vacuolar cation/proton exchanger 3-like (LOC101265339), mRNA	K07300	chaA, CAX	Ca2+:H+ antiporter	http://www.genome.jp/dbget-bin/www_bget?ko:K07300	Q93Z81	1173	6.11956e-153	Vacuolar cation/proton exchanger 3 OS=Arabidopsis thaliana GN=CAX3 PE=1 SV=1	PF01699	Sodium/calcium exchanger protein	GO:0055085	transmembrane transport	--	--	GO:0016021	integral component of membrane	KOG1397	Ca2+/H+ antiporter VCX1 and related proteins
c49053_g1	31.5278	110.61	-1.8108	9.3458e-11	4.4587e-08	1930	--	--	--	--	--	460371585	XM_004231568.1	1190	0	PREDICTED: Solanum lycopersicum aspartic proteinase A1-like (LOC101258506), mRNA	K08245	E3.4.23.40	phytepsin	http://www.genome.jp/dbget-bin/www_bget?ko:K08245	O04057	2020	0	Aspartic proteinase OS=Cucurbita pepo PE=2 SV=1	PF05184//PF00026//PF03811	Saposin-like type B, region 1//Eukaryotic aspartyl protease//InsA N-terminal domain	GO:0006629//GO:0006313//GO:0006508	lipid metabolic process//transposition, DNA-mediated//proteolysis	GO:0004190	aspartic-type endopeptidase activity	--	--	KOG1339	Aspartyl protease
c49078_g1	86.1918	178.238	-1.0482	1.774e-07	5.3735e-05	2077	350539647	NP_001233977.1	2553	0	ADP-glucose pyrophosphorylase large subunit [Solanum lycopersicum] >gi|1840116|gb|AAC49943.1| ADP-glucose pyrophosphorylase large subunit [Solanum lycopersicum]	225315297	AK321450.1	1243	0	Solanum lycopersicum cDNA, clone: LEFL1024DE07, HTC in leaf	K00975	glgC	glucose-1-phosphate adenylyltransferase	http://www.genome.jp/dbget-bin/www_bget?ko:K00975	P55243	2373	0	Glucose-1-phosphate adenylyltransferase large subunit 3, chloroplastic/amyloplastic OS=Solanum tuberosum GN=AGPS3 PE=1 SV=1	PF05240//PF00483	APOBEC-like C-terminal domain//Nucleotidyl transferase	GO:0019252//GO:0006807//GO:0005982//GO:0005978//GO:0009058//GO:0005985	starch biosynthetic process//nitrogen compound metabolic process//starch metabolic process//glycogen biosynthetic process//biosynthetic process//sucrose metabolic process	GO:0008270//GO:0008878//GO:0016779//GO:0016814	zinc ion binding//glucose-1-phosphate adenylyltransferase activity//nucleotidyltransferase activity//hydrolase activity, acting on carbon-nitrogen (but not peptide) bonds, in cyclic amidines	GO:0009507	chloroplast	KOG1322	GDP-mannose pyrophosphorylase/mannose-1-phosphate guanylyltransferase
c49191_g1	16.1942	52.6782	-1.7017	1.9881e-05	0.0037196	2289	383212272	BAM09006.1	2531	0	cytokinin oxidase/dehydrogenase-like [Solanum lycopersicum]	227809537	FJ888606.1	931	0	Solanum tuberosum cytokinin oxidase/dehydrogenase (CKX4) mRNA, complete cds	K00279	CKX	cytokinin dehydrogenase	http://www.genome.jp/dbget-bin/www_bget?ko:K00279	Q67YU0	2004	0	Cytokinin dehydrogenase 5 OS=Arabidopsis thaliana GN=CKX5 PE=2 SV=1	PF01565//PF09265	FAD binding domain//Cytokinin dehydrogenase 1, FAD and cytokinin binding	GO:0009690//GO:0006040//GO:0055114	cytokinin metabolic process//amino sugar metabolic process//oxidation-reduction process	GO:0008762//GO:0016491//GO:0050660//GO:0019139	UDP-N-acetylmuramate dehydrogenase activity//oxidoreductase activity//flavin adenine dinucleotide binding//cytokinin dehydrogenase activity	--	--	--	--
c49527_g4	50.7314	112.161	-1.1446	7.3259e-06	0.0016162	1869	255585436	XP_002533412.1	897	4.86614e-111	transcription factor, putative [Ricinus communis] >gi|223526741|gb|EEF28970.1| transcription factor, putative [Ricinus communis]	460380117	XM_004235757.1	435	0	PREDICTED: Solanum lycopersicum zinc finger protein CONSTANS-LIKE 6-like (LOC101254370), mRNA	--	--	--	--	Q8LG76	599	9.07291e-69	Zinc finger protein CONSTANS-LIKE 6 OS=Arabidopsis thaliana GN=COL6 PE=2 SV=2	PF01412//PF06203//PF00643	Putative GTPase activating protein for Arf//CCT motif//B-box zinc finger	GO:0032312	regulation of ARF GTPase activity	GO:0005515//GO:0008270//GO:0008060	protein binding//zinc ion binding//ARF GTPase activator activity	GO:0005622	intracellular	--	--
c49565_g1	20.4515	78.5848	-1.942	9.2364e-09	3.4731e-06	2376	255583640	XP_002532575.1	2515	0	multicopper oxidase, putative [Ricinus communis] >gi|223527702|gb|EEF29809.1| multicopper oxidase, putative [Ricinus communis]	460400430	XM_004245690.1	1354	0	PREDICTED: Solanum lycopersicum monocopper oxidase-like protein SKU5-like (LOC101247352), mRNA	--	--	--	--	Q9SU40	2353	0	Monocopper oxidase-like protein SKU5 OS=Arabidopsis thaliana GN=SKU5 PE=1 SV=1	PF00394//PF07731//PF02018//PF07732	Multicopper oxidase//Multicopper oxidase//Carbohydrate binding domain//Multicopper oxidase	GO:0006118//GO:0019852//GO:0055114	electron transport//L-ascorbic acid metabolic process//oxidation-reduction process	GO:0005507//GO:0016491//GO:0016798//GO:0008447	copper ion binding//oxidoreductase activity//hydrolase activity, acting on glycosyl bonds//L-ascorbate oxidase activity	--	--	KOG1263	Multicopper oxidases
c49611_g1	16.862	62.2796	-1.885	5.5802e-07	0.00015158	2500	297736984	CBI26185.3	362	2.41423e-37	unnamed protein product [Vitis vinifera]	460367149	XM_004229390.1	676	0	PREDICTED: Solanum lycopersicum uncharacterized LOC101256517, transcript variant 2 (LOC101256517), mRNA	--	--	--	--	Q94BT9	148	1.14234e-09	Copper transport protein ATX1 OS=Arabidopsis thaliana GN=ATX1 PE=1 SV=1	PF00403//PF15138	Heavy-metal-associated domain//Syncollin	GO:0030001//GO:0006887	metal ion transport//exocytosis	GO:0046872	metal ion binding	GO:0030667	secretory granule membrane	--	--
c49629_g1	24.2079	69.2804	-1.517	7.7465e-06	0.0016828	2571	359491530	XP_002279127.2	1919	0	PREDICTED: probable inactive receptor kinase At1g48480-like [Vitis vinifera]	519668242	KC936887.1	1237	0	Solanum chacoense ovary receptor kinase 27 (ScORK27) mRNA, complete cds	--	--	--	--	Q9LP77	1696	0	Probable inactive receptor kinase At1g48480 OS=Arabidopsis thaliana GN=RKL1 PE=2 SV=1	PF07941//PF07714//PF00560//PF00069	Potassium channel Kv1.4 tandem inactivation domain//Protein tyrosine kinase//Leucine Rich Repeat//Protein kinase domain	GO:0006468//GO:0006813	protein phosphorylation//potassium ion transport	GO:0005524//GO:0000166//GO:0005249//GO:0004672//GO:0005515//GO:0030955//GO:0016772	ATP binding//nucleotide binding//voltage-gated potassium channel activity//protein kinase activity//protein binding//potassium ion binding//transferase activity, transferring phosphorus-containing groups	GO:0016021//GO:0008076//GO:0016020	integral component of membrane//voltage-gated potassium channel complex//membrane	--	--
c49938_g3	64.7653	252.133	-1.9609	3.7544e-25	4.409e-22	830	225427023	XP_002271461.1	259	8.25003e-25	PREDICTED: 14 kDa proline-rich protein DC2.15 isoform 1 [Vitis vinifera]	460392807	XM_004241957.1	192	3.49725e-94	PREDICTED: Solanum lycopersicum 14 kDa proline-rich protein DC2.15-like (LOC101254214), mRNA	--	--	--	--	Q9SU34	205	4.99789e-18	pEARLI1-like lipid transfer protein 2 OS=Arabidopsis thaliana GN=At4g12490 PE=2 SV=1	--	--	--	--	--	--	--	--	--	--
c50073_g1	179.72	372.089	-1.0499	4.1513e-14	2.6407e-11	2803	255068751	CBA12009.1	3771	0	1-deoxy-D-xylulose-5-phosphate synthase [Nicotiana tabacum]	255068750	FN429979.1	2251	0	Nicotiana tabacum mRNA for 1-deoxy-D-xylulose-5-phosphate synthase (dxs gene)	K01662	dxs	1-deoxy-D-xylulose-5-phosphate synthase	http://www.genome.jp/dbget-bin/www_bget?ko:K01662	O78328	3568	0	Probable 1-deoxy-D-xylulose-5-phosphate synthase, chloroplastic OS=Capsicum annuum GN=TKT2 PE=2 SV=1	PF00676//PF13292//PF02780//PF02775	Dehydrogenase E1 component//1-deoxy-D-xylulose-5-phosphate synthase//Transketolase, C-terminal domain//Thiamine pyrophosphate enzyme, C-terminal TPP binding domain	GO:0006694//GO:0016114//GO:0008152	steroid biosynthetic process//terpenoid biosynthetic process//metabolic process	GO:0008661//GO:0016624//GO:0003824//GO:0030976	1-deoxy-D-xylulose-5-phosphate synthase activity//oxidoreductase activity, acting on the aldehyde or oxo group of donors, disulfide as acceptor//catalytic activity//thiamine pyrophosphate binding	--	--	KOG0523	Transketolase
c50306_g1	130.692	321.6	-1.2991	2.3057e-17	1.8144e-14	2262	150171033	CAN88916.1	2592	0	glutamyl tRNA Reductase [Nicotiana tabacum]	150171032	AM746200.1	2005	0	Nicotiana tabacum partial mRNA for glutamyl tRNA Reductase (hemA gene)	K02492	hemA	glutamyl-tRNA reductase	http://www.genome.jp/dbget-bin/www_bget?ko:K02492	P93111	2153	0	Glutamyl-tRNA reductase 1, chloroplastic OS=Cucumis sativus GN=HEMA1 PE=2 SV=1	PF03435//PF02254//PF00106//PF05201//PF02826//PF01408//PF00745//PF02737//PF02558//PF00899//PF01113//PF03446//PF13241	Saccharopine dehydrogenase//TrkA-N domain//short chain dehydrogenase//Glutamyl-tRNAGlu reductase, N-terminal domain//D-isomer specific 2-hydroxyacid dehydrogenase, NAD binding domain//Oxidoreductase family, NAD-binding Rossmann fold//Glutamyl-tRNAGlu reductase, dimerisation domain//3-hydroxyacyl-CoA dehydrogenase, NAD binding domain//Ketopantoate reductase PanE/ApbA//ThiF family//Dihydrodipicolin…	GO:0006550//GO:0006574//GO:0009085//GO:0006779//GO:0006631//GO:0019354//GO:0006633//GO:0009089//GO:0008152//GO:0006782//GO:0006813//GO:0033014//GO:0006554//GO:0019521//GO:0006552//GO:0055114//GO:0018874//GO:0006098//GO:0015940//GO:0006568	isoleucine catabolic process//valine catabolic process//lysine biosynthetic process//porphyrin-containing compound biosynthetic process//fatty acid metabolic process//siroheme biosynthetic process//fatty acid biosynthetic process//lysine biosynthetic process via diaminopimelate//metabolic process//protoporphyrinogen IX biosynthetic process//potassium ion transport//tetrapyrrole biosynthetic proce…	GO:0050661//GO:0008839//GO:0003857//GO:0048037//GO:0008883//GO:0043115//GO:0016491//GO:0003824//GO:0008677//GO:0004616//GO:0016616	NADP binding//4-hydroxy-tetrahydrodipicolinate reductase//3-hydroxyacyl-CoA dehydrogenase activity//cofactor binding//glutamyl-tRNA reductase activity//precorrin-2 dehydrogenase activity//oxidoreductase activity//catalytic activity//2-dehydropantoate 2-reductase activity//phosphogluconate dehydrogenase (decarboxylating) activity//oxidoreductase activity, acting on the CH-OH group of donors, NAD o…	--	--	--	--
c50397_g1	31.5162	81.636	-1.3731	7.6498e-06	0.0016758	2887	224072093	XP_002303623.1	2168	0	predicted protein [Populus trichocarpa] >gi|222841055|gb|EEE78602.1| predicted protein [Populus trichocarpa]	460400040	XM_004245496.1	1300	0	PREDICTED: Solanum lycopersicum probable inactive receptor kinase At4g23740-like (LOC101265354), mRNA	--	--	--	--	Q9SUQ3	1780	0	Probable inactive receptor kinase At4g23740 OS=Arabidopsis thaliana GN=At4g23740 PE=2 SV=1	PF00069//PF00560//PF07714//PF10034	Protein kinase domain//Leucine Rich Repeat//Protein tyrosine kinase//Q-cell neuroblast polarisation	GO:0006468	protein phosphorylation	GO:0005524//GO:0005515//GO:0004672	ATP binding//protein binding//protein kinase activity	GO:0016021//GO:0005886	integral component of membrane//plasma membrane	--	--
c50653_g1	36.7292	98.9776	-1.4302	3.4702e-07	9.8108e-05	3607	350537913	NP_001234317.1	4363	0	TBG6 protein precursor [Solanum lycopersicum] >gi|7939625|gb|AAF70825.1|AF154424_1 putative beta-galactosidase [Solanum lycopersicum]	47105193	BT013778.1	2342	0	Lycopersicon esculentum clone 132666F, mRNA sequence	--	--	--	--	Q9SCV9	3681	0	Beta-galactosidase 3 OS=Arabidopsis thaliana GN=BGAL3 PE=1 SV=1	PF02449//PF02140//PF01301//PF02837	Beta-galactosidase//Galactose binding lectin domain//Glycosyl hydrolases family 35//Glycosyl hydrolases family 2, sugar binding domain	GO:0006687//GO:0046486//GO:0006012//GO:0005975//GO:0006027	glycosphingolipid metabolic process//glycerolipid metabolic process//galactose metabolic process//carbohydrate metabolic process//glycosaminoglycan catabolic process	GO:0004565//GO:0043169//GO:0004553//GO:0030246	beta-galactosidase activity//cation binding//hydrolase activity, hydrolyzing O-glycosyl compounds//carbohydrate binding	GO:0009341	beta-galactosidase complex	KOG0496	Beta-galactosidase
c51057_g1	8.43102	38.2621	-2.1821	1.4016e-05	0.0027618	2479	393191327	AFN06072.1	3887	0	sieve element occlusion protein 1 [Nicotiana tabacum]	393191326	JX119093.1	2145	0	Nicotiana tabacum sieve element occlusion protein 1 (SEO1) mRNA, complete cds	--	--	--	--	--	--	--	--	PF05676	NADH-ubiquinone oxidoreductase B18 subunit (NDUFB7)	GO:0015992//GO:0006118//GO:0006744//GO:0006814//GO:0006120	proton transport//electron transport//ubiquinone biosynthetic process//sodium ion transport//mitochondrial electron transport, NADH to ubiquinone	GO:0003954//GO:0008137	NADH dehydrogenase activity//NADH dehydrogenase (ubiquinone) activity	GO:0005739	mitochondrion	--	--
c51418_g1	54.1764	128.878	-1.2503	2.0709e-07	6.175e-05	2993	359484809	XP_003633167.1	3627	0	PREDICTED: uncharacterized protein LOC100257033 [Vitis vinifera]	460394062	XM_004242577.1	2088	0	PREDICTED: Solanum lycopersicum uncharacterized LOC101252601 (LOC101252601), mRNA	--	--	--	--	O15818	383	5.04004e-36	Clustered mitochondria protein homolog OS=Dictyostelium discoideum GN=clua PE=1 SV=2	PF00515//PF13181	Tetratricopeptide repeat//Tetratricopeptide repeat	--	--	GO:0005515	protein binding	--	--	KOG1839	Uncharacterized protein CLU1/cluA/TIF31 involved in mitochondrial morphology/distribution, also found associated with eIF-3
c51490_g1	54.4252	115.782	-1.0891	1.3173e-05	0.0026392	2808	350535030	NP_001234172.1	2935	0	endo-beta-1,4-D-glucanase precursor [Solanum lycopersicum] >gi|4165132|gb|AAD08699.1| endo-beta-1,4-D-glucanase [Solanum lycopersicum]	461496345	NM_001247243.2	1339	0	Solanum lycopersicum endo-beta-1,4-D-glucanase (Cel8), mRNA	--	--	--	--	Q42059	2433	0	Endoglucanase 6 OS=Arabidopsis thaliana GN=At1g64390 PE=2 SV=2	PF00759//PF09478	Glycosyl hydrolase family 9//Carbohydrate binding domain CBM49	GO:0005975	carbohydrate metabolic process	GO:0004553//GO:0030246	hydrolase activity, hydrolyzing O-glycosyl compounds//carbohydrate binding	--	--	--	--
c51494_g1	14.2601	52.5894	-1.8828	4.3177e-06	0.0010018	2568	225441006	XP_002283672.1	2473	0	PREDICTED: glucomannan 4-beta-mannosyltransferase 9 [Vitis vinifera]	460402129	XM_004246519.1	1060	0	PREDICTED: Solanum lycopersicum glucomannan 4-beta-mannosyltransferase 9-like (LOC101244896), mRNA	K13680	CSLA	beta-mannan synthase	http://www.genome.jp/dbget-bin/www_bget?ko:K13680	Q9LZR3	2301	0	Glucomannan 4-beta-mannosyltransferase 9 OS=Arabidopsis thaliana GN=CSLA9 PE=2 SV=1	PF13506	Glycosyl transferase family 21	--	--	GO:0016757	transferase activity, transferring glycosyl groups	--	--	--	--
c52562_g1	272.223	831.446	-1.6108	2.241e-59	6.3356e-56	4610	2318137	AAB97152.1	7307	0	Mg protoporphyrin IX chelatase [Nicotiana tabacum]	2318136	AF014052.1	4160	0	Nicotiana tabacum Mg protoporphyrin IX chelatase (Chl H) mRNA, complete cds	K03403	chlH, bchH	magnesium chelatase subunit H	http://www.genome.jp/dbget-bin/www_bget?ko:K03403	Q9FNB0	6457	0	Magnesium-chelatase subunit ChlH, chloroplastic OS=Arabidopsis thaliana GN=CHLH PE=1 SV=1	PF02514//PF11965//PF09668//PF02402//PF15202	CobN/Magnesium Chelatase//Domain of unknown function (DUF3479)//Aspartyl protease//Lysis protein//Adipogenin	GO:0006508//GO:0015995//GO:0045444//GO:0015994//GO:0009058//GO:0019835//GO:0009405	proteolysis//chlorophyll biosynthetic process//fat cell differentiation//chlorophyll metabolic process//biosynthetic process//cytolysis//pathogenesis	GO:0016851//GO:0004190	magnesium chelatase activity//aspartic-type endopeptidase activity	GO:0019867//GO:0010007	outer membrane//magnesium chelatase complex	--	--
c5725_g1	0	18.2175	-5.1873	1.4249e-05	0.0027877	4369	328702403	XP_001952092.2	5627	0	PREDICTED: myosin heavy chain, muscle isoform 1 [Acyrthosiphon pisum]	328702402	XM_001952057.2	4005	0	PREDICTED: Acyrthosiphon pisum myosin heavy chain 1, transcript variant 1 (Mhc1), mRNA	K17751	MYH6_7	myosin heavy chain 6/7	http://www.genome.jp/dbget-bin/www_bget?ko:K17751	P05661	4730	0	Myosin heavy chain, muscle OS=Drosophila melanogaster GN=Mhc PE=1 SV=4	PF00063//PF00038//PF09177//PF00769//PF01576//PF00612	Myosin head (motor domain)//Intermediate filament protein//Syntaxin 6, N-terminal//Ezrin/radixin/moesin family//Myosin tail//IQ calmodulin-binding motif	GO:0048193	Golgi vesicle transport	GO:0005515//GO:0005198//GO:0008092//GO:0005524//GO:0003774	protein binding//structural molecule activity//cytoskeletal protein binding//ATP binding//motor activity	GO:0016020//GO:0016459//GO:0005737//GO:0019898//GO:0005882	membrane//myosin complex//cytoplasm//extrinsic component of membrane//intermediate filament	KOG0161	Myosin class II heavy chain
c61384_g1	22.6219	74.1264	-1.7123	3.6837e-07	0.00010262	592	343424521	AEM24937.1	620	9.23975e-80	thionin-like protein [Nicotiana tabacum]	343424520	JN544241.1	542	0	Nicotiana tabacum thionin-like protein (D6) mRNA, complete cds	--	--	--	--	--	--	--	--	--	--	--	--	--	--	--	--	--	--
c70186_g1	1.08518	20.033	-4.2064	1.325e-05	0.0026476	1461	297501356	BAJ09030.1	1464	0	cytochrome oxidase subunit I [Aphis craccivora] >gi|297501360|dbj|BAJ09032.1| cytochrome oxidase subunit I [Aphis craccivora] >gi|297501362|dbj|BAJ09033.1| cytochrome oxidase subunit I [Aphis craccivora] >gi|297501364|dbj|BAJ09034.1| cytochrome oxidase subunit I [Aphis craccivora]	297501415	AB506741.1	1458	0	Myzus persicae mitochondrial COI gene for cytochrome oxidase subunit I, partial cds, isolate: Mper3	K02256	COX1	cytochrome c oxidase subunit 1	http://www.genome.jp/dbget-bin/www_bget?ko:K02256	P67793	1150	8.44923e-151	Cytochrome c oxidase subunit 1 OS=Choristoneura occidentalis GN=COI PE=3 SV=2	--	--	GO:0006118//GO:0022900//GO:0015992//GO:0009060//GO:0006119//GO:0006123	electron transport//electron transport chain//proton transport//aerobic respiration//oxidative phosphorylation//mitochondrial electron transport, cytochrome c to oxygen	GO:0009055//GO:0005506//GO:0004129//GO:0020037	electron carrier activity//iron ion binding//cytochrome-c oxidase activity//heme binding	GO:0005743//GO:0016021//GO:0045277//GO:0070469	mitochondrial inner membrane//integral component of membrane//respiratory chain complex IV//respiratory chain	KOG4768	Mitochondrial mRNA maturase
c78490_g1	54.9269	122.769	-1.1604	2.0499e-06	0.00050313	509	48526017	AAT45202.1	328	3.31632e-36	lipid transfer protein 1 precursor [Nicotiana tabacum]	49659948	AY621634.1	427	0	Nicotiana glauca lipid transfer protein precursor (LTP2) gene, complete cds	--	--	--	--	Q39950	196	5.19576e-18	Non-specific lipid-transfer protein OS=Helianthus annuus PE=3 SV=1	--	--	GO:0006869	lipid transport	GO:0008289	lipid binding	--	--	--	--
c8386_g1	30.1563	97.5983	-1.6944	7.1254e-09	2.7332e-06	364	--	--	--	--	--	--	--	--	--	--	--	--	--	--	--	--	--	--	--	--	--	--	--	--	--	--	--	--
c8547_g1	0.0834755	18.756	-7.8118	2.2984e-05	0.0042275	1216	193709306	XP_001951787.1	1000	1.96356e-131	PREDICTED: hypothetical protein LOC100161508 [Acyrthosiphon pisum]	328709593	XM_001951752.2	981	0	PREDICTED: Acyrthosiphon pisum hypothetical protein LOC100161508 (LOC100161508), mRNA	--	--	--	--	--	--	--	--	--	--	--	--	--	--	--	--	--	--
c86068_g1	16.4998	55.2574	-1.7437	8.5524e-06	0.0018084	512	--	--	--	--	--	--	--	--	--	--	--	--	--	--	--	--	--	--	PF02976	DNA mismatch repair enzyme MutH	--	--	GO:0003677//GO:0004519	DNA binding//endonuclease activity	--	--	--	--
c8676_g1	54.7666	114.327	-1.0618	2.3229e-05	0.0042623	315	407355	BAA04634.1	288	7.52628e-31	PSI-H precursor [Nicotiana sylvestris]	407354	D21055.1	241	7.16604e-122	Nicotiana sylvestris psaH gene for PSI-H precursor, complete cds	K02695	psaH	photosystem I subunit VI	http://www.genome.jp/dbget-bin/www_bget?ko:K02695	P22179	202	2.21647e-19	Photosystem I reaction center subunit VI, chloroplastic OS=Spinacia oleracea GN=PSAH PE=1 SV=1	PF03244	Photosystem I reaction centre subunit VI	GO:0015979	photosynthesis	--	--	GO:0009522//GO:0009538	photosystem I//photosystem I reaction center	--	--
c86771_g1	19.6635	60.0379	-1.6104	1.2734e-05	0.0025852	1300	297743453	CBI36320.3	411	1.8007e-43	unnamed protein product [Vitis vinifera]	--	--	--	--	--	--	--	--	--	--	--	--	--	PF05271//PF13181//PF00515	Tobravirus 2B protein//Tetratricopeptide repeat//Tetratricopeptide repeat	GO:0019089	transmission of virus	GO:0005515	protein binding	--	--	--	--
c94209_g1	66.3647	300.903	-2.1808	4.1348e-34	6.1887e-31	1750	225454342	XP_002275850.1	1286	2.31302e-169	PREDICTED: putative UDP-rhamnose:rhamnosyltransferase 1 [Vitis vinifera]	--	--	--	--	--	--	--	--	--	Q66PF2	882	7.80814e-110	Putative UDP-rhamnose:rhamnosyltransferase 1 OS=Fragaria ananassa GN=GT4 PE=2 SV=1	PF00201//PF04101	UDP-glucoronosyl and UDP-glucosyl transferase//Glycosyltransferase family 28 C-terminal domain	GO:0008152//GO:0030259//GO:0005975	metabolic process//lipid glycosylation//carbohydrate metabolic process	GO:0016758//GO:0030246	transferase activity, transferring hexosyl groups//carbohydrate binding	--	--	KOG1192	UDP-glucuronosyl and UDP-glucosyl transferase
