# Supplementary material for: RNA-seq approach to analysis of gene expression profiles in dark green islands and light green tissues of Cucumber mosaic virus-infected Nicotiana tabacum
Source: PLoS One. 2017 May 10;12(5):e0175391. doi: 10.1371/journal.pone.0175391 (PMC5425015; doi:10.1371/journal.pone.0175391)
Supplement: S9 Data — (XLS) [file pone.0175391.s009.xls]

## Sheet: Data S10
GO_accession	Description	Term_type	Over_represented_pValue	Corrected_pValue	DEG_item	DEG_list	Bg_item	Bg_list	Gene_names
GO:0015979	photosynthesis	biological_process	3.5045e-14	2.1041e-10	27	247	431	27618	c29891_g1,c47425_g1,c38916_g1,c20479_g1,c30493_g1,c42540_g1,c19662_g1,c34083_g1,c49668_g2,c45657_g1,c47400_g1,c40548_g1,c37314_g1,c38857_g1,c44343_g1,c45068_g1,c46951_g1,c36202_g1,c41377_g2,c48271_g1,c50974_g1,c44396_g1,c30481_g1,c41707_g1,c44343_g2,c52671_g1,c44710_g2
GO:0009523	photosystem II	cellular_component	3.3864e-12	1.0166e-08	16	247	165	27618	c52671_g1,c44710_g2,c30481_g1,c41707_g1,c44343_g2,c44396_g1,c36202_g1,c47400_g1,c37314_g1,c47425_g1,c29891_g1,c42540_g1,c34083_g1,c19662_g1,c20479_g1,c30493_g1
GO:0009579	thylakoid	cellular_component	1.0093e-11	1.5619e-08	20	247	297	27618	c40834_g1,c52671_g1,c44710_g2,c44396_g1,c41707_g1,c30481_g1,c44343_g2,c44056_g2,c41992_g1,c36202_g1,c47400_g1,c37314_g1,c29891_g1,c47425_g1,c38916_g1,c30493_g1,c20479_g1,c19662_g1,c42540_g1,c34083_g1
GO:0009507	chloroplast	cellular_component	1.0405e-11	1.5619e-08	29	247	604	27618	c44343_g1,c49587_g2,c48206_g1,c46951_g1,c37015_g2,c45068_g1,c42540_g1,c61684_g1,c19662_g1,c30493_g1,c43615_g2,c38857_g1,c50289_g1,c37314_g1,c45657_g1,c49668_g2,c41707_g1,c30481_g1,c44343_g2,c44396_g1,c44710_g2,c52562_g1,c40834_g1,c48271_g1,c41322_g1,c41377_g2,c41992_g1,c44056_g2,c50974_g1
GO:0009536	plastid	cellular_component	1.974e-11	2.3704e-08	29	247	629	27618	c37314_g1,c50289_g1,c38857_g1,c45657_g1,c49668_g2,c30493_g1,c61684_g1,c42540_g1,c19662_g1,c43615_g2,c48206_g1,c37015_g2,c46951_g1,c45068_g1,c49587_g2,c44343_g1,c41992_g1,c44056_g2,c50974_g1,c41322_g1,c48271_g1,c41377_g2,c44710_g2,c52562_g1,c40834_g1,c44396_g1,c41707_g1,c30481_g1,c44343_g2
GO:0009521	photosystem	cellular_component	2.3702e-11	2.3717e-08	17	247	217	27618	c44396_g1,c44343_g2,c30481_g1,c41707_g1,c52671_g1,c44710_g2,c29891_g1,c47425_g1,c38916_g1,c30493_g1,c20479_g1,c42540_g1,c19662_g1,c34083_g1,c47400_g1,c37314_g1,c36202_g1
GO:0044436	thylakoid part	cellular_component	5.1457e-11	4.4136e-08	19	247	291	27618	c42540_g1,c34083_g1,c19662_g1,c20479_g1,c30493_g1,c38916_g1,c47425_g1,c29891_g1,c37314_g1,c47400_g1,c36202_g1,c41992_g1,c44343_g2,c41707_g1,c30481_g1,c44396_g1,c44710_g2,c52671_g1,c40834_g1
GO:0034357	photosynthetic membrane	cellular_component	1.1724e-10	8.7992e-08	18	247	270	27618	c34083_g1,c42540_g1,c19662_g1,c20479_g1,c30493_g1,c38916_g1,c47425_g1,c29891_g1,c37314_g1,c47400_g1,c36202_g1,c30481_g1,c41707_g1,c44343_g2,c44396_g1,c44710_g2,c52671_g1,c40834_g1
GO:0009534	chloroplast thylakoid	cellular_component	4.5951e-09	2.7589e-06	9	247	56	27618	c42540_g1,c30493_g1,c37314_g1,c41992_g1,c44343_g2,c30481_g1,c41707_g1,c44396_g1,c40834_g1
GO:0031976	plastid thylakoid	cellular_component	4.5951e-09	2.7589e-06	9	247	56	27618	c40834_g1,c44396_g1,c44343_g2,c30481_g1,c41707_g1,c37314_g1,c41992_g1,c30493_g1,c42540_g1
GO:0009765	photosynthesis, light harvesting	biological_process	9.0314e-09	4.9295e-06	6	247	16	27618	c41377_g2,c48271_g1,c44343_g2,c44343_g1,c44396_g1,c37314_g1
GO:0031984	organelle subcompartment	cellular_component	1.4499e-08	7.2541e-06	9	247	63	27618	c41992_g1,c37314_g1,c30493_g1,c42540_g1,c40834_g1,c44396_g1,c44343_g2,c41707_g1,c30481_g1
GO:0009535	chloroplast thylakoid membrane	cellular_component	4.3922e-08	1.8836e-05	8	247	52	27618	c40834_g1,c30481_g1,c44343_g2,c41707_g1,c44396_g1,c37314_g1,c42540_g1,c30493_g1
GO:0055035	plastid thylakoid membrane	cellular_component	4.3922e-08	1.8836e-05	8	247	52	27618	c37314_g1,c30493_g1,c42540_g1,c40834_g1,c44396_g1,c41707_g1,c44343_g2,c30481_g1
GO:0044434	chloroplast part	cellular_component	4.7766e-08	1.9024e-05	17	247	293	27618	c43615_g2,c42540_g1,c30493_g1,c49668_g2,c38857_g1,c37314_g1,c50289_g1,c49587_g2,c41322_g1,c50974_g1,c41992_g1,c30481_g1,c41707_g1,c44343_g2,c44396_g1,c40834_g1,c52562_g1
GO:0044435	plastid part	cellular_component	5.0698e-08	1.9024e-05	17	247	294	27618	c41322_g1,c41992_g1,c50974_g1,c44396_g1,c41707_g1,c30481_g1,c44343_g2,c52562_g1,c40834_g1,c30493_g1,c42540_g1,c43615_g2,c50289_g1,c37314_g1,c38857_g1,c49668_g2,c49587_g2
GO:0042651	thylakoid membrane	cellular_component	1.1849e-07	4.1846e-05	9	247	80	27618	c44343_g2,c30481_g1,c41707_g1,c44396_g1,c40834_g1,c44710_g2,c42540_g1,c30493_g1,c37314_g1
GO:0015976	carbon utilization	biological_process	1.0134e-05	0.0033801	8	247	114	27618	c48705_g1,c45068_g1,c51323_g1,c40834_g1,c30638_g1,c41322_g1,c44490_g1,c45657_g1
GO:0019684	photosynthesis, light reaction	biological_process	9.2627e-05	0.02927	6	247	77	27618	c41377_g2,c44396_g1,c48271_g1,c44343_g1,c44343_g2,c37314_g1
GO:0043234	protein complex	cellular_component	0.00015512	0.046566	66	247	4490	27618	c38857_g1,c39373_g1,c35594_g2,c41959_g1,c47425_g1,c5725_g1,c36202_g1,c50683_g1,c49602_g1,c46916_g1,c53149_g1,c45061_g2,c51534_g1,c42488_g1,c52562_g1,c49704_g2,c45042_g1,c41707_g1,c52434_g1,c45405_g1,c47400_g1,c29891_g1,c35306_g1,c49392_g1,c39249_g1,c44036_g1,c45851_g1,c50608_g1,c44213_g1,c52671_g1,c48252_g1,c44396_g1,c46074_g1,c37314_g1,c19662_g1,c34083_g1,c20479_g1,c30493_g1,c43152_g1,c44539_g1,…
GO:0006006	glucose metabolic process	biological_process	0.00023434	0.064952	10	247	257	27618	c44490_g1,c45657_g1,c30638_g1,c45068_g1,c37015_g2,c40834_g1,c51323_g1,c50306_g1,c48206_g1,c48705_g1
GO:0009522	photosystem I	cellular_component	0.000238	0.064952	5	247	58	27618	c37314_g1,c44710_g2,c38916_g1,c44396_g1,c44343_g2
GO:0008152	metabolic process	biological_process	0.0002619	0.067738	175	247	16188	27618	c42614_g1,c42453_g2,c38029_g1,c47304_g2,c38015_g1,c52671_g1,c50306_g1,c40834_g1,c45420_g2,c44867_g1,c50608_g1,c47832_g9,c45851_g1,c48091_g1,c48251_g1,c44036_g1,c50571_g1,c39249_g1,c48243_g1,c45790_g1,c35306_g1,c33932_g2,c45507_g1,c47400_g1,c43770_g1,c45405_g1,c46150_g2,c50204_g2,c52434_g1,c45042_g1,c51534_g1,c77776_g1,c42488_g1,c52562_g1,c49527_g4,c47264_g1,c48273_g2,c47038_g5,c34896_g1,c44343_g1…
GO:0019898	extrinsic to membrane	cellular_component	0.0002899	0.067738	6	247	92	27618	c30481_g1,c42540_g1,c5725_g1,c29891_g1,c44710_g2,c45259_g1
GO:0004332	fructose-bisphosphate aldolase activity	molecular_function	0.00030815	0.067738	3	247	16	27618	c30638_g1,c51323_g1,c44490_g1
GO:0009664	plant-type cell wall organization	biological_process	0.00032361	0.067738	4	247	39	27618	c46150_g2,c49272_g1,c499_g1,c46150_g1
GO:0043231	intracellular membrane-bounded organelle	cellular_component	0.00033515	0.067738	76	247	5487	27618	c41992_g1,c50974_g1,c40676_g1,c30481_g1,c37748_g1,c46169_g2,c39299_g1,c34322_g2,c70186_g1,c46715_g1,c19662_g1,c30493_g1,c37314_g1,c45657_g1,c42986_g1,c49272_g1,c46441_g1,c48206_g1,c43152_g1,c44539_g1,c46951_g1,c44104_g2,c45259_g1,c39012_g1,c46006_g1,c41377_g2,c51820_g1,c47382_g1,c44056_g2,c44343_g2,c49591_g1,c44100_g1,c44710_g2,c34322_g1,c35594_g1,c42540_g1,c43615_g2,c45397_g1,c49668_g2,c42541_g1…
GO:0009543	chloroplast thylakoid lumen	cellular_component	0.0003353	0.067738	2	247	3	27618	c37314_g1,c41992_g1
GO:0031978	plastid thylakoid lumen	cellular_component	0.0003353	0.067738	2	247	3	27618	c41992_g1,c37314_g1
GO:0043227	membrane-bounded organelle	cellular_component	0.00033846	0.067738	76	247	5489	27618	c61684_g1,c41959_g1,c35594_g2,c39373_g1,c38857_g1,c49602_g1,c44343_g1,c45061_g2,c41322_g1,c47264_g1,c46916_g1,c41707_g1,c45042_g1,c49704_g2,c42488_g1,c52562_g1,c51534_g1,c35306_g1,c45405_g1,c50289_g1,c49392_g1,c37015_g2,c45068_g1,c48045_g1,c44213_g1,c48271_g1,c45851_g1,c44036_g1,c38029_g1,c46074_g1,c44396_g1,c40834_g1,c50086_g1,c30493_g1,c19662_g1,c42986_g1,c45657_g1,c37314_g1,c46441_g1,c49272_g1…
GO:0048046	apoplast	cellular_component	0.00037526	0.072679	5	247	73	27618	c48091_g1,c47038_g5,c47038_g3,c33932_g1,c34896_g1
GO:0009654	oxygen evolving complex	cellular_component	0.00045219	0.083337	4	247	37	27618	c29891_g1,c30481_g1,c42540_g1,c44710_g2
GO:0016705	oxidoreductase activity, acting on paired donors, with incorporation or reduction of molecular oxygen	molecular_function	0.00046208	0.083337	14	247	546	27618	c50571_g1,c47304_g2,c40192_g1,c46951_g1,c51558_g2,c51007_g1,c40104_g1,c48866_g1,c47832_g9,c40548_g1,c40065_g1,c46090_g1,c48251_g1,c47600_g1
GO:0071669	plant-type cell wall organization or biogenesis	biological_process	0.00047193	0.083337	4	247	43	27618	c46150_g2,c49272_g1,c499_g1,c46150_g1
GO:0005996	monosaccharide metabolic process	biological_process	0.00096582	0.15623	12	247	429	27618	c30638_g1,c49565_g1,c44490_g1,c45657_g1,c48705_g1,c49602_g1,c45068_g1,c37015_g2,c40834_g1,c51323_g1,c50306_g1,c48206_g1
GO:0030312	external encapsulating structure	cellular_component	0.0010618	0.15623	8	247	236	27618	c47038_g5,c48091_g1,c499_g1,c35150_g1,c47038_g3,c35705_g1,c34706_g1,c34896_g1
GO:0044444	cytoplasmic part	cellular_component	0.0010908	0.15623	51	247	3581	27618	c48252_g1,c40508_g1,c40834_g1,c35594_g1,c44710_g2,c49591_g1,c44396_g1,c44343_g2,c44056_g2,c44036_g1,c44213_g1,c51820_g1,c41377_g2,c48271_g1,c49392_g1,c48243_g1,c45068_g1,c37015_g2,c39249_g1,c49587_g2,c39097_g2,c49668_g2,c50289_g1,c43615_g2,c42540_g1,c45042_g1,c70186_g1,c52562_g1,c34322_g2,c46169_g2,c52434_g1,c41707_g1,c30481_g1,c40676_g1,c50974_g1,c41992_g1,c41322_g1,c46951_g1,c48206_g1,c49272_g1…
GO:0071554	cell wall organization or biogenesis	biological_process	0.0011013	0.15623	8	247	224	27618	c499_g1,c49272_g1,c46150_g2,c48563_g1,c38337_g1,c34706_g1,c46150_g1,c45248_g1
GO:0031977	thylakoid lumen	cellular_component	0.0011117	0.15623	2	247	6	27618	c41992_g1,c37314_g1
GO:0019253	reductive pentose-phosphate cycle	biological_process	0.0011705	0.15623	2	247	6	27618	c45068_g1,c45657_g1
GO:0004568	chitinase activity	molecular_function	0.0011905	0.15623	3	247	23	27618	c38337_g1,c34706_g1,c45248_g1
GO:0006032	chitin catabolic process	biological_process	0.0011905	0.15623	3	247	23	27618	c34706_g1,c45248_g1,c38337_g1
GO:0046348	amino sugar catabolic process	biological_process	0.0011905	0.15623	3	247	23	27618	c38337_g1,c34706_g1,c45248_g1
GO:1901072	glucosamine-containing compound catabolic process	biological_process	0.0011905	0.15623	3	247	23	27618	c34706_g1,c45248_g1,c38337_g1
GO:0001071	nucleic acid binding transcription factor activity	molecular_function	0.0012065	0.15623	19	247	907	27618	c39299_g1,c46074_g1,c37748_g1,c46715_g1,c49704_g2,c51534_g1,c44100_g1,c44213_g1,c39012_g1,c45061_g2,c46916_g1,c45564_g1,c42541_g1,c44104_g2,c44539_g1,c43152_g1,c45397_g1,c35306_g1,c41959_g1
GO:0003700	sequence-specific DNA binding transcription factor activity	molecular_function	0.0012065	0.15623	19	247	907	27618	c46074_g1,c39299_g1,c37748_g1,c46715_g1,c49704_g2,c51534_g1,c44100_g1,c44213_g1,c45061_g2,c39012_g1,c46916_g1,c45564_g1,c42541_g1,c44539_g1,c44104_g2,c43152_g1,c45397_g1,c35306_g1,c41959_g1
GO:0005618	cell wall	cellular_component	0.001223	0.15623	7	247	185	27618	c499_g1,c48091_g1,c47038_g5,c34706_g1,c34896_g1,c47038_g3,c35150_g1
GO:0016798	hydrolase activity, acting on glycosyl bonds	molecular_function	0.0013009	0.16189	14	247	576	27618	c48091_g1,c42986_g1,c47038_g5,c47843_g1,c47038_g3,c49565_g1,c47570_g1,c41305_g1,c45248_g1,c34706_g1,c49602_g1,c50204_g2,c38337_g1,c48563_g1
GO:0050661	NADP binding	molecular_function	0.0013212	0.16189	5	247	82	27618	c48206_g1,c45068_g1,c50608_g1,c37015_g2,c50306_g1
GO:0006952	defense response	biological_process	0.0013896	0.16441	11	247	472	27618	c50289_g1,c36391_g1,c46059_g3,c38078_g1,c42986_g1,c35150_g1,c39012_g1,c34322_g2,c40834_g1,c46715_g1,c33135_g1
GO:0006096	glycolysis	biological_process	0.001416	0.16441	6	247	129	27618	c30638_g1,c48705_g1,c44490_g1,c45068_g1,c51323_g1,c45657_g1
GO:0080009	mRNA methylation	biological_process	0.001424	0.16441	2	247	5	27618	c77776_g1,c35594_g1
GO:0055114	oxidation-reduction process	biological_process	0.0016886	0.19129	39	247	2591	27618	c33932_g2,c47600_g1,c45405_g1,c50571_g1,c51323_g1,c48243_g1,c45068_g1,c37015_g2,c48866_g1,c49565_g1,c48251_g1,c50608_g1,c47832_g9,c47304_g2,c50306_g1,c40834_g1,c35697_g1,c35594_g2,c46090_g1,c46059_g3,c40065_g1,c40548_g1,c40192_g1,c45516_g1,c48206_g1,c46951_g1,c41305_g1,c30638_g1,c40104_g1,c41992_g1,c39795_g1,c51102_g1,c44490_g1,c45963_g1,c48705_g1,c70186_g1,c43770_g3,c51558_g2,c51007_g1
GO:0004553	hydrolase activity, hydrolyzing O-glycosyl compounds	molecular_function	0.0017341	0.19281	13	247	533	27618	c45248_g1,c34706_g1,c49602_g1,c50204_g2,c48563_g1,c38337_g1,c48091_g1,c42986_g1,c47038_g5,c47038_g3,c47843_g1,c47570_g1,c41305_g1
GO:0016762	xyloglucan:xyloglucosyl transferase activity	molecular_function	0.001828	0.19444	3	247	30	27618	c47038_g5,c48091_g1,c47038_g3
GO:0016998	cell wall macromolecule catabolic process	biological_process	0.0018792	0.19444	4	247	57	27618	c34706_g1,c45248_g1,c48563_g1,c38337_g1
GO:0006007	glucose catabolic process	biological_process	0.0018957	0.19444	8	247	224	27618	c30638_g1,c44490_g1,c45657_g1,c48705_g1,c45068_g1,c51323_g1,c40834_g1,c50306_g1
GO:0019320	hexose catabolic process	biological_process	0.0018957	0.19444	8	247	224	27618	c30638_g1,c44490_g1,c45657_g1,c48705_g1,c45068_g1,c51323_g1,c50306_g1,c40834_g1
GO:0019318	hexose metabolic process	biological_process	0.0019107	0.19444	11	247	405	27618	c48206_g1,c37015_g2,c45068_g1,c51323_g1,c40834_g1,c50306_g1,c49602_g1,c48705_g1,c44490_g1,c45657_g1,c30638_g1
GO:0046365	monosaccharide catabolic process	biological_process	0.0021277	0.21291	8	247	228	27618	c30638_g1,c44490_g1,c45657_g1,c48705_g1,c45068_g1,c51323_g1,c50306_g1,c40834_g1
GO:0045735	nutrient reservoir activity	molecular_function	0.0022535	0.21762	3	247	33	27618	c33932_g1,c33932_g2,c39795_g1
GO:0019751	polyol metabolic process	biological_process	0.0023057	0.21762	6	247	138	27618	c44490_g1,c51323_g1,c43770_g1,c43770_g3,c30638_g1,c42078_g2
GO:0005623	cell	cellular_component	0.0023669	0.21762	113	247	9646	27618	c35306_g1,c29891_g1,c47400_g1,c50289_g1,c45405_g1,c39249_g1,c48243_g1,c37015_g2,c45068_g1,c49392_g1,c48045_g1,c44213_g1,c48271_g1,c50608_g1,c45851_g1,c48091_g1,c44036_g1,c42614_g1,c46074_g1,c38029_g1,c44396_g1,c50086_g1,c52671_g1,c48252_g1,c40834_g1,c47425_g1,c35705_g1,c5725_g1,c61684_g1,c40185_g2,c41959_g1,c38857_g1,c39373_g1,c35594_g2,c34896_g1,c49602_g1,c39183_g1,c44343_g1,c47681_g1,c36202_g1,…
GO:0044464	cell part	cellular_component	0.0023669	0.21762	113	247	9646	27618	c42540_g1,c45397_g1,c47038_g3,c38916_g1,c43615_g2,c49668_g2,c49587_g2,c42541_g1,c39097_g2,c45564_g1,c39543_g1,c46006_g1,c39012_g1,c51820_g1,c41377_g2,c44056_g2,c42705_g1,c47382_g1,c39841_g1,c44343_g2,c49591_g1,c44710_g2,c44100_g1,c40508_g1,c35594_g1,c34322_g1,c20479_g1,c30493_g1,c19662_g1,c34083_g1,c37314_g1,c42986_g1,c45657_g1,c51700_g1,c46441_g1,c49272_g1,c43152_g1,c48206_g1,c45259_g1,c44104_g2…
GO:0046906	tetrapyrrole binding	molecular_function	0.0023745	0.21762	11	247	473	27618	c47832_g9,c47600_g1,c41992_g1,c48866_g1,c48243_g1,c51007_g1,c51558_g2,c70186_g1,c50571_g1,c44343_g2,c44396_g1
GO:0006066	alcohol metabolic process	biological_process	0.002393	0.21762	7	247	189	27618	c30638_g1,c42078_g2,c43770_g3,c43770_g1,c45405_g1,c44490_g1,c51323_g1
GO:0016701	oxidoreductase activity, acting on single donors with incorporation of molecular oxygen	molecular_function	0.0024762	0.21863	5	247	94	27618	c33932_g2,c47304_g2,c48243_g1,c48251_g1,c39795_g1
GO:0005509	calcium ion binding	molecular_function	0.0027186	0.23561	10	247	369	27618	c30481_g1,c38015_g1,c37677_g1,c37329_g1,c44710_g2,c29891_g1,c42540_g1,c46469_g1,c38683_g1,c48273_g2
GO:0016702	oxidoreductase activity, acting on single donors with incorporation of molecular oxygen, incorporation of two atoms of oxygen	molecular_function	0.002747	0.23561	4	247	61	27618	c39795_g1,c48243_g1,c33932_g2,c47304_g2
GO:0016832	aldehyde-lyase activity	molecular_function	0.0028397	0.24014	3	247	28	27618	c44490_g1,c51323_g1,c30638_g1
GO:0033013	tetrapyrrole metabolic process	biological_process	0.003064	0.25109	10	247	317	27618	c40548_g1,c49668_g2,c50974_g1,c48970_g1,c48273_g2,c38857_g1,c50306_g1,c46951_g1,c86186_g1,c52562_g1
GO:0005737	cytoplasm	cellular_component	0.0030871	0.25109	58	247	4378	27618	c48271_g1,c41377_g2,c51820_g1,c44213_g1,c47382_g1,c44036_g1,c44056_g2,c44343_g2,c44396_g1,c42614_g1,c49591_g1,c38029_g1,c44710_g2,c35594_g1,c40834_g1,c48252_g1,c40508_g1,c42540_g1,c43615_g2,c50289_g1,c49668_g2,c39097_g2,c49587_g2,c39249_g1,c45068_g1,c48243_g1,c37015_g2,c49392_g1,c41322_g1,c46916_g1,c41992_g1,c50974_g1,c40676_g1,c37892_g1,c41707_g1,c30481_g1,c52434_g1,c46169_g2,c48705_g1,c34322_g2…
GO:0043169	cation binding	molecular_function	0.0030947	0.25109	55	247	4093	27618	c49527_g4,c41322_g1,c46469_g1,c46916_g1,c39976_g1,c48273_g2,c40676_g1,c50204_g2,c69792_g1,c47340_g1,c37748_g1,c41707_g1,c30481_g1,c48705_g1,c33932_g1,c50350_g1,c42488_g1,c70186_g1,c34706_g1,c37510_g1,c51558_g2,c51007_g1,c38683_g1,c35697_g1,c39373_g1,c43553_g2,c42986_g1,c40548_g1,c39183_g1,c45259_g1,c41220_g1,c44888_g8,c48866_g1,c49565_g1,c42705_g1,c48251_g1,c47832_g9,c38015_g1,c44396_g1,c44343_g2…
GO:0016556	mRNA modification	biological_process	0.0031444	0.25172	2	247	7	27618	c35594_g1,c77776_g1
GO:0010309	acireductone dioxygenase [iron(II)-requiring] activity	molecular_function	0.0031889	0.25192	2	247	11	27618	c33932_g2,c39795_g1
GO:0030145	manganese ion binding	molecular_function	0.0032873	0.25632	3	247	34	27618	c41707_g1,c33932_g1,c46916_g1
GO:0006020	inositol metabolic process	biological_process	0.0035297	0.27169	3	247	34	27618	c51323_g1,c44490_g1,c30638_g1
GO:1901615	organic hydroxy compound metabolic process	biological_process	0.0038205	0.28789	7	247	205	27618	c43770_g1,c43770_g3,c45405_g1,c44490_g1,c51323_g1,c30638_g1,c42078_g2
GO:0009570	chloroplast stroma	cellular_component	0.0039118	0.28789	4	247	58	27618	c41322_g1,c41707_g1,c49587_g2,c40834_g1
GO:0004497	monooxygenase activity	molecular_function	0.0039878	0.28789	7	247	227	27618	c51007_g1,c40548_g1,c47832_g9,c47600_g1,c48251_g1,c50571_g1,c48866_g1
GO:0016052	carbohydrate catabolic process	biological_process	0.0040597	0.28789	9	247	304	27618	c34706_g1,c45068_g1,c40834_g1,c51323_g1,c50306_g1,c48705_g1,c44490_g1,c45657_g1,c30638_g1
GO:0044724	single-organism carbohydrate catabolic process	biological_process	0.0040765	0.28789	8	247	252	27618	c45068_g1,c51323_g1,c40834_g1,c50306_g1,c48705_g1,c44490_g1,c45657_g1,c30638_g1
GO:0016491	oxidoreductase activity	molecular_function	0.0040892	0.28789	37	247	2543	27618	c50608_g1,c47832_g9,c48251_g1,c48866_g1,c48271_g1,c49565_g1,c50306_g1,c47304_g2,c45405_g1,c47600_g1,c43770_g1,c33932_g2,c45068_g1,c37015_g2,c48243_g1,c50571_g1,c51102_g1,c41992_g1,c39795_g1,c40104_g1,c41305_g1,c51007_g1,c51558_g2,c70186_g1,c43770_g3,c45963_g1,c40548_g1,c40065_g1,c42344_g2,c35594_g2,c46090_g1,c46059_g3,c42078_g2,c46951_g1,c45516_g1,c48206_g1,c40192_g1
GO:0006098	pentose-phosphate shunt	biological_process	0.0041236	0.28789	6	247	144	27618	c48705_g1,c30638_g1,c51323_g1,c50306_g1,c40834_g1,c44490_g1
GO:0006740	NADPH regeneration	biological_process	0.0041236	0.28789	6	247	144	27618	c48705_g1,c30638_g1,c51323_g1,c50306_g1,c40834_g1,c44490_g1
GO:0009532	plastid stroma	cellular_component	0.0042207	0.28888	4	247	59	27618	c41322_g1,c41707_g1,c49587_g2,c40834_g1
GO:0032991	macromolecular complex	cellular_component	0.0042766	0.28888	69	247	5481	27618	c50683_g1,c36202_g1,c49602_g1,c41959_g1,c39373_g1,c35594_g2,c38857_g1,c5725_g1,c47425_g1,c49704_g2,c45042_g1,c42488_g1,c52562_g1,c51534_g1,c52434_g1,c41707_g1,c47264_g1,c53149_g1,c46916_g1,c45061_g2,c49392_g1,c48243_g1,c39249_g1,c47400_g1,c45405_g1,c29891_g1,c35306_g1,c48252_g1,c52671_g1,c46074_g1,c44396_g1,c50608_g1,c45851_g1,c44036_g1,c44213_g1,c44104_g2,c45259_g1,c44539_g1,c43152_g1,c51700_g1,…
GO:0016857	racemase and epimerase activity, acting on carbohydrates and derivatives	molecular_function	0.0042821	0.28888	3	247	34	27618	c43770_g1,c43770_g3,c43770_g2
GO:0019685	photosynthesis, dark reaction	biological_process	0.0043888	0.29278	2	247	13	27618	c45068_g1,c45657_g1
GO:0006778	porphyrin-containing compound metabolic process	biological_process	0.0044429	0.29313	9	247	277	27618	c46951_g1,c86186_g1,c50306_g1,c52562_g1,c50974_g1,c49668_g2,c40548_g1,c38857_g1,c48970_g1
GO:0015994	chlorophyll metabolic process	biological_process	0.0047458	0.30301	8	247	232	27618	c86186_g1,c46951_g1,c52562_g1,c50974_g1,c49668_g2,c40548_g1,c38857_g1,c48970_g1
GO:0006030	chitin metabolic process	biological_process	0.0047767	0.30301	3	247	38	27618	c38337_g1,c34706_g1,c45248_g1
GO:1901071	glucosamine-containing compound metabolic process	biological_process	0.0047767	0.30301	3	247	38	27618	c45248_g1,c34706_g1,c38337_g1
GO:0051920	peroxiredoxin activity	molecular_function	0.0047945	0.30301	2	247	14	27618	c40065_g1,c40192_g1
GO:0042302	structural constituent of cuticle	molecular_function	0.0051614	0.3228	3	247	41	27618	c45790_g1,c35697_g1,c8559_g1
GO:0009055	electron carrier activity	molecular_function	0.0053926	0.33379	10	247	438	27618	c35697_g1,c48866_g1,c47832_g9,c42344_g2,c47600_g1,c50571_g1,c51007_g1,c44888_g8,c41220_g1,c70186_g1
GO:0009607	response to biotic stimulus	biological_process	0.0054755	0.33422	7	247	242	27618	c50289_g1,c34322_g2,c36391_g1,c38078_g1,c40834_g1,c33135_g1,c35150_g1
GO:0006950	response to stress	biological_process	0.0055359	0.33422	25	247	1573	27618	c42488_g1,c34322_g2,c40834_g1,c46715_g1,c37677_g1,c52434_g1,c41992_g1,c37892_g1,c50974_g1,c45851_g1,c35150_g1,c39012_g1,c39911_g1,c45259_g1,c48243_g1,c33135_g1,c40192_g1,c50289_g1,c38857_g1,c46059_g3,c36391_g1,c49668_g2,c40065_g1,c42986_g1,c38078_g1
GO:0008174	mRNA methyltransferase activity	molecular_function	0.0055666	0.33422	2	247	11	27618	c77776_g1,c35594_g1
GO:0005975	carbohydrate metabolic process	biological_process	0.0057033	0.33903	29	247	1796	27618	c47382_g1,c47038_g5,c48091_g1,c44490_g1,c49565_g1,c41305_g1,c30638_g1,c43770_g3,c47279_g1,c34706_g1,c50306_g1,c40834_g1,c50204_g2,c48705_g1,c42453_g2,c43770_g1,c42986_g1,c45657_g1,c47570_g1,c47038_g3,c47843_g1,c42078_g2,c45248_g1,c48206_g1,c37015_g2,c45068_g1,c51323_g1,c49602_g1,c43770_g2
GO:0044446	intracellular organelle part	cellular_component	0.0057919	0.34093	56	247	4163	27618	c44036_g1,c45851_g1,c39012_g1,c46006_g1,c51820_g1,c44213_g1,c44100_g1,c50086_g1,c35594_g1,c40834_g1,c44343_g2,c44396_g1,c46074_g1,c49591_g1,c50289_g1,c45405_g1,c49668_g2,c42540_g1,c43615_g2,c35306_g1,c45397_g1,c49392_g1,c42541_g1,c49587_g2,c45564_g1,c41992_g1,c46916_g1,c50974_g1,c47264_g1,c40676_g1,c45061_g2,c41322_g1,c51534_g1,c70186_g1,c52562_g1,c42488_g1,c45042_g1,c49704_g2,c46715_g1,c30481_g1…
GO:0048037	cofactor binding	molecular_function	0.0058882	0.34323	16	247	777	27618	c46059_g3,c43770_g1,c42078_g2,c46951_g1,c45068_g1,c37015_g2,c48206_g1,c45516_g1,c46143_g1,c43770_g2,c50608_g1,c42954_g2,c50306_g1,c43770_g3,c42954_g1,c45963_g1
GO:0044422	organelle part	cellular_component	0.0061096	0.35014	56	247	4176	27618	c42540_g1,c45397_g1,c35306_g1,c43615_g2,c50289_g1,c45405_g1,c49668_g2,c49587_g2,c42541_g1,c45564_g1,c49392_g1,c46006_g1,c39012_g1,c44213_g1,c51820_g1,c44036_g1,c45851_g1,c44396_g1,c44343_g2,c49591_g1,c46074_g1,c44100_g1,c40834_g1,c50086_g1,c35594_g1,c30493_g1,c5725_g1,c39373_g1,c37314_g1,c38857_g1,c41959_g1,c49602_g1,c46441_g1,c43152_g1,c44104_g2,c45259_g1,c44539_g1,c45061_g2,c41322_g1,c41992_g1,…
GO:0006739	NADP metabolic process	biological_process	0.0061234	0.35014	6	247	158	27618	c44490_g1,c50306_g1,c51323_g1,c40834_g1,c30638_g1,c48705_g1
GO:0006091	generation of precursor metabolites and energy	biological_process	0.0062534	0.3542	15	247	783	27618	c44036_g1,c37314_g1,c44490_g1,c45657_g1,c48271_g1,c30638_g1,c41377_g2,c35697_g1,c70186_g1,c45068_g1,c51323_g1,c44343_g2,c44343_g1,c44396_g1,c48705_g1
GO:0015995	chlorophyll biosynthetic process	biological_process	0.0068266	0.38306	6	247	146	27618	c49668_g2,c40548_g1,c46951_g1,c50974_g1,c52562_g1,c38857_g1
GO:0004190	aspartic-type endopeptidase activity	molecular_function	0.0069641	0.3836	6	247	178	27618	c52562_g1,c49487_g1,c49185_g1,c46150_g2,c34896_g1,c49587_g2
GO:0070001	aspartic-type peptidase activity	molecular_function	0.0069641	0.3836	6	247	178	27618	c52562_g1,c49487_g1,c49185_g1,c34896_g1,c46150_g2,c49587_g2
GO:0050662	coenzyme binding	molecular_function	0.0075049	0.4067	13	247	590	27618	c42078_g2,c43770_g1,c46059_g3,c50608_g1,c45963_g1,c43770_g2,c45516_g1,c48206_g1,c43770_g3,c50306_g1,c46951_g1,c45068_g1,c37015_g2
GO:0016854	racemase and epimerase activity	molecular_function	0.007519	0.4067	3	247	41	27618	c43770_g2,c43770_g1,c43770_g3
GO:0016168	chlorophyll binding	molecular_function	0.0077567	0.41399	2	247	11	27618	c44396_g1,c44343_g2
GO:0005622	intracellular	cellular_component	0.0077916	0.41399	104	247	9037	27618	c35306_g1,c29891_g1,c50289_g1,c45405_g1,c47400_g1,c39249_g1,c48045_g1,c48243_g1,c37015_g2,c45068_g1,c49392_g1,c48271_g1,c44213_g1,c44036_g1,c50608_g1,c45851_g1,c44396_g1,c42614_g1,c46074_g1,c38029_g1,c52671_g1,c50086_g1,c40834_g1,c48252_g1,c61684_g1,c40185_g2,c47425_g1,c5725_g1,c38857_g1,c35594_g2,c39373_g1,c41959_g1,c44343_g1,c49602_g1,c39183_g1,c47681_g1,c36202_g1,c50683_g1,c45061_g2,c49527_g4,…
GO:0042440	pigment metabolic process	biological_process	0.0084077	0.44281	9	247	302	27618	c38857_g1,c48970_g1,c50974_g1,c40548_g1,c49668_g2,c52562_g1,c46951_g1,c86186_g1,c50306_g1
GO:0050379	UDP-glucuronate 5'-epimerase activity	molecular_function	0.0088309	0.45044	1	247	1	27618	c43770_g2
GO:0046872	metal ion binding	molecular_function	0.0089184	0.45044	51	247	3912	27618	c42488_g1,c70186_g1,c51007_g1,c51558_g2,c37510_g1,c47340_g1,c69792_g1,c41707_g1,c30481_g1,c37748_g1,c48705_g1,c50350_g1,c33932_g1,c46916_g1,c39976_g1,c48273_g2,c40676_g1,c49527_g4,c46469_g1,c41322_g1,c45259_g1,c41220_g1,c44888_g8,c39183_g1,c39373_g1,c43553_g2,c40548_g1,c38683_g1,c35697_g1,c44710_g2,c34322_g1,c37677_g1,c44396_g1,c38015_g1,c44343_g2,c49591_g1,c42705_g1,c48251_g1,c47832_g9,c48866_g1…
GO:0009873	ethylene mediated signaling pathway	biological_process	0.0089392	0.45044	2	247	15	27618	c39012_g1,c46715_g1
GO:0071369	cellular response to ethylene stimulus	biological_process	0.0089392	0.45044	2	247	15	27618	c39012_g1,c46715_g1
GO:0050378	UDP-glucuronate 4-epimerase activity	molecular_function	0.0089849	0.45044	1	247	1	27618	c43770_g3
GO:0030095	chloroplast photosystem II	cellular_component	0.0090778	0.45044	1	247	1	27618	c37314_g1
GO:0035304	regulation of protein dephosphorylation	biological_process	0.0090778	0.45044	1	247	1	27618	c37314_g1
GO:0046496	nicotinamide nucleotide metabolic process	biological_process	0.0091782	0.45169	6	247	173	27618	c51323_g1,c40834_g1,c50306_g1,c44490_g1,c48705_g1,c30638_g1
GO:0080167	response to karrikin	biological_process	0.0094543	0.46149	2	247	15	27618	c42871_g1,c45851_g1
GO:0044424	intracellular part	cellular_component	0.0097532	0.47224	99	247	8603	27618	c49591_g1,c44343_g2,c40508_g1,c34322_g1,c35594_g1,c44710_g2,c44100_g1,c51820_g1,c41377_g2,c46006_g1,c39012_g1,c44056_g2,c47382_g1,c45564_g1,c39543_g1,c49587_g2,c39097_g2,c42541_g1,c45397_g1,c43615_g2,c38916_g1,c42540_g1,c49668_g2,c39299_g1,c46169_g2,c37748_g1,c30481_g1,c46715_g1,c70186_g1,c34322_g2,c40676_g1,c37892_g1,c50974_g1,c41992_g1,c46441_g1,c49272_g1,c51700_g1,c44104_g2,c45259_g1,c46951_g1…
GO:0005506	iron ion binding	molecular_function	0.010055	0.48295	10	247	489	27618	c48866_g1,c47832_g9,c40676_g1,c48251_g1,c47600_g1,c50571_g1,c69792_g1,c51558_g2,c51007_g1,c70186_g1
GO:0033014	tetrapyrrole biosynthetic process	biological_process	0.010224	0.48434	8	247	265	27618	c38857_g1,c48273_g2,c40548_g1,c49668_g2,c50974_g1,c52562_g1,c50306_g1,c46951_g1
GO:0071555	cell wall organization	biological_process	0.010406	0.48434	4	247	95	27618	c46150_g2,c49272_g1,c46150_g1,c499_g1
GO:0019362	pyridine nucleotide metabolic process	biological_process	0.010461	0.48434	6	247	183	27618	c51323_g1,c40834_g1,c50306_g1,c44490_g1,c48705_g1,c30638_g1
GO:0004601	peroxidase activity	molecular_function	0.010568	0.48434	4	247	105	27618	c40192_g1,c40065_g1,c48243_g1,c41992_g1
GO:0006804	peroxidase reaction	biological_process	0.010568	0.48434	4	247	105	27618	c40192_g1,c41992_g1,c40065_g1,c48243_g1
GO:0016684	oxidoreductase activity, acting on peroxide as acceptor	molecular_function	0.010568	0.48434	4	247	105	27618	c40192_g1,c41992_g1,c40065_g1,c48243_g1
GO:0033691	sialic acid binding	molecular_function	0.010702	0.48678	1	247	1	27618	c44710_g2
GO:0006779	porphyrin-containing compound biosynthetic process	biological_process	0.011417	0.51541	7	247	211	27618	c52562_g1,c38857_g1,c49668_g2,c50306_g1,c40548_g1,c50974_g1,c46951_g1
GO:0006118	electron transport	biological_process	0.01212	0.53326	12	247	630	27618	c50571_g1,c44888_g8,c51007_g1,c41220_g1,c70186_g1,c35697_g1,c48866_g1,c49565_g1,c42344_g2,c47832_g9,c51102_g1,c47600_g1
GO:0043229	intracellular organelle	cellular_component	0.012122	0.53326	83	247	7058	27618	c49704_g2,c45042_g1,c51534_g1,c52562_g1,c42488_g1,c41707_g1,c47264_g1,c46916_g1,c41322_g1,c45061_g2,c49602_g1,c44343_g1,c47681_g1,c41959_g1,c38857_g1,c39373_g1,c35594_g2,c5725_g1,c61684_g1,c50086_g1,c40834_g1,c46074_g1,c38029_g1,c44396_g1,c45851_g1,c44036_g1,c44213_g1,c48271_g1,c48243_g1,c37015_g2,c45068_g1,c49392_g1,c48045_g1,c39249_g1,c45405_g1,c50289_g1,c35306_g1,c46715_g1,c34322_g2,c70186_g1,…
GO:0043226	organelle	cellular_component	0.012275	0.53326	83	247	7062	27618	c47681_g1,c44343_g1,c49602_g1,c5725_g1,c61684_g1,c41959_g1,c39373_g1,c35594_g2,c38857_g1,c41707_g1,c49704_g2,c45042_g1,c52562_g1,c42488_g1,c51534_g1,c45061_g2,c41322_g1,c47264_g1,c46916_g1,c39249_g1,c49392_g1,c37015_g2,c48243_g1,c45068_g1,c48045_g1,c35306_g1,c45405_g1,c50289_g1,c38029_g1,c46074_g1,c44396_g1,c40834_g1,c50086_g1,c44213_g1,c48271_g1,c45851_g1,c44036_g1,c46441_g1,c49272_g1,c51700_g1,…
GO:0009533	chloroplast stromal thylakoid	cellular_component	0.012568	0.53326	1	247	1	27618	c41707_g1
GO:0047501	(+)-neomenthol dehydrogenase activity	molecular_function	0.01262	0.53326	1	247	1	27618	c46059_g3
GO:0047100	glyceraldehyde-3-phosphate dehydrogenase (NADP+) (phosphorylating) activity	molecular_function	0.01293	0.53326	1	247	1	27618	c45068_g1
GO:0048529	magnesium-protoporphyrin IX monomethyl ester (oxidative) cyclase activity	molecular_function	0.012963	0.53326	1	247	1	27618	c40548_g1
GO:0006775	fat-soluble vitamin metabolic process	biological_process	0.013056	0.53326	1	247	1	27618	c46951_g1
GO:0010189	vitamin E biosynthetic process	biological_process	0.013056	0.53326	1	247	1	27618	c46951_g1
GO:0033385	geranylgeranyl diphosphate metabolic process	biological_process	0.013056	0.53326	1	247	1	27618	c46951_g1
GO:0033519	phytyl diphosphate metabolic process	biological_process	0.013056	0.53326	1	247	1	27618	c46951_g1
GO:0033521	phytyl diphosphate biosynthetic process	biological_process	0.013056	0.53326	1	247	1	27618	c46951_g1
GO:0042360	vitamin E metabolic process	biological_process	0.013056	0.53326	1	247	1	27618	c46951_g1
GO:0042362	fat-soluble vitamin biosynthetic process	biological_process	0.013056	0.53326	1	247	1	27618	c46951_g1
GO:0020037	heme binding	molecular_function	0.01317	0.53344	9	247	449	27618	c48866_g1,c47832_g9,c47600_g1,c41992_g1,c50571_g1,c51558_g2,c51007_g1,c48243_g1,c70186_g1
GO:0006094	gluconeogenesis	biological_process	0.013238	0.53344	5	247	151	27618	c45657_g1,c51323_g1,c44490_g1,c48705_g1,c30638_g1
GO:0016620	oxidoreductase activity, acting on the aldehyde or oxo group of donors, NAD or NADP as acceptor	molecular_function	0.013779	0.55152	4	247	94	27618	c50306_g1,c45068_g1,c37015_g2,c48206_g1
GO:0044710	single-organism metabolic process	biological_process	0.014212	0.5651	78	247	6547	27618	c35697_g1,c42078_g2,c43260_g1,c45657_g1,c40548_g1,c45769_g1,c46143_g1,c43770_g2,c46441_g1,c46951_g1,c45259_g1,c48206_g1,c45516_g1,c40104_g1,c41305_g1,c50974_g1,c51102_g1,c37892_g1,c48507_g1,c39795_g1,c41992_g1,c41844_g1,c86186_g1,c51558_g2,c70186_g1,c49668_g2,c47600_g1,c48119_g1,c94009_g1,c51323_g1,c51820_g1,c49565_g1,c16903_g1,c47382_g1,c44056_g2,c48221_g1,c35594_g1,c40065_g1,c46059_g3,c46090_g1…
GO:0072524	pyridine-containing compound metabolic process	biological_process	0.014327	0.56593	6	247	197	27618	c44490_g1,c50306_g1,c51323_g1,c40834_g1,c30638_g1,c48705_g1
GO:0045229	external encapsulating structure organization	biological_process	0.015595	0.60991	4	247	111	27618	c49272_g1,c46150_g2,c46150_g1,c499_g1
GO:0016717	oxidoreductase activity, acting on paired donors, with oxidation of a pair of donors resulting in the reduction of molecular oxygen to two molecules of water	molecular_function	0.015644	0.60991	2	247	21	27618	c46090_g1,c40104_g1
GO:0005667	transcription factor complex	cellular_component	0.016233	0.62536	19	247	1142	27618	c43152_g1,c44104_g2,c44539_g1,c42541_g1,c45564_g1,c41959_g1,c45397_g1,c35306_g1,c44100_g1,c51534_g1,c49704_g2,c46715_g1,c37748_g1,c39299_g1,c46074_g1,c46916_g1,c39012_g1,c45061_g2,c44213_g1
GO:0019319	hexose biosynthetic process	biological_process	0.016249	0.62536	5	247	160	27618	c30638_g1,c48705_g1,c44490_g1,c45657_g1,c51323_g1
GO:0046364	monosaccharide biosynthetic process	biological_process	0.016899	0.64626	5	247	162	27618	c44490_g1,c45657_g1,c51323_g1,c30638_g1,c48705_g1
GO:0006546	glycine catabolic process	biological_process	0.017344	0.65441	2	247	19	27618	c42614_g1,c44056_g2
GO:0009071	serine family amino acid catabolic process	biological_process	0.017344	0.65441	2	247	19	27618	c42614_g1,c44056_g2
GO:0018298	protein-chromophore linkage	biological_process	0.017439	0.65441	2	247	21	27618	c44396_g1,c44343_g2
GO:0051186	cofactor metabolic process	biological_process	0.017612	0.65679	16	247	862	27618	c40548_g1,c49668_g2,c48970_g1,c38857_g1,c51323_g1,c46951_g1,c30638_g1,c50608_g1,c44490_g1,c50974_g1,c47382_g1,c48705_g1,c40834_g1,c50306_g1,c86186_g1,c52562_g1
GO:0016616	oxidoreductase activity, acting on the CH-OH group of donors, NAD or NADP as acceptor	molecular_function	0.018665	0.69175	9	247	401	27618	c42078_g2,c50608_g1,c46059_g3,c43770_g1,c45963_g1,c46951_g1,c50306_g1,c43770_g3,c45516_g1
GO:0006000	fructose metabolic process	biological_process	0.019667	0.72442	4	247	109	27618	c44490_g1,c51323_g1,c30638_g1,c48705_g1
GO:0009723	response to ethylene stimulus	biological_process	0.019818	0.72554	2	247	22	27618	c39012_g1,c46715_g1
GO:0006013	mannose metabolic process	biological_process	0.021514	0.78285	4	247	111	27618	c44490_g1,c51323_g1,c30638_g1,c48705_g1
GO:0010206	photosystem II repair	biological_process	0.021997	0.79085	1	247	2	27618	c37314_g1
GO:0030091	protein repair	biological_process	0.021997	0.79085	1	247	2	27618	c37314_g1
GO:0044036	cell wall macromolecule metabolic process	biological_process	0.023554	0.84177	4	247	114	27618	c48563_g1,c38337_g1,c45248_g1,c34706_g1
GO:0009539	photosystem II reaction center	cellular_component	0.024326	0.86424	3	247	70	27618	c47400_g1,c52671_g1,c47425_g1
GO:0006026	aminoglycan catabolic process	biological_process	0.024645	0.87041	3	247	67	27618	c45248_g1,c34706_g1,c38337_g1
GO:0007339	binding of sperm to zona pellucida	biological_process	0.025829	0.89607	1	247	2	27618	c36094_g2
GO:0009988	cell-cell recognition	biological_process	0.025829	0.89607	1	247	2	27618	c36094_g2
GO:0035036	sperm-egg recognition	biological_process	0.025829	0.89607	1	247	2	27618	c36094_g2
GO:0045550	geranylgeranyl reductase activity	molecular_function	0.025969	0.89607	1	247	2	27618	c46951_g1
GO:0019464	glycine decarboxylation via glycine cleavage system	biological_process	0.026558	0.91116	1	247	4	27618	c44056_g2
GO:0016614	oxidoreductase activity, acting on CH-OH group of donors	molecular_function	0.028504	0.97238	9	247	443	27618	c50608_g1,c43770_g1,c46059_g3,c42078_g2,c50306_g1,c46951_g1,c45516_g1,c43770_g3,c45963_g1
GO:0008831	dTDP-4-dehydrorhamnose reductase activity	molecular_function	0.028749	0.97518	3	247	66	27618	c42078_g2,c43770_g3,c43770_g1
GO:0030638	polyketide metabolic process	biological_process	0.029136	0.97728	3	247	67	27618	c42078_g2,c43770_g3,c43770_g1
GO:0030639	polyketide biosynthetic process	biological_process	0.029136	0.97728	3	247	67	27618	c43770_g1,c43770_g3,c42078_g2
GO:0006979	response to oxidative stress	biological_process	0.029462	0.98273	4	247	135	27618	c40192_g1,c41992_g1,c40065_g1,c48243_g1
GO:0043565	sequence-specific DNA binding	molecular_function	0.030276	1	11	247	582	27618	c44104_g2,c44539_g1,c44100_g1,c39299_g1,c46074_g1,c42541_g1,c69792_g1,c47264_g1,c39373_g1,c45397_g1,c40185_g2
GO:0046148	pigment biosynthetic process	biological_process	0.030373	1	7	247	258	27618	c50974_g1,c46951_g1,c50306_g1,c40548_g1,c49668_g2,c38857_g1,c52562_g1
GO:0044237	cellular metabolic process	biological_process	0.030494	1	138	247	13310	27618	c29891_g1,c49392_g1,c52652_g1,c43034_g1,c45068_g1,c44213_g1,c43990_g1,c48271_g1,c46074_g1,c44396_g1,c48563_g1,c31377_g1,c48252_g1,c39772_g1,c50086_g1,c47425_g1,c40192_g1,c47681_g1,c49602_g1,c36202_g1,c30638_g1,c45061_g2,c41322_g1,c53149_g1,c44490_g1,c46916_g1,c48705_g1,c45963_g1,c69792_g1,c41707_g1,c49704_g2,c43770_g3,c45397_g1,c38916_g1,c47038_g3,c45773_g1,c49668_g2,c48119_g1,c45564_g1,c94009_g1…
GO:0031423	hexon binding	molecular_function	0.030695	1	1	247	3	27618	c50377_g2
GO:0004677	DNA-dependent protein kinase activity	molecular_function	0.030941	1	1	247	3	27618	c45851_g1
GO:0050364	tryptophan dimethylallyltransferase activity	molecular_function	0.033293	1	1	247	3	27618	c46150_g2
GO:0003841	1-acylglycerol-3-phosphate O-acyltransferase activity	molecular_function	0.034129	1	1	247	3	27618	c45769_g1
GO:0045226	extracellular polysaccharide biosynthetic process	biological_process	0.034892	1	3	247	72	27618	c42078_g2,c43770_g3,c43770_g1
GO:0046379	extracellular polysaccharide metabolic process	biological_process	0.034892	1	3	247	72	27618	c42078_g2,c43770_g3,c43770_g1
GO:0010143	cutin biosynthetic process	biological_process	0.035086	1	1	247	4	27618	c45769_g1
GO:0044451	nucleoplasm part	cellular_component	0.035159	1	20	247	1320	27618	c46916_g1,c45061_g2,c39012_g1,c44213_g1,c51534_g1,c44100_g1,c49704_g2,c46715_g1,c37748_g1,c39299_g1,c46074_g1,c41959_g1,c45397_g1,c35306_g1,c43152_g1,c44104_g2,c49392_g1,c44539_g1,c42541_g1,c45564_g1
GO:0008967	phosphoglycolate phosphatase activity	molecular_function	0.035538	1	1	247	3	27618	c44867_g1
GO:0005654	nucleoplasm	cellular_component	0.035615	1	20	247	1322	27618	c41959_g1,c45397_g1,c35306_g1,c43152_g1,c44539_g1,c44104_g2,c49392_g1,c42541_g1,c45564_g1,c46916_g1,c45061_g2,c39012_g1,c44213_g1,c51534_g1,c44100_g1,c46715_g1,c49704_g2,c37748_g1,c46074_g1,c39299_g1
GO:0006073	cellular glucan metabolic process	biological_process	0.035896	1	8	247	396	27618	c43770_g3,c47279_g1,c49602_g1,c47038_g5,c48091_g1,c42986_g1,c47843_g1,c47038_g3
GO:0044042	glucan metabolic process	biological_process	0.035896	1	8	247	396	27618	c47038_g3,c47843_g1,c47038_g5,c42986_g1,c48091_g1,c49602_g1,c47279_g1,c43770_g3
GO:0016903	oxidoreductase activity, acting on the aldehyde or oxo group of donors	molecular_function	0.037705	1	4	247	131	27618	c37015_g2,c45068_g1,c50306_g1,c48206_g1
GO:0008654	phospholipid biosynthetic process	biological_process	0.039507	1	4	247	123	27618	c31377_g1,c45769_g1,c46951_g1,c35594_g1
GO:0046982	protein heterodimerization activity	molecular_function	0.04008	1	2	247	38	27618	c39373_g1,c47264_g1
GO:0008202	steroid metabolic process	biological_process	0.040499	1	5	247	175	27618	c45963_g1,c45516_g1,c45405_g1,c43770_g3,c50608_g1
GO:0052736	beta-glucanase activity	molecular_function	0.044186	1	1	247	7	27618	c48563_g1
GO:0052861	glucan endo-1,3-beta-glucanase activity, C-3 substituted reducing group	molecular_function	0.044186	1	1	247	7	27618	c48563_g1
GO:0052862	glucan endo-1,4-beta-glucanase activity, C-3 substituted reducing group	molecular_function	0.044186	1	1	247	7	27618	c48563_g1
GO:0005958	DNA-dependent protein kinase-DNA ligase 4 complex	cellular_component	0.044206	1	1	247	4	27618	c45851_g1
GO:0070419	nonhomologous end joining complex	cellular_component	0.044206	1	1	247	4	27618	c45851_g1
GO:0042973	glucan endo-1,3-beta-D-glucosidase activity	molecular_function	0.044336	1	1	247	8	27618	c42986_g1
GO:0017089	glycolipid transporter activity	molecular_function	0.04584	1	1	247	5	27618	c44036_g1
GO:0046836	glycolipid transport	biological_process	0.04584	1	1	247	5	27618	c44036_g1
GO:0051861	glycolipid binding	molecular_function	0.04584	1	1	247	5	27618	c44036_g1
GO:0019872	streptomycin biosynthetic process	biological_process	0.045847	1	3	247	78	27618	c42078_g2,c43770_g3,c43770_g1
GO:0030647	aminoglycoside antibiotic metabolic process	biological_process	0.045847	1	3	247	78	27618	c43770_g3,c43770_g1,c42078_g2
GO:0030648	aminoglycoside antibiotic biosynthetic process	biological_process	0.045847	1	3	247	78	27618	c43770_g3,c43770_g1,c42078_g2
GO:0046343	streptomycin metabolic process	biological_process	0.045847	1	3	247	78	27618	c42078_g2,c43770_g3,c43770_g1
GO:0010951	negative regulation of endopeptidase activity	biological_process	0.045969	1	1	247	5	27618	c86227_g1
GO:0016765	transferase activity, transferring alkyl or aryl (other than methyl) groups	molecular_function	0.046201	1	4	247	140	27618	c48221_g1,c94009_g1,c46150_g2,c38015_g1
GO:0016137	glycoside metabolic process	biological_process	0.046664	1	3	247	79	27618	c43770_g1,c43770_g3,c42078_g2
GO:0016138	glycoside biosynthetic process	biological_process	0.046664	1	3	247	79	27618	c43770_g1,c43770_g3,c42078_g2
GO:0044723	single-organism carbohydrate metabolic process	biological_process	0.048686	1	19	247	1262	27618	c50306_g1,c40834_g1,c43770_g3,c47279_g1,c48705_g1,c44490_g1,c47382_g1,c30638_g1,c49565_g1,c51323_g1,c45068_g1,c37015_g2,c48206_g1,c49602_g1,c42986_g1,c45657_g1,c43770_g1,c42078_g2,c47843_g1
GO:0046173	polyol biosynthetic process	biological_process	0.048789	1	3	247	80	27618	c43770_g3,c43770_g1,c42078_g2
GO:0005849	mRNA cleavage factor complex	cellular_component	0.049185	1	1	247	4	27618	c49392_g1
GO:0006378	mRNA polyadenylation	biological_process	0.049185	1	1	247	4	27618	c49392_g1
GO:0031124	mRNA 3'-end processing	biological_process	0.049185	1	1	247	4	27618	c49392_g1
GO:0042742	defense response to bacterium	biological_process	0.049679	1	3	247	94	27618	c50289_g1,c40834_g1,c35150_g1
GO:0006557	S-adenosylmethioninamine biosynthetic process	biological_process	0.04982	1	1	247	6	27618	c48119_g1
GO:0046499	S-adenosylmethioninamine metabolic process	biological_process	0.04982	1	1	247	6	27618	c48119_g1
GO:0044262	cellular carbohydrate metabolic process	biological_process	0.049931	1	14	247	861	27618	c49602_g1,c47279_g1,c43770_g3,c50306_g1,c51323_g1,c47843_g1,c30638_g1,c47038_g3,c42078_g2,c43770_g1,c47038_g5,c48091_g1,c44490_g1,c42986_g1
GO:0047746	chlorophyllase activity	molecular_function	0.051613	1	2	247	33	27618	c48970_g1,c86186_g1
GO:0007338	single fertilization	biological_process	0.052077	1	1	247	6	27618	c36094_g2
GO:0072488	ammonium transmembrane transport	biological_process	0.052566	1	1	247	4	27618	c48618_g1
GO:0016071	mRNA metabolic process	biological_process	0.053574	1	5	247	190	27618	c45773_g1,c38029_g1,c77776_g1,c49392_g1,c35594_g1
GO:0006869	lipid transport	biological_process	0.054469	1	3	247	94	27618	c44036_g1,c78490_g1,c33135_g1
GO:0009617	response to bacterium	biological_process	0.054701	1	3	247	98	27618	c35150_g1,c40834_g1,c50289_g1
GO:0008203	cholesterol metabolic process	biological_process	0.054776	1	1	247	5	27618	c45405_g1
GO:0015996	chlorophyll catabolic process	biological_process	0.055133	1	2	247	34	27618	c86186_g1,c48970_g1
GO:0006040	amino sugar metabolic process	biological_process	0.055516	1	3	247	95	27618	c34706_g1,c45248_g1,c38337_g1
GO:0006782	protoporphyrinogen IX biosynthetic process	biological_process	0.055782	1	1	247	5	27618	c50306_g1
GO:0046501	protoporphyrinogen IX metabolic process	biological_process	0.055782	1	1	247	5	27618	c50306_g1
GO:0016999	antibiotic metabolic process	biological_process	0.056094	1	3	247	86	27618	c43770_g3,c43770_g1,c42078_g2
GO:0017000	antibiotic biosynthetic process	biological_process	0.056094	1	3	247	86	27618	c42078_g2,c43770_g3,c43770_g1
GO:0017144	drug metabolic process	biological_process	0.056094	1	3	247	86	27618	c43770_g3,c43770_g1,c42078_g2
GO:0010876	lipid localization	biological_process	0.056969	1	3	247	96	27618	c33135_g1,c44036_g1,c78490_g1
GO:0010007	magnesium chelatase complex	cellular_component	0.057523	1	4	247	122	27618	c50974_g1,c49668_g2,c38857_g1,c52562_g1
GO:0016851	magnesium chelatase activity	molecular_function	0.057523	1	4	247	122	27618	c49668_g2,c50974_g1,c52562_g1,c38857_g1
GO:0051002	ligase activity, forming nitrogen-metal bonds	molecular_function	0.057523	1	4	247	122	27618	c50974_g1,c49668_g2,c38857_g1,c52562_g1
GO:0051003	ligase activity, forming nitrogen-metal bonds, forming coordination complexes	molecular_function	0.057523	1	4	247	122	27618	c52562_g1,c38857_g1,c49668_g2,c50974_g1
GO:0035303	regulation of dephosphorylation	biological_process	0.057755	1	1	247	6	27618	c37314_g1
GO:0009941	chloroplast envelope	cellular_component	0.057824	1	3	247	76	27618	c40834_g1,c50289_g1,c43615_g2
GO:0000786	nucleosome	cellular_component	0.058599	1	2	247	47	27618	c39373_g1,c47264_g1
GO:0032993	protein-DNA complex	cellular_component	0.058599	1	2	247	47	27618	c47264_g1,c39373_g1
GO:0010333	terpene synthase activity	molecular_function	0.060346	1	2	247	47	27618	c47340_g1,c52380_g1
GO:0005845	mRNA cap binding complex	cellular_component	0.060571	1	1	247	8	27618	c35594_g2
GO:0034518	RNA cap binding complex	cellular_component	0.060571	1	1	247	8	27618	c35594_g2
GO:0010207	photosystem II assembly	biological_process	0.061516	1	1	247	7	27618	c37314_g1
GO:0071944	cell periphery	cellular_component	0.061679	1	14	247	942	27618	c48091_g1,c499_g1,c50289_g1,c47038_g5,c39373_g1,c47038_g3,c35705_g1,c35150_g1,c45259_g1,c49392_g1,c34706_g1,c34896_g1,c49272_g1,c39841_g1
GO:0031012	extracellular matrix	cellular_component	0.062765	1	4	247	155	27618	c37677_g1,c43560_g1,c38015_g1,c38683_g1
GO:0009052	pentose-phosphate shunt, non-oxidative branch	biological_process	0.062914	1	1	247	8	27618	c40834_g1
GO:0009526	plastid envelope	cellular_component	0.063581	1	3	247	80	27618	c50289_g1,c40834_g1,c43615_g2
GO:0016682	oxidoreductase activity, acting on diphenols and related substances as donors, oxygen as acceptor	molecular_function	0.06548	1	2	247	47	27618	c49565_g1,c51102_g1
GO:0004047	aminomethyltransferase activity	molecular_function	0.065936	1	1	247	5	27618	c42614_g1
GO:0031981	nuclear lumen	cellular_component	0.066396	1	23	247	1705	27618	c44539_g1,c45259_g1,c49392_g1,c44104_g2,c43152_g1,c46441_g1,c45564_g1,c42541_g1,c41959_g1,c35306_g1,c45397_g1,c49704_g2,c50086_g1,c46715_g1,c44100_g1,c51534_g1,c46074_g1,c39299_g1,c37748_g1,c46916_g1,c44213_g1,c39012_g1,c45061_g2
GO:1901565	organonitrogen compound catabolic process	biological_process	0.066722	1	11	247	674	27618	c49527_g4,c44056_g2,c48970_g1,c38337_g1,c42614_g1,c45248_g1,c34706_g1,c86186_g1,c41844_g1,c46951_g1,c50306_g1
GO:0004420	hydroxymethylglutaryl-CoA reductase (NADPH) activity	molecular_function	0.067433	1	1	247	6	27618	c50608_g1
GO:0004618	phosphoglycerate kinase activity	molecular_function	0.068085	1	1	247	10	27618	c45657_g1
GO:0010215	cellulose microfibril organization	biological_process	0.069405	1	1	247	8	27618	c49272_g1
GO:0030198	extracellular matrix organization	biological_process	0.069405	1	1	247	8	27618	c49272_g1
GO:0043062	extracellular structure organization	biological_process	0.069405	1	1	247	8	27618	c49272_g1
GO:0070726	cell wall assembly	biological_process	0.069405	1	1	247	8	27618	c49272_g1
GO:0071668	plant-type cell wall assembly	biological_process	0.069405	1	1	247	8	27618	c49272_g1
GO:0008447	L-ascorbate oxidase activity	molecular_function	0.069616	1	1	247	6	27618	c49565_g1
GO:0004751	ribose-5-phosphate isomerase activity	molecular_function	0.069661	1	1	247	9	27618	c40834_g1
GO:0016098	monoterpenoid metabolic process	biological_process	0.069994	1	1	247	8	27618	c46059_g3
GO:0016099	monoterpenoid biosynthetic process	biological_process	0.069994	1	1	247	8	27618	c46059_g3
GO:0016209	antioxidant activity	molecular_function	0.070158	1	4	247	176	27618	c40192_g1,c48243_g1,c40065_g1,c41992_g1
GO:0009755	hormone-mediated signaling pathway	biological_process	0.070242	1	3	247	101	27618	c39012_g1,c94009_g1,c46715_g1
GO:0032870	cellular response to hormone stimulus	biological_process	0.070242	1	3	247	101	27618	c39012_g1,c94009_g1,c46715_g1
GO:0046165	alcohol biosynthetic process	biological_process	0.070291	1	3	247	97	27618	c42078_g2,c43770_g1,c43770_g3
GO:0042601	endospore-forming forespore	cellular_component	0.070678	1	1	247	10	27618	c45564_g1
GO:0042763	intracellular immature spore	cellular_component	0.070678	1	1	247	10	27618	c45564_g1
GO:0012507	ER to Golgi transport vesicle membrane	cellular_component	0.070696	1	2	247	43	27618	c40676_g1,c49591_g1
GO:0030127	COPII vesicle coat	cellular_component	0.070696	1	2	247	43	27618	c40676_g1,c49591_g1
GO:0030134	ER to Golgi transport vesicle	cellular_component	0.070696	1	2	247	43	27618	c49591_g1,c40676_g1
GO:0006518	peptide metabolic process	biological_process	0.071456	1	3	247	104	27618	c45042_g1,c40192_g1,c94009_g1
GO:0019637	organophosphate metabolic process	biological_process	0.072063	1	20	247	1467	27618	c43770_g2,c51323_g1,c43034_g1,c46951_g1,c42078_g2,c45769_g1,c43770_g1,c48705_g1,c31377_g1,c50306_g1,c40834_g1,c35594_g1,c41844_g1,c43770_g3,c51820_g1,c30638_g1,c49527_g4,c44490_g1,c50608_g1,c47382_g1
GO:0004364	glutathione transferase activity	molecular_function	0.072483	1	1	247	11	27618	c94009_g1
GO:0006803	glutathione conjugation reaction	biological_process	0.072483	1	1	247	11	27618	c94009_g1
GO:0009566	fertilization	biological_process	0.072597	1	1	247	10	27618	c36094_g2
GO:0003854	3-beta-hydroxy-delta5-steroid dehydrogenase activity	molecular_function	0.072766	1	3	247	90	27618	c45963_g1,c43770_g3,c45516_g1
GO:0033764	steroid dehydrogenase activity, acting on the CH-OH group of donors, NAD or NADP as acceptor	molecular_function	0.072766	1	3	247	90	27618	c45963_g1,c43770_g3,c45516_g1
GO:0006733	oxidoreduction coenzyme metabolic process	biological_process	0.072814	1	6	247	297	27618	c30638_g1,c48705_g1,c44490_g1,c51323_g1,c40834_g1,c50306_g1
GO:0008207	C21-steroid hormone metabolic process	biological_process	0.073242	1	3	247	91	27618	c45516_g1,c43770_g3,c45963_g1
GO:0019835	cytolysis	biological_process	0.073667	1	1	247	10	27618	c52562_g1
GO:0006633	fatty acid biosynthetic process	biological_process	0.074716	1	5	247	233	27618	c46951_g1,c37892_g1,c50306_g1,c52434_g1,c40104_g1
GO:0008209	androgen metabolic process	biological_process	0.075012	1	3	247	92	27618	c45963_g1,c45516_g1,c43770_g3
GO:0008210	estrogen metabolic process	biological_process	0.075012	1	3	247	92	27618	c45516_g1,c43770_g3,c45963_g1
GO:0016229	steroid dehydrogenase activity	molecular_function	0.075012	1	3	247	92	27618	c43770_g3,c45516_g1,c45963_g1
GO:0046149	pigment catabolic process	biological_process	0.075924	1	2	247	41	27618	c86186_g1,c48970_g1
GO:0071495	cellular response to endogenous stimulus	biological_process	0.077514	1	3	247	105	27618	c46715_g1,c94009_g1,c39012_g1
GO:0006334	nucleosome assembly	biological_process	0.077615	1	2	247	54	27618	c47264_g1,c39373_g1
GO:0031497	chromatin assembly	biological_process	0.077615	1	2	247	54	27618	c47264_g1,c39373_g1
GO:0034728	nucleosome organization	biological_process	0.077615	1	2	247	54	27618	c39373_g1,c47264_g1
GO:0005576	extracellular region	cellular_component	0.07877	1	16	247	1155	27618	c36094_g2,c34896_g1,c46150_g1,c38683_g1,c47038_g3,c38916_g1,c50289_g1,c38015_g1,c33932_g1,c46150_g2,c34322_g2,c34706_g1,c37677_g1,c35150_g1,c47038_g5,c48091_g1
GO:0047800	cysteamine dioxygenase activity	molecular_function	0.079887	1	1	247	10	27618	c39795_g1
GO:0043233	organelle lumen	cellular_component	0.080237	1	23	247	1745	27618	c43152_g1,c49392_g1,c44104_g2,c45259_g1,c44539_g1,c42541_g1,c46441_g1,c45564_g1,c41959_g1,c45397_g1,c35306_g1,c44100_g1,c51534_g1,c50086_g1,c46715_g1,c49704_g2,c37748_g1,c39299_g1,c46074_g1,c46916_g1,c45061_g2,c39012_g1,c44213_g1
GO:0070013	intracellular organelle lumen	cellular_component	0.080237	1	23	247	1745	27618	c45397_g1,c35306_g1,c41959_g1,c42541_g1,c45564_g1,c46441_g1,c43152_g1,c45259_g1,c49392_g1,c44104_g2,c44539_g1,c45061_g2,c39012_g1,c44213_g1,c46916_g1,c37748_g1,c39299_g1,c46074_g1,c44100_g1,c51534_g1,c50086_g1,c46715_g1,c49704_g2
GO:0016838	carbon-oxygen lyase activity, acting on phosphates	molecular_function	0.08054	1	2	247	53	27618	c47340_g1,c52380_g1
GO:0004602	glutathione peroxidase activity	molecular_function	0.081098	1	1	247	8	27618	c40192_g1
GO:0000150	recombinase activity	molecular_function	0.081201	1	1	247	8	27618	c51558_g2
GO:0010466	negative regulation of peptidase activity	biological_process	0.081875	1	1	247	10	27618	c86227_g1
GO:0031974	membrane-enclosed lumen	cellular_component	0.084757	1	23	247	1760	27618	c45061_g2,c39012_g1,c44213_g1,c46916_g1,c37748_g1,c46074_g1,c39299_g1,c44100_g1,c51534_g1,c46715_g1,c50086_g1,c49704_g2,c45397_g1,c35306_g1,c41959_g1,c42541_g1,c45564_g1,c46441_g1,c43152_g1,c44539_g1,c49392_g1,c45259_g1,c44104_g2
GO:0008422	beta-glucosidase activity	molecular_function	0.085311	1	1	247	12	27618	c42986_g1
GO:1901617	organic hydroxy compound biosynthetic process	biological_process	0.08635	1	3	247	107	27618	c43770_g1,c43770_g3,c42078_g2
GO:0015977	carbon fixation	biological_process	0.087066	1	2	247	58	27618	c45068_g1,c45657_g1
GO:0006787	porphyrin-containing compound catabolic process	biological_process	0.087482	1	2	247	44	27618	c86186_g1,c48970_g1
GO:0033015	tetrapyrrole catabolic process	biological_process	0.087482	1	2	247	44	27618	c48970_g1,c86186_g1
GO:0006658	phosphatidylserine metabolic process	biological_process	0.087677	1	1	247	9	27618	c31377_g1
GO:0006659	phosphatidylserine biosynthetic process	biological_process	0.087677	1	1	247	9	27618	c31377_g1
GO:0004089	carbonate dehydratase activity	molecular_function	0.087998	1	1	247	9	27618	c41322_g1
GO:0051346	negative regulation of hydrolase activity	biological_process	0.089613	1	1	247	11	27618	c86227_g1
GO:0042600	chorion	cellular_component	0.08977	1	1	247	12	27618	c35705_g1
GO:0051187	cofactor catabolic process	biological_process	0.09025	1	2	247	46	27618	c48970_g1,c86186_g1
GO:0051260	protein homooligomerization	biological_process	0.090617	1	1	247	7	27618	c51426_g1
GO:0005310	dicarboxylic acid transmembrane transporter activity	molecular_function	0.090767	1	1	247	12	27618	c46169_g2
GO:0008519	ammonium transmembrane transporter activity	molecular_function	0.091203	1	1	247	8	27618	c48618_g1
GO:0015101	organic cation transmembrane transporter activity	molecular_function	0.091203	1	1	247	8	27618	c48618_g1
GO:0005960	glycine cleavage complex	cellular_component	0.091256	1	1	247	11	27618	c44056_g2
GO:0006629	lipid metabolic process	biological_process	0.092519	1	21	247	1497	27618	c45769_g1,c46059_g3,c46090_g1,c45405_g1,c45507_g1,c43260_g1,c46951_g1,c43034_g1,c45516_g1,c50608_g1,c37892_g1,c47382_g1,c40104_g1,c35594_g1,c50086_g1,c50306_g1,c45420_g2,c43770_g3,c45963_g1,c31377_g1,c52434_g1
GO:0046658	anchored to plasma membrane	cellular_component	0.092672	1	1	247	8	27618	c49272_g1
GO:0071310	cellular response to organic substance	biological_process	0.092766	1	3	247	115	27618	c46715_g1,c39012_g1,c94009_g1
GO:0005199	structural constituent of cell wall	molecular_function	0.094762	1	1	247	15	27618	c499_g1
GO:0050840	extracellular matrix binding	molecular_function	0.096276	1	1	247	10	27618	c38916_g1
GO:0004659	prenyltransferase activity	molecular_function	0.09677	1	2	247	50	27618	c48221_g1,c38015_g1
GO:1901575	organic substance catabolic process	biological_process	0.096906	1	21	247	1583	27618	c38337_g1,c45248_g1,c51323_g1,c45068_g1,c46951_g1,c45405_g1,c48970_g1,c45657_g1,c48705_g1,c42614_g1,c34706_g1,c40834_g1,c50306_g1,c86186_g1,c50086_g1,c41844_g1,c49527_g4,c43990_g1,c30638_g1,c44056_g2,c44490_g1
GO:0006749	glutathione metabolic process	biological_process	0.097775	1	2	247	54	27618	c94009_g1,c40192_g1
GO:0052548	regulation of endopeptidase activity	biological_process	0.098105	1	1	247	15	27618	c86227_g1
GO:0016787	hydrolase activity	molecular_function	0.098795	1	55	247	4840	27618	c48045_g1,c45248_g1,c49487_g1,c49185_g1,c43034_g1,c49587_g2,c48637_g1,c44564_g1,c45405_g1,c37941_g1,c49668_g2,c45773_g1,c45507_g1,c47038_g3,c43560_g1,c52671_g1,c50086_g1,c39772_g1,c48563_g1,c49591_g1,c42453_g2,c44036_g1,c48091_g1,c43990_g1,c49565_g1,c44867_g1,c35163_g1,c45259_g1,c49602_g1,c47681_g1,c38337_g1,c34896_g1,c38857_g1,c48970_g1,c42344_g2,c42986_g1,c47570_g1,c43260_g1,c47843_g1,c5725_g1,…
GO:0018836	alkylmercury lyase activity	molecular_function	0.09915	1	1	247	11	27618	c43990_g1
GO:0018941	organomercury metabolic process	biological_process	0.09915	1	1	247	11	27618	c43990_g1
GO:0018942	organometal metabolic process	biological_process	0.09915	1	1	247	11	27618	c43990_g1
GO:0046413	organomercury catabolic process	biological_process	0.09915	1	1	247	11	27618	c43990_g1
GO:0042132	fructose 1,6-bisphosphate 1-phosphatase activity	molecular_function	0.099676	1	1	247	10	27618	c48705_g1
GO:0006333	chromatin assembly or disassembly	biological_process	0.10057	1	2	247	61	27618	c47264_g1,c39373_g1
GO:0009725	response to hormone stimulus	biological_process	0.10091	1	4	247	182	27618	c39012_g1,c94009_g1,c46715_g1,c37677_g1
GO:0016255	attachment of GPI anchor to protein	biological_process	0.10125	1	1	247	8	27618	c35594_g1
GO:0000045	autophagic vacuole assembly	biological_process	0.10211	1	1	247	13	27618	c37892_g1
GO:0016236	macroautophagy	biological_process	0.10211	1	1	247	13	27618	c37892_g1
GO:0016829	lyase activity	molecular_function	0.10213	1	9	247	564	27618	c44490_g1,c48119_g1,c30638_g1,c43990_g1,c41322_g1,c52380_g1,c51323_g1,c46143_g1,c47340_g1
GO:0004097	catechol oxidase activity	molecular_function	0.10269	1	1	247	12	27618	c51102_g1
GO:0000726	non-recombinational repair	biological_process	0.10364	1	1	247	10	27618	c45851_g1
GO:0006303	double-strand break repair via nonhomologous end joining	biological_process	0.10364	1	1	247	10	27618	c45851_g1
GO:0072330	monocarboxylic acid biosynthetic process	biological_process	0.10398	1	5	247	258	27618	c40104_g1,c52434_g1,c46951_g1,c37892_g1,c50306_g1
GO:0006824	cobalt ion transport	biological_process	0.10506	1	1	247	11	27618	c48273_g2
GO:0015087	cobalt ion transmembrane transporter activity	molecular_function	0.10506	1	1	247	11	27618	c48273_g2
GO:0044550	secondary metabolite biosynthetic process	biological_process	0.10516	1	3	247	113	27618	c43770_g3,c43770_g1,c42078_g2
GO:0005976	polysaccharide metabolic process	biological_process	0.10628	1	11	247	710	27618	c42078_g2,c47038_g3,c47843_g1,c42986_g1,c48091_g1,c47038_g5,c43770_g1,c49602_g1,c34706_g1,c47279_g1,c43770_g3
GO:0044428	nuclear part	cellular_component	0.10711	1	27	247	2133	27618	c43152_g1,c49392_g1,c45259_g1,c44104_g2,c44539_g1,c42541_g1,c46441_g1,c45564_g1,c45405_g1,c41959_g1,c45397_g1,c35306_g1,c42488_g1,c44100_g1,c51534_g1,c50086_g1,c49704_g2,c46715_g1,c37748_g1,c39299_g1,c46074_g1,c46916_g1,c45851_g1,c46006_g1,c39012_g1,c45061_g2,c44213_g1
GO:0034754	cellular hormone metabolic process	biological_process	0.10739	1	3	247	109	27618	c45516_g1,c43770_g3,c45963_g1
GO:0008289	lipid binding	molecular_function	0.10739	1	4	247	182	27618	c40231_g1,c78490_g1,c44036_g1,c33135_g1
GO:0009832	plant-type cell wall biogenesis	biological_process	0.1076	1	1	247	13	27618	c49272_g1
GO:0015696	ammonium transport	biological_process	0.10868	1	1	247	11	27618	c48618_g1
GO:0005637	nuclear inner membrane	cellular_component	0.10891	1	1	247	12	27618	c46006_g1
GO:0005639	integral to nuclear inner membrane	cellular_component	0.10891	1	1	247	12	27618	c46006_g1
GO:0031229	intrinsic to nuclear inner membrane	cellular_component	0.10891	1	1	247	12	27618	c46006_g1
GO:0044453	nuclear membrane part	cellular_component	0.10891	1	1	247	12	27618	c46006_g1
GO:0055086	nucleobase-containing small molecule metabolic process	biological_process	0.10926	1	20	247	1578	27618	c46441_g1,c43770_g2,c45259_g1,c51323_g1,c42078_g2,c48119_g1,c35594_g2,c43770_g1,c48705_g1,c43770_g3,c50306_g1,c40834_g1,c41844_g1,c50086_g1,c49527_g4,c51820_g1,c30638_g1,c53149_g1,c50608_g1,c44490_g1
GO:0015926	glucosidase activity	molecular_function	0.10944	1	2	247	61	27618	c42986_g1,c49602_g1
GO:0006694	steroid biosynthetic process	biological_process	0.11153	1	4	247	171	27618	c45963_g1,c43770_g3,c45516_g1,c50608_g1
GO:0006888	ER to Golgi vesicle-mediated transport	biological_process	0.11563	1	2	247	60	27618	c49591_g1,c40676_g1
GO:0006597	spermine biosynthetic process	biological_process	0.11685	1	1	247	16	27618	c48119_g1
GO:0008215	spermine metabolic process	biological_process	0.11685	1	1	247	16	27618	c48119_g1
GO:0009225	nucleotide-sugar metabolic process	biological_process	0.11708	1	3	247	122	27618	c43770_g1,c43770_g3,c42078_g2
GO:0003725	double-stranded RNA binding	molecular_function	0.11738	1	1	247	10	27618	c52671_g1
GO:0004175	endopeptidase activity	molecular_function	0.11773	1	10	247	668	27618	c35163_g1,c49487_g1,c52562_g1,c49185_g1,c49591_g1,c34896_g1,c46150_g2,c49587_g2,c43560_g1,c43990_g1
GO:0005484	SNAP receptor activity	molecular_function	0.11834	1	1	247	12	27618	c43615_g2
GO:0008883	glutamyl-tRNA reductase activity	molecular_function	0.1186	1	1	247	13	27618	c50306_g1
GO:0051213	dioxygenase activity	molecular_function	0.11897	1	4	247	193	27618	c39795_g1,c48243_g1,c47304_g2,c33932_g2
GO:0008235	metalloexopeptidase activity	molecular_function	0.11939	1	1	247	11	27618	c46916_g1
GO:0008610	lipid biosynthetic process	biological_process	0.11942	1	13	247	862	27618	c31377_g1,c45963_g1,c52434_g1,c46951_g1,c35594_g1,c50306_g1,c43770_g3,c45516_g1,c40104_g1,c50608_g1,c45769_g1,c37892_g1,c46059_g3
GO:0009266	response to temperature stimulus	biological_process	0.11968	1	2	247	67	27618	c52434_g1,c37677_g1
GO:0006631	fatty acid metabolic process	biological_process	0.12044	1	5	247	271	27618	c52434_g1,c40104_g1,c46951_g1,c50306_g1,c37892_g1
GO:1901606	alpha-amino acid catabolic process	biological_process	0.12075	1	4	247	184	27618	c42614_g1,c44056_g2,c46951_g1,c50306_g1
GO:0048193	Golgi vesicle transport	biological_process	0.12207	1	4	247	185	27618	c40676_g1,c5725_g1,c43615_g2,c49591_g1
GO:0005516	calmodulin binding	molecular_function	0.12214	1	2	247	67	27618	c44710_g2,c37314_g1
GO:0009719	response to endogenous stimulus	biological_process	0.12271	1	4	247	195	27618	c37677_g1,c46715_g1,c39012_g1,c94009_g1
GO:0050832	defense response to fungus	biological_process	0.12305	1	1	247	18	27618	c35150_g1
GO:0016411	acylglycerol O-acyltransferase activity	molecular_function	0.12636	1	1	247	14	27618	c45769_g1
GO:1901362	organic cyclic compound biosynthetic process	biological_process	0.12783	1	42	247	3617	27618	c40548_g1,c41959_g1,c35594_g2,c38857_g1,c45259_g1,c44104_g2,c46951_g1,c44539_g1,c45516_g1,c43152_g1,c46441_g1,c48898_g1,c53149_g1,c50974_g1,c46916_g1,c48507_g1,c48273_g2,c45061_g2,c46715_g1,c49704_g2,c52562_g1,c43770_g3,c51534_g1,c39299_g1,c37748_g1,c69792_g1,c45963_g1,c49668_g2,c48119_g1,c45397_g1,c35306_g1,c45564_g1,c42541_g1,c50608_g1,c47382_g1,c44213_g1,c51820_g1,c39012_g1,c50306_g1,c50086_g1…
GO:0004014	adenosylmethionine decarboxylase activity	molecular_function	0.12824	1	1	247	17	27618	c48119_g1
GO:0016774	phosphotransferase activity, carboxyl group as acceptor	molecular_function	0.12925	1	1	247	16	27618	c45657_g1
GO:0006777	Mo-molybdopterin cofactor biosynthetic process	biological_process	0.1301	1	1	247	15	27618	c47382_g1
GO:0019720	Mo-molybdopterin cofactor metabolic process	biological_process	0.1301	1	1	247	15	27618	c47382_g1
GO:0052547	regulation of peptidase activity	biological_process	0.13206	1	1	247	20	27618	c86227_g1
GO:0051537	2 iron, 2 sulfur cluster binding	molecular_function	0.13207	1	2	247	74	27618	c35697_g1,c48251_g1
GO:0042765	GPI-anchor transamidase complex	cellular_component	0.13245	1	1	247	11	27618	c35594_g1
GO:0030658	transport vesicle membrane	cellular_component	0.13278	1	2	247	68	27618	c40676_g1,c49591_g1
GO:0044425	membrane part	cellular_component	0.13318	1	47	247	4178	27618	c47400_g1,c42540_g1,c29891_g1,c43615_g2,c38916_g1,c46150_g1,c39249_g1,c48221_g1,c44036_g1,c43946_g2,c50608_g1,c46006_g1,c51820_g1,c44710_g2,c40508_g1,c35594_g1,c52671_g1,c50086_g1,c39841_g1,c44396_g1,c48618_g1,c44343_g2,c49591_g1,c37314_g1,c39373_g1,c35594_g2,c30493_g1,c20479_g1,c19662_g1,c34083_g1,c5725_g1,c47425_g1,c36202_g1,c45259_g1,c42002_g2,c50746_g1,c49272_g1,c43162_g1,c40676_g1,c40104_g1,…
GO:0031965	nuclear membrane	cellular_component	0.13326	1	1	247	14	27618	c46006_g1
GO:0009620	response to fungus	biological_process	0.13428	1	1	247	19	27618	c35150_g1
GO:0009063	cellular amino acid catabolic process	biological_process	0.13531	1	4	247	191	27618	c44056_g2,c50306_g1,c46951_g1,c42614_g1
GO:0071704	organic substance metabolic process	biological_process	0.13532	1	137	247	13808	27618	c49602_g1,c47681_g1,c40192_g1,c49704_g2,c43770_g3,c48705_g1,c45963_g1,c69792_g1,c44490_g1,c53149_g1,c46916_g1,c30638_g1,c45061_g2,c45068_g1,c43034_g1,c37015_g2,c49392_g1,c52652_g1,c49487_g1,c49185_g1,c50086_g1,c39772_g1,c48252_g1,c46074_g1,c31377_g1,c48563_g1,c44396_g1,c44213_g1,c43990_g1,c44539_g1,c46951_g1,c45259_g1,c48206_g1,c46143_g1,c46441_g1,c45769_g1,c46196_g3,c37314_g1,c42078_g2,c43260_g1…
GO:0005507	copper ion binding	molecular_function	0.13592	1	3	247	151	27618	c41220_g1,c44888_g8,c49565_g1
GO:0042445	hormone metabolic process	biological_process	0.13764	1	3	247	124	27618	c45963_g1,c45516_g1,c43770_g3
GO:0009117	nucleotide metabolic process	biological_process	0.14259	1	14	247	1089	27618	c48705_g1,c43770_g2,c40834_g1,c51323_g1,c50306_g1,c41844_g1,c43770_g3,c42078_g2,c51820_g1,c30638_g1,c49527_g4,c50608_g1,c44490_g1,c43770_g1
GO:0007033	vacuole organization	biological_process	0.14298	1	1	247	18	27618	c37892_g1
GO:0004525	ribonuclease III activity	molecular_function	0.14362	1	1	247	12	27618	c52671_g1
GO:0008295	spermidine biosynthetic process	biological_process	0.14374	1	1	247	20	27618	c48119_g1
GO:0008320	protein transmembrane transporter activity	molecular_function	0.1438	1	1	247	14	27618	c43615_g2
GO:0015450	P-P-bond-hydrolysis-driven protein transmembrane transporter activity	molecular_function	0.1438	1	1	247	14	27618	c43615_g2
GO:0031225	anchored to membrane	cellular_component	0.14391	1	1	247	15	27618	c49272_g1
GO:0009056	catabolic process	biological_process	0.14413	1	23	247	1853	27618	c45657_g1,c45405_g1,c48970_g1,c38337_g1,c51323_g1,c45068_g1,c46951_g1,c45248_g1,c30638_g1,c49527_g4,c43990_g1,c37892_g1,c44490_g1,c44056_g2,c48705_g1,c42614_g1,c48563_g1,c50306_g1,c40834_g1,c50086_g1,c86186_g1,c41844_g1,c34706_g1
GO:0003857	3-hydroxyacyl-CoA dehydrogenase activity	molecular_function	0.14568	1	2	247	56	27618	c50306_g1,c46951_g1
GO:0008233	peptidase activity	molecular_function	0.14637	1	14	247	1047	27618	c49587_g2,c34896_g1,c49591_g1,c46150_g2,c49185_g1,c52562_g1,c49487_g1,c45042_g1,c86186_g1,c35163_g1,c43990_g1,c43560_g1,c46916_g1,c42344_g2
GO:0016125	sterol metabolic process	biological_process	0.14665	1	1	247	16	27618	c45405_g1
GO:0048608	reproductive structure development	biological_process	0.14674	1	2	247	76	27618	c45769_g1,c37677_g1
GO:0061458	reproductive system development	biological_process	0.14674	1	2	247	76	27618	c37677_g1,c45769_g1
GO:0044264	cellular polysaccharide metabolic process	biological_process	0.14709	1	10	247	674	27618	c47279_g1,c43770_g3,c49602_g1,c43770_g1,c47038_g5,c48091_g1,c42986_g1,c47843_g1,c47038_g3,c42078_g2
GO:0005773	vacuole	cellular_component	0.14744	1	3	247	139	27618	c42986_g1,c34322_g2,c44036_g1
GO:0030170	pyridoxal phosphate binding	molecular_function	0.14751	1	3	247	125	27618	c42954_g1,c42954_g2,c46143_g1
GO:0010277	chlorophyllide a oxygenase [overall] activity	molecular_function	0.14808	1	1	247	14	27618	c48251_g1
GO:0006753	nucleoside phosphate metabolic process	biological_process	0.15149	1	14	247	1101	27618	c30638_g1,c51820_g1,c42078_g2,c49527_g4,c50608_g1,c44490_g1,c43770_g1,c43770_g2,c48705_g1,c41844_g1,c40834_g1,c51323_g1,c50306_g1,c43770_g3
GO:0001510	RNA methylation	biological_process	0.15179	1	2	247	59	27618	c35594_g1,c77776_g1
GO:0016853	isomerase activity	molecular_function	0.15234	1	6	247	363	27618	c47681_g1,c43770_g2,c45790_g1,c43770_g3,c43770_g1,c40834_g1
GO:0005342	organic acid transmembrane transporter activity	molecular_function	0.15265	1	2	247	69	27618	c52434_g1,c46169_g2
GO:0046943	carboxylic acid transmembrane transporter activity	molecular_function	0.15265	1	2	247	69	27618	c52434_g1,c46169_g2
GO:0010817	regulation of hormone levels	biological_process	0.15268	1	3	247	131	27618	c45963_g1,c43770_g3,c45516_g1
GO:0032324	molybdopterin cofactor biosynthetic process	biological_process	0.15389	1	1	247	17	27618	c47382_g1
GO:0043545	molybdopterin cofactor metabolic process	biological_process	0.15389	1	1	247	17	27618	c47382_g1
GO:0006879	cellular iron ion homeostasis	biological_process	0.15456	1	1	247	18	27618	c69792_g1
GO:0055072	iron ion homeostasis	biological_process	0.15456	1	1	247	18	27618	c69792_g1
GO:0030133	transport vesicle	cellular_component	0.15507	1	2	247	76	27618	c40676_g1,c49591_g1
GO:0008216	spermidine metabolic process	biological_process	0.15527	1	1	247	21	27618	c48119_g1
GO:0009267	cellular response to starvation	biological_process	0.15578	1	1	247	20	27618	c37892_g1
GO:0031669	cellular response to nutrient levels	biological_process	0.15578	1	1	247	20	27618	c37892_g1
GO:0043631	RNA polyadenylation	biological_process	0.15609	1	1	247	15	27618	c49392_g1
GO:0008374	O-acyltransferase activity	molecular_function	0.15616	1	2	247	64	27618	c45769_g1,c43034_g1
GO:1901564	organonitrogen compound metabolic process	biological_process	0.1563	1	42	247	3714	27618	c50306_g1,c40834_g1,c50086_g1,c42614_g1,c31377_g1,c50608_g1,c45851_g1,c44056_g2,c47382_g1,c51820_g1,c16903_g1,c51323_g1,c45248_g1,c94009_g1,c49668_g2,c48119_g1,c45042_g1,c86186_g1,c41844_g1,c52562_g1,c34706_g1,c48705_g1,c46150_g2,c53149_g1,c51102_g1,c44490_g1,c50974_g1,c48507_g1,c48273_g2,c39795_g1,c30638_g1,c49527_g4,c45259_g1,c46951_g1,c46441_g1,c46143_g1,c38337_g1,c40192_g1,c40548_g1,c48970_g1…
GO:0008199	ferric iron binding	molecular_function	0.15755	1	1	247	19	27618	c69792_g1
GO:0006022	aminoglycan metabolic process	biological_process	0.15874	1	3	247	143	27618	c34706_g1,c45248_g1,c38337_g1
GO:0050308	sugar-phosphatase activity	molecular_function	0.15902	1	1	247	17	27618	c48705_g1
GO:0005853	eukaryotic translation elongation factor 1 complex	cellular_component	0.16106	1	1	247	17	27618	c51700_g1
GO:0009628	response to abiotic stimulus	biological_process	0.1627	1	4	247	230	27618	c52434_g1,c42871_g1,c45851_g1,c37677_g1
GO:0005578	proteinaceous extracellular matrix	cellular_component	0.16562	1	3	247	145	27618	c38683_g1,c38015_g1,c37677_g1
GO:0009538	photosystem I reaction center	cellular_component	0.16604	1	1	247	21	27618	c38916_g1
GO:0042546	cell wall biogenesis	biological_process	0.16612	1	2	247	83	27618	c49272_g1,c499_g1
GO:0046916	cellular transition metal ion homeostasis	biological_process	0.1662	1	1	247	19	27618	c69792_g1
GO:0042030	ATPase inhibitor activity	molecular_function	0.16639	1	1	247	21	27618	c38313_g1
GO:0018342	protein prenylation	biological_process	0.16681	1	1	247	18	27618	c38015_g1
GO:0097354	prenylation	biological_process	0.16681	1	1	247	18	27618	c38015_g1
GO:0031667	response to nutrient levels	biological_process	0.16689	1	1	247	21	27618	c37892_g1
GO:0042594	response to starvation	biological_process	0.16689	1	1	247	21	27618	c37892_g1
GO:0042967	acyl-carrier-protein biosynthetic process	biological_process	0.16766	1	4	247	203	27618	c46196_g3,c43034_g1,c45769_g1,c52434_g1
GO:0019852	L-ascorbic acid metabolic process	biological_process	0.16846	1	1	247	16	27618	c49565_g1
GO:0030436	asexual sporulation	biological_process	0.16988	1	1	247	21	27618	c45564_g1
GO:0055076	transition metal ion homeostasis	biological_process	0.17072	1	1	247	20	27618	c69792_g1
GO:0019530	taurine metabolic process	biological_process	0.17157	1	1	247	21	27618	c39795_g1
GO:0008013	beta-catenin binding	molecular_function	0.17269	1	1	247	19	27618	c45259_g1
GO:0016342	catenin complex	cellular_component	0.17269	1	1	247	19	27618	c45259_g1
GO:0016054	organic acid catabolic process	biological_process	0.17389	1	4	247	212	27618	c42614_g1,c50306_g1,c46951_g1,c44056_g2
GO:0046395	carboxylic acid catabolic process	biological_process	0.17389	1	4	247	212	27618	c50306_g1,c46951_g1,c44056_g2,c42614_g1
GO:0034062	RNA polymerase activity	molecular_function	0.17472	1	5	247	320	27618	c46441_g1,c45259_g1,c53149_g1,c50086_g1,c35594_g2
GO:0000151	ubiquitin ligase complex	cellular_component	0.17496	1	6	247	354	27618	c46006_g1,c50683_g1,c45405_g1,c44036_g1,c42488_g1,c45259_g1
GO:0046474	glycerophospholipid biosynthetic process	biological_process	0.17545	1	2	247	74	27618	c35594_g1,c31377_g1
GO:0051259	protein oligomerization	biological_process	0.17546	1	1	247	20	27618	c51426_g1
GO:0019321	pentose metabolic process	biological_process	0.17694	1	1	247	22	27618	c40834_g1
GO:0018874	benzoate metabolic process	biological_process	0.17975	1	2	247	67	27618	c50306_g1,c46951_g1
GO:0009657	plastid organization	biological_process	0.17984	1	1	247	19	27618	c37314_g1
GO:0008514	organic anion transmembrane transporter activity	molecular_function	0.18037	1	2	247	76	27618	c46169_g2,c52434_g1
GO:0008318	protein prenyltransferase activity	molecular_function	0.1821	1	1	247	21	27618	c38015_g1
GO:0006458	'de novo' protein folding	biological_process	0.18384	1	1	247	16	27618	c49587_g2
GO:0051084	'de novo' posttranslational protein folding	biological_process	0.18384	1	1	247	16	27618	c49587_g2
GO:0051085	chaperone mediated protein folding requiring cofactor	biological_process	0.18384	1	1	247	16	27618	c49587_g2
GO:0061077	chaperone-mediated protein folding	biological_process	0.18384	1	1	247	16	27618	c49587_g2
GO:0006790	sulfur compound metabolic process	biological_process	0.18407	1	5	247	293	27618	c48119_g1,c48507_g1,c39795_g1,c94009_g1,c40192_g1
GO:0051189	prosthetic group metabolic process	biological_process	0.18599	1	1	247	21	27618	c47382_g1
GO:0044282	small molecule catabolic process	biological_process	0.18721	1	4	247	218	27618	c42614_g1,c44056_g2,c46951_g1,c50306_g1
GO:0044712	single-organism catabolic process	biological_process	0.18721	1	4	247	218	27618	c46951_g1,c50306_g1,c44056_g2,c42614_g1
GO:0065004	protein-DNA complex assembly	biological_process	0.18826	1	2	247	88	27618	c47264_g1,c39373_g1
GO:0071824	protein-DNA complex subunit organization	biological_process	0.18826	1	2	247	88	27618	c47264_g1,c39373_g1
GO:0019033	viral tegument	cellular_component	0.18893	1	1	247	23	27618	c39841_g1
GO:0046914	transition metal ion binding	molecular_function	0.1907	1	30	247	2720	27618	c40548_g1,c47600_g1,c43553_g2,c43560_g1,c45259_g1,c44888_g8,c41220_g1,c48045_g1,c50571_g1,c39243_g1,c39183_g1,c40676_g1,c47832_g9,c42705_g1,c46916_g1,c48251_g1,c49565_g1,c48866_g1,c49527_g4,c41322_g1,c51558_g2,c37510_g1,c51007_g1,c34322_g1,c70186_g1,c42488_g1,c33932_g1,c49591_g1,c69792_g1,c41707_g1
GO:0008509	anion transmembrane transporter activity	molecular_function	0.19095	1	3	247	152	27618	c52434_g1,c46169_g2,c48618_g1
GO:0019203	carbohydrate phosphatase activity	molecular_function	0.19254	1	1	247	20	27618	c48705_g1
GO:0016788	hydrolase activity, acting on ester bonds	molecular_function	0.19518	1	17	247	1398	27618	c44867_g1,c47279_g1,c86186_g1,c45042_g1,c39772_g1,c50086_g1,c52671_g1,c48705_g1,c48970_g1,c44564_g1,c45405_g1,c43260_g1,c45773_g1,c45507_g1,c43034_g1,c45259_g1,c48637_g1
GO:0043086	negative regulation of catalytic activity	biological_process	0.19546	1	2	247	88	27618	c47279_g1,c86227_g1
GO:0044092	negative regulation of molecular function	biological_process	0.19546	1	2	247	88	27618	c47279_g1,c86227_g1
GO:0006551	leucine metabolic process	biological_process	0.1962	1	3	247	140	27618	c16903_g1,c46951_g1,c50306_g1
GO:0006596	polyamine biosynthetic process	biological_process	0.1963	1	1	247	25	27618	c48119_g1
GO:0019748	secondary metabolic process	biological_process	0.19739	1	3	247	162	27618	c43770_g3,c43770_g1,c42078_g2
GO:0004842	ubiquitin-protein ligase activity	molecular_function	0.20019	1	6	247	366	27618	c45259_g1,c44036_g1,c50683_g1,c45405_g1,c42488_g1,c46006_g1
GO:0010033	response to organic substance	biological_process	0.20087	1	4	247	238	27618	c37677_g1,c46715_g1,c39012_g1,c94009_g1
GO:0071103	DNA conformation change	biological_process	0.20101	1	3	247	173	27618	c47681_g1,c47264_g1,c39373_g1
GO:0030120	vesicle coat	cellular_component	0.20109	1	2	247	89	27618	c49591_g1,c40676_g1
GO:0019787	small conjugating protein ligase activity	molecular_function	0.2015	1	6	247	367	27618	c46006_g1,c45259_g1,c45405_g1,c50683_g1,c44036_g1,c42488_g1
GO:0009228	thiamine biosynthetic process	biological_process	0.20161	1	1	247	20	27618	c48507_g1
GO:0042724	thiamine-containing compound biosynthetic process	biological_process	0.20161	1	1	247	20	27618	c48507_g1
GO:0031123	RNA 3'-end processing	biological_process	0.20205	1	1	247	20	27618	c49392_g1
GO:0030662	coated vesicle membrane	cellular_component	0.20229	1	2	247	90	27618	c49591_g1,c40676_g1
GO:0030135	coated vesicle	cellular_component	0.20429	1	2	247	91	27618	c49591_g1,c40676_g1
GO:0022884	macromolecule transmembrane transporter activity	molecular_function	0.20459	1	1	247	24	27618	c43615_g2
GO:0016055	Wnt receptor signaling pathway	biological_process	0.20551	1	1	247	26	27618	c45259_g1
GO:0006595	polyamine metabolic process	biological_process	0.20712	1	1	247	26	27618	c48119_g1
GO:0045444	fat cell differentiation	biological_process	0.20739	1	1	247	29	27618	c52562_g1
GO:0016051	carbohydrate biosynthetic process	biological_process	0.20746	1	9	247	644	27618	c45657_g1,c44490_g1,c43770_g1,c42078_g2,c30638_g1,c51323_g1,c45068_g1,c43770_g3,c48705_g1
GO:0070011	peptidase activity, acting on L-amino acid peptides	molecular_function	0.20774	1	12	247	924	27618	c43990_g1,c43560_g1,c46916_g1,c49587_g2,c34896_g1,c49591_g1,c46150_g2,c49487_g1,c52562_g1,c49185_g1,c35163_g1,c86186_g1
GO:0006406	mRNA export from nucleus	biological_process	0.2081	1	1	247	23	27618	c47382_g1
GO:0045017	glycerolipid biosynthetic process	biological_process	0.20846	1	2	247	82	27618	c35594_g1,c31377_g1
GO:0003918	DNA topoisomerase type II (ATP-hydrolyzing) activity	molecular_function	0.20881	1	1	247	27	27618	c47681_g1
GO:0061505	DNA topoisomerase II activity	molecular_function	0.20881	1	1	247	27	27618	c47681_g1
GO:0016830	carbon-carbon lyase activity	molecular_function	0.20971	1	4	247	238	27618	c48119_g1,c44490_g1,c51323_g1,c30638_g1
GO:0016567	protein ubiquitination	biological_process	0.21018	1	6	247	373	27618	c46006_g1,c50683_g1,c45405_g1,c42488_g1,c44036_g1,c45259_g1
GO:0051707	response to other organism	biological_process	0.21055	1	3	247	180	27618	c35150_g1,c40834_g1,c50289_g1
GO:0009360	DNA polymerase III complex	cellular_component	0.21065	1	1	247	20	27618	c50608_g1
GO:0009416	response to light stimulus	biological_process	0.21105	1	2	247	95	27618	c37677_g1,c52434_g1
GO:0016747	transferase activity, transferring acyl groups other than amino-acyl groups	molecular_function	0.21343	1	5	247	329	27618	c43034_g1,c45851_g1,c45769_g1,c46196_g3,c52434_g1
GO:0003729	mRNA binding	molecular_function	0.21356	1	1	247	20	27618	c49392_g1
GO:0097367	carbohydrate derivative binding	molecular_function	0.21741	1	1	247	28	27618	c44710_g2
GO:0016679	oxidoreductase activity, acting on diphenols and related substances as donors	molecular_function	0.21747	1	2	247	96	27618	c49565_g1,c51102_g1
GO:0016835	carbon-oxygen lyase activity	molecular_function	0.21801	1	3	247	167	27618	c41322_g1,c47340_g1,c52380_g1
GO:0032446	protein modification by small protein conjugation	biological_process	0.21812	1	6	247	378	27618	c42488_g1,c50683_g1,c45405_g1,c44036_g1,c45259_g1,c46006_g1
GO:0015936	coenzyme A metabolic process	biological_process	0.219	1	1	247	23	27618	c50608_g1
GO:0009081	branched-chain amino acid metabolic process	biological_process	0.21965	1	3	247	152	27618	c16903_g1,c50306_g1,c46951_g1
GO:0004315	3-oxoacyl-[acyl-carrier-protein] synthase activity	molecular_function	0.21984	1	1	247	22	27618	c52434_g1
GO:0009512	cytochrome b6f complex	cellular_component	0.22032	1	1	247	27	27618	c36202_g1
GO:0006644	phospholipid metabolic process	biological_process	0.22086	1	5	247	310	27618	c45769_g1,c35594_g1,c46951_g1,c43034_g1,c31377_g1
GO:0009314	response to radiation	biological_process	0.22187	1	2	247	98	27618	c52434_g1,c37677_g1
GO:0008237	metallopeptidase activity	molecular_function	0.22423	1	3	247	157	27618	c46916_g1,c43990_g1,c43560_g1
GO:0031226	intrinsic to plasma membrane	cellular_component	0.22477	1	2	247	95	27618	c39373_g1,c49272_g1
GO:1901264	carbohydrate derivative transport	biological_process	0.22494	1	1	247	29	27618	c44036_g1
GO:1901505	carbohydrate derivative transporter activity	molecular_function	0.22494	1	1	247	29	27618	c44036_g1
GO:0006550	isoleucine catabolic process	biological_process	0.22601	1	2	247	81	27618	c50306_g1,c46951_g1
GO:0006574	valine catabolic process	biological_process	0.22601	1	2	247	81	27618	c50306_g1,c46951_g1
GO:0030659	cytoplasmic vesicle membrane	cellular_component	0.22714	1	2	247	96	27618	c40676_g1,c49591_g1
GO:0044283	small molecule biosynthetic process	biological_process	0.2274	1	13	247	1040	27618	c50306_g1,c46951_g1,c43770_g3,c52434_g1,c31377_g1,c37892_g1,c48221_g1,c43770_g1,c48507_g1,c48273_g2,c42078_g2,c40104_g1,c16903_g1
GO:0006732	coenzyme metabolic process	biological_process	0.22763	1	8	247	586	27618	c47382_g1,c44490_g1,c50608_g1,c30638_g1,c50306_g1,c51323_g1,c40834_g1,c48705_g1
GO:0009908	flower development	biological_process	0.2282	1	1	247	29	27618	c45769_g1
GO:0018130	heterocycle biosynthetic process	biological_process	0.23013	1	38	247	3458	27618	c46074_g1,c50086_g1,c50306_g1,c44100_g1,c51820_g1,c44213_g1,c39012_g1,c47382_g1,c45564_g1,c42541_g1,c35306_g1,c45397_g1,c49668_g2,c48119_g1,c39299_g1,c37748_g1,c69792_g1,c46715_g1,c49704_g2,c51534_g1,c52562_g1,c45061_g2,c50974_g1,c53149_g1,c48507_g1,c48273_g2,c46916_g1,c48898_g1,c46441_g1,c44539_g1,c46951_g1,c44104_g2,c45259_g1,c43152_g1,c41959_g1,c40548_g1,c38857_g1,c35594_g2
GO:0006323	DNA packaging	biological_process	0.2305	1	2	247	104	27618	c39373_g1,c47264_g1
GO:0006552	leucine catabolic process	biological_process	0.23064	1	2	247	82	27618	c46951_g1,c50306_g1
GO:0009083	branched-chain amino acid catabolic process	biological_process	0.23064	1	2	247	82	27618	c46951_g1,c50306_g1
GO:0030955	potassium ion binding	molecular_function	0.23067	1	1	247	28	27618	c39373_g1
GO:0031420	alkali metal ion binding	molecular_function	0.23067	1	1	247	28	27618	c39373_g1
GO:0008299	isoprenoid biosynthetic process	biological_process	0.23161	1	3	247	153	27618	c50608_g1,c46951_g1,c46059_g3
GO:0006730	one-carbon metabolic process	biological_process	0.23334	1	1	247	30	27618	c41322_g1
GO:0019897	extrinsic to plasma membrane	cellular_component	0.23383	1	1	247	28	27618	c45259_g1
GO:0005982	starch metabolic process	biological_process	0.23481	1	5	247	341	27618	c49602_g1,c47843_g1,c47279_g1,c43770_g3,c42986_g1
GO:0052689	carboxylic ester hydrolase activity	molecular_function	0.23685	1	4	247	243	27618	c86186_g1,c50086_g1,c47279_g1,c48970_g1
GO:0003968	RNA-directed RNA polymerase activity	molecular_function	0.23738	1	2	247	99	27618	c53149_g1,c35594_g2
GO:0031379	RNA-directed RNA polymerase complex	cellular_component	0.23738	1	2	247	99	27618	c53149_g1,c35594_g2
GO:0012506	vesicle membrane	cellular_component	0.23829	1	2	247	99	27618	c40676_g1,c49591_g1
GO:0019438	aromatic compound biosynthetic process	biological_process	0.23884	1	37	247	3381	27618	c35306_g1,c45397_g1,c48119_g1,c49668_g2,c42541_g1,c45564_g1,c39012_g1,c44213_g1,c51820_g1,c46074_g1,c44100_g1,c50306_g1,c50086_g1,c35594_g2,c38857_g1,c40548_g1,c41959_g1,c46441_g1,c48898_g1,c43152_g1,c45259_g1,c44104_g2,c44539_g1,c46951_g1,c45061_g2,c46916_g1,c48273_g2,c48507_g1,c53149_g1,c50974_g1,c37748_g1,c69792_g1,c39299_g1,c52562_g1,c51534_g1,c46715_g1,c49704_g2
GO:0009378	four-way junction helicase activity	molecular_function	0.23997	1	3	247	140	27618	c49668_g2,c50974_g1,c38857_g1
GO:0009379	Holliday junction helicase complex	cellular_component	0.23997	1	3	247	140	27618	c38857_g1,c49668_g2,c50974_g1
GO:0048476	Holliday junction resolvase complex	cellular_component	0.23997	1	3	247	140	27618	c38857_g1,c49668_g2,c50974_g1
GO:0003724	RNA helicase activity	molecular_function	0.24324	1	3	247	143	27618	c49668_g2,c50974_g1,c38857_g1
GO:0005985	sucrose metabolic process	biological_process	0.24349	1	5	247	345	27618	c43770_g3,c47279_g1,c42986_g1,c49602_g1,c47843_g1
GO:0051287	NAD binding	molecular_function	0.24386	1	3	247	162	27618	c48206_g1,c37015_g2,c45068_g1
GO:0006772	thiamine metabolic process	biological_process	0.24494	1	1	247	25	27618	c48507_g1
GO:0042723	thiamine-containing compound metabolic process	biological_process	0.24494	1	1	247	25	27618	c48507_g1
GO:0006397	mRNA processing	biological_process	0.24694	1	3	247	163	27618	c45773_g1,c38029_g1,c49392_g1
GO:0000746	conjugation	biological_process	0.24823	1	1	247	27	27618	c61684_g1
GO:0003677	DNA binding	molecular_function	0.24953	1	31	247	2828	27618	c46441_g1,c43770_g2,c47681_g1,c42541_g1,c39183_g1,c45259_g1,c44104_g2,c44539_g1,c43152_g1,c45397_g1,c40185_g2,c61684_g1,c39373_g1,c43553_g2,c39299_g1,c46074_g1,c69792_g1,c37748_g1,c37510_g1,c51558_g2,c49704_g2,c52671_g1,c50086_g1,c46715_g1,c51534_g1,c44100_g1,c44213_g1,c39012_g1,c47264_g1,c50608_g1,c45851_g1
GO:0006396	RNA processing	biological_process	0.24958	1	9	247	640	27618	c37314_g1,c43990_g1,c45773_g1,c77776_g1,c52671_g1,c46951_g1,c35594_g1,c49392_g1,c38029_g1
GO:0009505	plant-type cell wall	cellular_component	0.25104	1	1	247	30	27618	c34896_g1
GO:0008219	cell death	biological_process	0.25139	1	2	247	109	27618	c50289_g1,c52562_g1
GO:0016265	death	biological_process	0.25139	1	2	247	109	27618	c52562_g1,c50289_g1
GO:0006302	double-strand break repair	biological_process	0.25153	1	1	247	29	27618	c45851_g1
GO:0016746	transferase activity, transferring acyl groups	molecular_function	0.25359	1	6	247	445	27618	c46196_g3,c45851_g1,c43034_g1,c45769_g1,c48271_g1,c52434_g1
GO:0033176	proton-transporting V-type ATPase complex	cellular_component	0.2537	1	3	247	173	27618	c40508_g1,c44036_g1,c35594_g2
GO:0030131	clathrin adaptor complex	cellular_component	0.25445	1	1	247	31	27618	c39249_g1
GO:0033202	DNA helicase complex	cellular_component	0.25556	1	3	247	145	27618	c50974_g1,c49668_g2,c38857_g1
GO:0006720	isoprenoid metabolic process	biological_process	0.25652	1	3	247	162	27618	c50608_g1,c46951_g1,c46059_g3
GO:0009791	post-embryonic development	biological_process	0.25712	1	2	247	113	27618	c45769_g1,c37677_g1
GO:0009110	vitamin biosynthetic process	biological_process	0.2574	1	4	247	241	27618	c50306_g1,c46951_g1,c48507_g1,c48273_g2
GO:0006405	RNA export from nucleus	biological_process	0.25818	1	1	247	29	27618	c47382_g1
GO:0051168	nuclear export	biological_process	0.25818	1	1	247	29	27618	c47382_g1
GO:0043603	cellular amide metabolic process	biological_process	0.25873	1	4	247	256	27618	c40192_g1,c94009_g1,c50306_g1,c45042_g1
GO:0004650	polygalacturonase activity	molecular_function	0.26022	1	1	247	31	27618	c47843_g1
GO:0033865	nucleoside bisphosphate metabolic process	biological_process	0.26106	1	1	247	27	27618	c50608_g1
GO:0033875	ribonucleoside bisphosphate metabolic process	biological_process	0.26106	1	1	247	27	27618	c50608_g1
GO:0034032	purine nucleoside bisphosphate metabolic process	biological_process	0.26106	1	1	247	27	27618	c50608_g1
GO:0008839	4-hydroxy-tetrahydrodipicolinate reductase	molecular_function	0.26153	1	1	247	32	27618	c50306_g1
GO:0000413	protein peptidyl-prolyl isomerization	biological_process	0.2623	1	1	247	30	27618	c45790_g1
GO:0042537	benzene-containing compound metabolic process	biological_process	0.2648	1	2	247	91	27618	c46951_g1,c50306_g1
GO:0006766	vitamin metabolic process	biological_process	0.2648	1	5	247	334	27618	c49565_g1,c50306_g1,c46951_g1,c48507_g1,c48273_g2
GO:0044711	single-organism biosynthetic process	biological_process	0.26533	1	13	247	1074	27618	c48221_g1,c48273_g2,c48507_g1,c43770_g1,c37892_g1,c16903_g1,c42078_g2,c40104_g1,c43770_g3,c50306_g1,c46951_g1,c52434_g1,c31377_g1
GO:0005787	signal peptidase complex	cellular_component	0.26652	1	1	247	39	27618	c45042_g1
GO:0043934	sporulation	biological_process	0.26658	1	1	247	33	27618	c45564_g1
GO:0008060	ARF GTPase activator activity	molecular_function	0.26727	1	1	247	27	27618	c49527_g4
GO:0032312	regulation of ARF GTPase activity	biological_process	0.26727	1	1	247	27	27618	c49527_g4
GO:0004564	beta-fructofuranosidase activity	molecular_function	0.26779	1	1	247	34	27618	c49602_g1
GO:0004575	sucrose alpha-glucosidase activity	molecular_function	0.26779	1	1	247	34	27618	c49602_g1
GO:0017177	glucosidase II complex	cellular_component	0.26779	1	1	247	34	27618	c49602_g1
GO:0044433	cytoplasmic vesicle part	cellular_component	0.2682	1	2	247	111	27618	c40676_g1,c49591_g1
GO:0006465	signal peptide processing	biological_process	0.26866	1	1	247	40	27618	c45042_g1
GO:0016020	membrane	cellular_component	0.26888	1	66	247	6402	27618	c40676_g1,c40104_g1,c70186_g1,c30481_g1,c46169_g2,c37314_g1,c42344_g2,c51066_g1,c34083_g1,c19662_g1,c30493_g1,c38313_g1,c20479_g1,c42002_g1,c45259_g1,c50746_g1,c49272_g1,c48221_g1,c46006_g1,c41377_g2,c51820_g1,c44710_g2,c35594_g1,c40508_g1,c44343_g2,c39841_g1,c49591_g1,c42540_g1,c38916_g1,c43615_g2,c46150_g1,c48273_g2,c43162_g1,c52562_g1,c37654_g1,c45042_g1,c51007_g1,c41707_g1,c45963_g1,c52434_g1…
GO:0003006	developmental process involved in reproduction	biological_process	0.27152	1	2	247	114	27618	c37677_g1,c45769_g1
GO:0051028	mRNA transport	biological_process	0.27329	1	1	247	33	27618	c47382_g1
GO:0003887	DNA-directed DNA polymerase activity	molecular_function	0.27779	1	2	247	93	27618	c50608_g1,c51700_g1
GO:0016703	oxidoreductase activity, acting on single donors with incorporation of molecular oxygen, incorporation of one atom of oxygen (internal monooxygenases or internal mixed function oxidases)	molecular_function	0.27823	1	1	247	30	27618	c48251_g1
GO:0070887	cellular response to chemical stimulus	biological_process	0.27991	1	3	247	198	27618	c46715_g1,c94009_g1,c39012_g1
GO:0051188	cofactor biosynthetic process	biological_process	0.28139	1	8	247	595	27618	c50974_g1,c49668_g2,c40548_g1,c47382_g1,c38857_g1,c46951_g1,c50306_g1,c52562_g1
GO:0005246	calcium channel regulator activity	molecular_function	0.28582	1	1	247	38	27618	c38313_g1
GO:0005835	fatty acid synthase complex	cellular_component	0.28755	1	1	247	33	27618	c52434_g1
GO:0042575	DNA polymerase complex	cellular_component	0.2917	1	2	247	97	27618	c51700_g1,c50608_g1
GO:0004312	fatty acid synthase activity	molecular_function	0.29174	1	1	247	34	27618	c52434_g1
GO:0030119	AP-type membrane coat adaptor complex	cellular_component	0.29334	1	1	247	36	27618	c39249_g1
GO:0000160	phosphorelay signal transduction system	biological_process	0.29437	1	2	247	113	27618	c46715_g1,c39012_g1
GO:0009987	cellular process	biological_process	0.29444	1	159	247	16801	27618	c48517_g1,c52652_g1,c46362_g1,c49392_g1,c43034_g1,c45068_g1,c29891_g1,c50289_g1,c46074_g1,c44396_g1,c48563_g1,c31377_g1,c48252_g1,c50086_g1,c39772_g1,c44213_g1,c43990_g1,c48271_g1,c40192_g1,c47681_g1,c49602_g1,c36202_g1,c47425_g1,c61684_g1,c48705_g1,c45963_g1,c69792_g1,c41707_g1,c49704_g2,c43770_g3,c30638_g1,c45061_g2,c41322_g1,c53149_g1,c44490_g1,c46916_g1,c45564_g1,c94009_g1,c36094_g2,c49587_g2…
GO:0005984	disaccharide metabolic process	biological_process	0.29457	1	5	247	379	27618	c47843_g1,c49602_g1,c42986_g1,c47279_g1,c43770_g3
GO:0030117	membrane coat	cellular_component	0.29562	1	3	247	188	27618	c49591_g1,c39249_g1,c40676_g1
GO:0048475	coated membrane	cellular_component	0.29562	1	3	247	188	27618	c39249_g1,c49591_g1,c40676_g1
GO:0009409	response to cold	biological_process	0.29673	1	1	247	40	27618	c52434_g1
GO:0044238	primary metabolic process	biological_process	0.29841	1	127	247	13198	27618	c51323_g1,c45248_g1,c45564_g1,c94009_g1,c49587_g2,c42541_g1,c39097_g2,c49668_g2,c48119_g1,c43560_g1,c45397_g1,c47038_g3,c45773_g1,c40508_g1,c35594_g1,c44100_g1,c49591_g1,c44343_g2,c44056_g2,c47382_g1,c51820_g1,c46006_g1,c16903_g1,c49565_g1,c39012_g1,c44104_g2,c45259_g1,c44539_g1,c46951_g1,c45516_g1,c43152_g1,c48206_g1,c46441_g1,c46143_g1,c48898_g1,c43770_g2,c51700_g1,c42986_g1,c45769_g1,c45657_g1…
GO:0040007	growth	biological_process	0.29852	1	2	247	119	27618	c48517_g1,c49272_g1
GO:0004857	enzyme inhibitor activity	molecular_function	0.29895	1	3	247	220	27618	c86227_g1,c38313_g1,c47279_g1
GO:0006835	dicarboxylic acid transport	biological_process	0.29922	1	1	247	38	27618	c46169_g2
GO:1901659	glycosyl compound biosynthetic process	biological_process	0.3007	1	5	247	404	27618	c43770_g3,c43770_g1,c48119_g1,c51820_g1,c42078_g2
GO:0005249	voltage-gated potassium channel activity	molecular_function	0.30354	1	1	247	44	27618	c39373_g1
GO:0008076	voltage-gated potassium channel complex	cellular_component	0.30354	1	1	247	44	27618	c39373_g1
GO:0034705	potassium channel complex	cellular_component	0.30354	1	1	247	44	27618	c39373_g1
GO:0018208	peptidyl-proline modification	biological_process	0.30454	1	1	247	36	27618	c45790_g1
GO:0006875	cellular metal ion homeostasis	biological_process	0.30695	1	1	247	35	27618	c69792_g1
GO:0009236	cobalamin biosynthetic process	biological_process	0.30737	1	1	247	35	27618	c48273_g2
GO:0006576	cellular biogenic amine metabolic process	biological_process	0.30744	1	4	247	276	27618	c46951_g1,c41844_g1,c50306_g1,c48119_g1
GO:0047134	protein-disulfide reductase activity	molecular_function	0.30905	1	1	247	38	27618	c45405_g1
GO:0016023	cytoplasmic membrane-bounded vesicle	cellular_component	0.31339	1	2	247	124	27618	c49591_g1,c40676_g1
GO:0009089	lysine biosynthetic process via diaminopimelate	biological_process	0.31415	1	1	247	39	27618	c50306_g1
GO:0046451	diaminopimelate metabolic process	biological_process	0.31415	1	1	247	39	27618	c50306_g1
GO:0070647	protein modification by small protein conjugation or removal	biological_process	0.31427	1	6	247	436	27618	c46006_g1,c50683_g1,c45405_g1,c42488_g1,c44036_g1,c45259_g1
GO:0008677	2-dehydropantoate 2-reductase activity	molecular_function	0.3155	1	1	247	30	27618	c50306_g1
GO:0009235	cobalamin metabolic process	biological_process	0.31551	1	1	247	36	27618	c48273_g2
GO:0006873	cellular ion homeostasis	biological_process	0.3165	1	1	247	36	27618	c69792_g1
GO:0030003	cellular cation homeostasis	biological_process	0.3165	1	1	247	36	27618	c69792_g1
GO:0032940	secretion by cell	biological_process	0.31664	1	2	247	122	27618	c49392_g1,c43615_g2
GO:0031668	cellular response to extracellular stimulus	biological_process	0.31767	1	1	247	41	27618	c37892_g1
GO:0071496	cellular response to external stimulus	biological_process	0.31767	1	1	247	41	27618	c37892_g1
GO:0044459	plasma membrane part	cellular_component	0.3189	1	3	247	209	27618	c39373_g1,c45259_g1,c49272_g1
GO:0015988	energy coupled proton transmembrane transport, against electrochemical gradient	biological_process	0.31965	1	3	247	202	27618	c40508_g1,c35594_g2,c44036_g1
GO:0015991	ATP hydrolysis coupled proton transport	biological_process	0.31965	1	3	247	202	27618	c40508_g1,c35594_g2,c44036_g1
GO:0044281	small molecule metabolic process	biological_process	0.32092	1	40	247	3877	27618	c46951_g1,c45259_g1,c46143_g1,c43770_g2,c46441_g1,c40192_g1,c35594_g2,c42078_g2,c41844_g1,c43770_g3,c48705_g1,c52434_g1,c44490_g1,c53149_g1,c37892_g1,c51102_g1,c48273_g2,c48507_g1,c40104_g1,c30638_g1,c41322_g1,c49527_g4,c51323_g1,c94009_g1,c43770_g1,c45405_g1,c48119_g1,c50086_g1,c50306_g1,c40834_g1,c42614_g1,c31377_g1,c50608_g1,c45851_g1,c48221_g1,c44056_g2,c44867_g1,c51820_g1,c49565_g1,c16903_g1
GO:0044106	cellular amine metabolic process	biological_process	0.32109	1	4	247	281	27618	c41844_g1,c46951_g1,c50306_g1,c48119_g1
GO:0032787	monocarboxylic acid metabolic process	biological_process	0.3215	1	6	247	488	27618	c50306_g1,c37892_g1,c46951_g1,c52434_g1,c40104_g1,c44867_g1
GO:0008173	RNA methyltransferase activity	molecular_function	0.32213	1	2	247	108	27618	c77776_g1,c35594_g1
GO:0055065	metal ion homeostasis	biological_process	0.32318	1	1	247	38	27618	c69792_g1
GO:0009991	response to extracellular stimulus	biological_process	0.32665	1	1	247	42	27618	c37892_g1
GO:0044271	cellular nitrogen compound biosynthetic process	biological_process	0.32738	1	37	247	3511	27618	c35594_g2,c38857_g1,c40548_g1,c41959_g1,c46441_g1,c48898_g1,c43152_g1,c45259_g1,c44104_g2,c44539_g1,c46951_g1,c45061_g2,c46916_g1,c48273_g2,c48507_g1,c53149_g1,c50974_g1,c69792_g1,c37748_g1,c39299_g1,c52562_g1,c51534_g1,c46715_g1,c49704_g2,c35306_g1,c45397_g1,c48119_g1,c49668_g2,c42541_g1,c45564_g1,c39012_g1,c44213_g1,c51820_g1,c46074_g1,c44100_g1,c50306_g1,c50086_g1
GO:0005319	lipid transporter activity	molecular_function	0.32765	1	1	247	39	27618	c44036_g1
GO:0031988	membrane-bounded vesicle	cellular_component	0.32803	1	2	247	128	27618	c40676_g1,c49591_g1
GO:0046903	secretion	biological_process	0.32855	1	2	247	125	27618	c49392_g1,c43615_g2
GO:0003899	DNA-directed RNA polymerase activity	molecular_function	0.33244	1	3	247	222	27618	c46441_g1,c45259_g1,c50086_g1
GO:0006544	glycine metabolic process	biological_process	0.33429	1	2	247	130	27618	c42614_g1,c44056_g2
GO:0006650	glycerophospholipid metabolic process	biological_process	0.33479	1	3	247	193	27618	c31377_g1,c43034_g1,c35594_g1
GO:0055082	cellular chemical homeostasis	biological_process	0.33499	1	1	247	38	27618	c69792_g1
GO:0009306	protein secretion	biological_process	0.3355	1	1	247	44	27618	c43615_g2
GO:0006470	protein dephosphorylation	biological_process	0.33659	1	2	247	119	27618	c39772_g1,c37314_g1
GO:0006508	proteolysis	biological_process	0.33779	1	11	247	951	27618	c52562_g1,c49487_g1,c49185_g1,c86186_g1,c35163_g1,c49587_g2,c49591_g1,c34896_g1,c46916_g1,c42344_g2,c43560_g1
GO:0019012	virion	cellular_component	0.33941	1	7	247	573	27618	c44100_g1,c39976_g1,c35594_g2,c34404_g1,c39766_g1,c51700_g1,c39841_g1
GO:0051536	iron-sulfur cluster binding	molecular_function	0.33985	1	3	247	223	27618	c48507_g1,c48251_g1,c35697_g1
GO:0051540	metal cluster binding	molecular_function	0.33985	1	3	247	223	27618	c35697_g1,c48251_g1,c48507_g1
GO:0031301	integral to organelle membrane	cellular_component	0.34051	1	2	247	110	27618	c46006_g1,c35594_g1
GO:0032259	methylation	biological_process	0.34339	1	4	247	284	27618	c77776_g1,c35594_g2,c35594_g1,c61536_g1
GO:0033179	proton-transporting V-type ATPase, V0 domain	cellular_component	0.34415	1	2	247	122	27618	c40508_g1,c35594_g2
GO:0006403	RNA localization	biological_process	0.34466	1	1	247	45	27618	c47382_g1
GO:0050657	nucleic acid transport	biological_process	0.34466	1	1	247	45	27618	c47382_g1
GO:0050658	RNA transport	biological_process	0.34466	1	1	247	45	27618	c47382_g1
GO:0051236	establishment of RNA localization	biological_process	0.34466	1	1	247	45	27618	c47382_g1
GO:0048367	shoot system development	biological_process	0.34467	1	1	247	47	27618	c45769_g1
GO:0016049	cell growth	biological_process	0.34567	1	1	247	46	27618	c49272_g1
GO:0016668	oxidoreductase activity, acting on a sulfur group of donors, NAD(P) as acceptor	molecular_function	0.34907	1	1	247	43	27618	c45405_g1
GO:0016861	intramolecular oxidoreductase activity, interconverting aldoses and ketoses	molecular_function	0.3505	1	1	247	45	27618	c40834_g1
GO:0032502	developmental process	biological_process	0.35071	1	6	247	525	27618	c35705_g1,c45564_g1,c42453_g2,c37677_g1,c45769_g1,c52562_g1
GO:0032011	ARF protein signal transduction	biological_process	0.35131	1	1	247	39	27618	c49527_g4
GO:0032012	regulation of ARF protein signal transduction	biological_process	0.35131	1	1	247	39	27618	c49527_g4
GO:0006554	lysine catabolic process	biological_process	0.35295	1	2	247	114	27618	c46951_g1,c50306_g1
GO:0072527	pyrimidine-containing compound metabolic process	biological_process	0.35324	1	4	247	324	27618	c50086_g1,c45259_g1,c48507_g1,c46441_g1
GO:0000221	vacuolar proton-transporting V-type ATPase, V1 domain	cellular_component	0.35492	1	1	247	38	27618	c44036_g1
GO:0006505	GPI anchor metabolic process	biological_process	0.35635	1	2	247	110	27618	c43034_g1,c35594_g1
GO:0009068	aspartate family amino acid catabolic process	biological_process	0.35765	1	2	247	115	27618	c46951_g1,c50306_g1
GO:0016709	oxidoreductase activity, acting on paired donors, with incorporation or reduction of molecular oxygen, NAD(P)H as one donor, and incorporation of one atom of oxygen	molecular_function	0.35792	1	1	247	48	27618	c40548_g1
GO:0052646	alditol phosphate metabolic process	biological_process	0.35832	1	1	247	42	27618	c31377_g1
GO:0044702	single organism reproductive process	biological_process	0.35953	1	1	247	54	27618	c36094_g2
GO:0022843	voltage-gated cation channel activity	molecular_function	0.35994	1	1	247	53	27618	c39373_g1
GO:0004197	cysteine-type endopeptidase activity	molecular_function	0.36229	1	2	247	128	27618	c49591_g1,c35163_g1
GO:0051087	chaperone binding	molecular_function	0.36242	1	1	247	45	27618	c48252_g1
GO:0004558	alpha-glucosidase activity	molecular_function	0.36312	1	1	247	46	27618	c49602_g1
GO:0019354	siroheme biosynthetic process	biological_process	0.36371	1	1	247	37	27618	c50306_g1
GO:0043115	precorrin-2 dehydrogenase activity	molecular_function	0.36371	1	1	247	37	27618	c50306_g1
GO:0046156	siroheme metabolic process	biological_process	0.36371	1	1	247	37	27618	c50306_g1
GO:0008083	growth factor activity	molecular_function	0.36593	1	1	247	49	27618	c48517_g1
GO:0009820	alkaloid metabolic process	biological_process	0.36715	1	1	247	47	27618	c46150_g2
GO:0003824	catalytic activity	molecular_function	0.37035	1	128	247	13402	27618	c50306_g1,c40834_g1,c52671_g1,c38015_g1,c47304_g2,c42453_g2,c42614_g1,c44036_g1,c48251_g1,c47832_g9,c48091_g1,c50608_g1,c45851_g1,c44867_g1,c48243_g1,c50571_g1,c37941_g1,c45405_g1,c43770_g1,c45507_g1,c33932_g2,c45790_g1,c52562_g1,c42488_g1,c77776_g1,c45042_g1,c52434_g1,c50204_g2,c46150_g2,c47038_g5,c50683_g1,c35163_g1,c38337_g1,c40477_g1,c34896_g1,c48970_g1,c35594_g2,c46090_g1,c38857_g1,c46059_g3…
GO:0009308	amine metabolic process	biological_process	0.37403	1	4	247	309	27618	c48119_g1,c41844_g1,c46951_g1,c50306_g1
GO:0060590	ATPase regulator activity	molecular_function	0.37459	1	1	247	51	27618	c38313_g1
GO:0003755	peptidyl-prolyl cis-trans isomerase activity	molecular_function	0.37706	1	1	247	44	27618	c45790_g1
GO:0016859	cis-trans isomerase activity	molecular_function	0.37706	1	1	247	44	27618	c45790_g1
GO:0016298	lipase activity	molecular_function	0.37728	1	2	247	123	27618	c45405_g1,c50086_g1
GO:0016881	acid-amino acid ligase activity	molecular_function	0.37865	1	6	247	480	27618	c45259_g1,c42488_g1,c50683_g1,c45405_g1,c44036_g1,c46006_g1
GO:0031300	intrinsic to organelle membrane	cellular_component	0.38052	1	2	247	121	27618	c46006_g1,c35594_g1
GO:0006351	transcription, DNA-dependent	biological_process	0.38108	1	26	247	2492	27618	c41959_g1,c35594_g2,c45397_g1,c35306_g1,c45259_g1,c44104_g2,c44539_g1,c43152_g1,c46441_g1,c45564_g1,c48898_g1,c42541_g1,c53149_g1,c46916_g1,c44213_g1,c39012_g1,c45061_g2,c49704_g2,c50086_g1,c46715_g1,c51534_g1,c44100_g1,c39299_g1,c46074_g1,c69792_g1,c37748_g1
GO:0031410	cytoplasmic vesicle	cellular_component	0.38272	1	2	247	148	27618	c40676_g1,c49591_g1
GO:0019028	viral capsid	cellular_component	0.38383	1	4	247	308	27618	c39766_g1,c34404_g1,c44100_g1,c35594_g2
GO:0004222	metalloendopeptidase activity	molecular_function	0.38476	1	2	247	129	27618	c43560_g1,c43990_g1
GO:0000145	exocyst	cellular_component	0.38534	1	1	247	51	27618	c49392_g1
GO:0046486	glycerolipid metabolic process	biological_process	0.38538	1	5	247	393	27618	c31377_g1,c45769_g1,c35594_g1,c50086_g1,c43034_g1
GO:0016114	terpenoid biosynthetic process	biological_process	0.3866	1	2	247	123	27618	c46951_g1,c46059_g3
GO:0016471	vacuolar proton-transporting V-type ATPase complex	cellular_component	0.39007	1	1	247	44	27618	c44036_g1
GO:0042981	regulation of apoptotic process	biological_process	0.39097	1	1	247	52	27618	c50289_g1
GO:0048731	system development	biological_process	0.39175	1	2	247	143	27618	c45769_g1,c37677_g1
GO:0019953	sexual reproduction	biological_process	0.39443	1	1	247	60	27618	c36094_g2
GO:0022414	reproductive process	biological_process	0.3945	1	3	247	246	27618	c37677_g1,c45769_g1,c36094_g2
GO:0000990	core RNA polymerase binding transcription factor activity	molecular_function	0.39549	1	1	247	52	27618	c49704_g2
GO:0000996	core DNA-dependent RNA polymerase binding promoter specificity activity	molecular_function	0.39549	1	1	247	52	27618	c49704_g2
GO:0016987	sigma factor activity	molecular_function	0.39549	1	1	247	52	27618	c49704_g2
GO:0032774	RNA biosynthetic process	biological_process	0.39671	1	26	247	2511	27618	c41959_g1,c35594_g2,c45397_g1,c35306_g1,c44104_g2,c45259_g1,c44539_g1,c43152_g1,c46441_g1,c45564_g1,c48898_g1,c42541_g1,c53149_g1,c46916_g1,c44213_g1,c45061_g2,c39012_g1,c50086_g1,c49704_g2,c46715_g1,c44100_g1,c51534_g1,c39299_g1,c46074_g1,c37748_g1,c69792_g1
GO:0031982	vesicle	cellular_component	0.39683	1	2	247	152	27618	c49591_g1,c40676_g1
GO:0015171	amino acid transmembrane transporter activity	molecular_function	0.39778	1	1	247	52	27618	c52434_g1
GO:0065003	macromolecular complex assembly	biological_process	0.39813	1	4	247	336	27618	c39373_g1,c37314_g1,c47264_g1,c51426_g1
GO:0034702	ion channel complex	cellular_component	0.40199	1	1	247	60	27618	c39373_g1
GO:0034703	cation channel complex	cellular_component	0.40199	1	1	247	60	27618	c39373_g1
GO:0022607	cellular component assembly	biological_process	0.40254	1	6	247	540	27618	c37892_g1,c47264_g1,c39373_g1,c37314_g1,c49272_g1,c51426_g1
GO:0009085	lysine biosynthetic process	biological_process	0.40274	1	1	247	52	27618	c50306_g1
GO:0006721	terpenoid metabolic process	biological_process	0.40374	1	2	247	128	27618	c46059_g3,c46951_g1
GO:0033180	proton-transporting V-type ATPase, V1 domain	cellular_component	0.40375	1	1	247	49	27618	c44036_g1
GO:0006573	valine metabolic process	biological_process	0.40453	1	2	247	127	27618	c50306_g1,c46951_g1
GO:0009311	oligosaccharide metabolic process	biological_process	0.40619	1	5	247	433	27618	c47279_g1,c43770_g3,c42986_g1,c49602_g1,c47843_g1
GO:0044272	sulfur compound biosynthetic process	biological_process	0.40739	1	2	247	137	27618	c48119_g1,c48507_g1
GO:0016311	dephosphorylation	biological_process	0.41025	1	2	247	140	27618	c39772_g1,c37314_g1
GO:0030118	clathrin coat	cellular_component	0.41065	1	1	247	60	27618	c39249_g1
GO:0009734	auxin mediated signaling pathway	biological_process	0.41108	1	1	247	59	27618	c94009_g1
GO:0071365	cellular response to auxin stimulus	biological_process	0.41108	1	1	247	59	27618	c94009_g1
GO:0006575	cellular modified amino acid metabolic process	biological_process	0.41326	1	4	247	316	27618	c94009_g1,c31377_g1,c40192_g1,c50306_g1
GO:0044423	virion part	cellular_component	0.41466	1	6	247	522	27618	c44100_g1,c35594_g2,c34404_g1,c39766_g1,c51700_g1,c39841_g1
GO:0016272	prefoldin complex	cellular_component	0.41628	1	1	247	54	27618	c48252_g1
GO:0005198	structural molecule activity	molecular_function	0.41635	1	12	247	1240	27618	c499_g1,c35594_g2,c8559_g1,c5725_g1,c44213_g1,c35697_g1,c45790_g1,c48243_g1,c40508_g1,c39249_g1,c39766_g1,c39097_g2
GO:0003916	DNA topoisomerase activity	molecular_function	0.4167	1	1	247	57	27618	c47681_g1
GO:0016628	oxidoreductase activity, acting on the CH-CH group of donors, NAD or NADP as acceptor	molecular_function	0.41681	1	2	247	140	27618	c50306_g1,c46951_g1
GO:0044255	cellular lipid metabolic process	biological_process	0.41931	1	13	247	1155	27618	c40104_g1,c45769_g1,c37892_g1,c50608_g1,c46059_g3,c47382_g1,c52434_g1,c31377_g1,c50306_g1,c50086_g1,c35594_g1,c46951_g1,c43034_g1
GO:0006549	isoleucine metabolic process	biological_process	0.4199	1	2	247	134	27618	c50306_g1,c46951_g1
GO:0031967	organelle envelope	cellular_component	0.42485	1	7	247	642	27618	c40834_g1,c50289_g1,c70186_g1,c51820_g1,c43615_g2,c46006_g1,c46169_g2
GO:0006144	purine nucleobase metabolic process	biological_process	0.42539	1	5	247	452	27618	c46441_g1,c35594_g2,c50086_g1,c45259_g1,c53149_g1
GO:0046961	proton-transporting ATPase activity, rotational mechanism	molecular_function	0.42695	1	1	247	60	27618	c44036_g1
GO:0006364	rRNA processing	biological_process	0.42733	1	2	247	138	27618	c43990_g1,c37314_g1
GO:0003746	translation elongation factor activity	molecular_function	0.42734	1	1	247	58	27618	c51700_g1
GO:0010941	regulation of cell death	biological_process	0.42933	1	1	247	61	27618	c50289_g1
GO:0043067	regulation of programmed cell death	biological_process	0.42933	1	1	247	61	27618	c50289_g1
GO:1901136	carbohydrate derivative catabolic process	biological_process	0.43035	1	5	247	457	27618	c41844_g1,c34706_g1,c45248_g1,c38337_g1,c49527_g4
GO:0046487	glyoxylate metabolic process	biological_process	0.43204	1	1	247	63	27618	c44867_g1
GO:0044445	cytosolic part	cellular_component	0.43235	1	2	247	157	27618	c52434_g1,c48252_g1
GO:0008283	cell proliferation	biological_process	0.43516	1	1	247	60	27618	c48517_g1
GO:0016072	rRNA metabolic process	biological_process	0.43628	1	2	247	140	27618	c43990_g1,c37314_g1
GO:0005267	potassium channel activity	molecular_function	0.43861	1	1	247	65	27618	c39373_g1
GO:0006325	chromatin organization	biological_process	0.43885	1	2	247	154	27618	c39373_g1,c47264_g1
GO:0006506	GPI anchor biosynthetic process	biological_process	0.4401	1	1	247	55	27618	c35594_g1
GO:0006310	DNA recombination	biological_process	0.44104	1	4	247	311	27618	c50974_g1,c51558_g2,c49668_g2,c38857_g1
GO:0004616	phosphogluconate dehydrogenase (decarboxylating) activity	molecular_function	0.44131	1	1	247	50	27618	c50306_g1
GO:0019521	D-gluconate metabolic process	biological_process	0.44131	1	1	247	50	27618	c50306_g1
GO:0090407	organophosphate biosynthetic process	biological_process	0.44245	1	6	247	566	27618	c51820_g1,c31377_g1,c45769_g1,c46951_g1,c35594_g1,c47382_g1
GO:0071705	nitrogen compound transport	biological_process	0.44332	1	3	247	257	27618	c47382_g1,c52434_g1,c48618_g1
GO:0051336	regulation of hydrolase activity	biological_process	0.44344	1	2	247	147	27618	c86227_g1,c49527_g4
GO:0034220	ion transmembrane transport	biological_process	0.44419	1	6	247	577	27618	c48618_g1,c52434_g1,c51820_g1,c44036_g1,c35594_g2,c40508_g1
GO:0006661	phosphatidylinositol biosynthetic process	biological_process	0.44782	1	1	247	56	27618	c35594_g1
GO:0015849	organic acid transport	biological_process	0.44989	1	2	247	153	27618	c52434_g1,c46169_g2
GO:0046942	carboxylic acid transport	biological_process	0.44989	1	2	247	153	27618	c52434_g1,c46169_g2
GO:0030176	integral to endoplasmic reticulum membrane	cellular_component	0.4504	1	1	247	54	27618	c35594_g1
GO:0005634	nucleus	cellular_component	0.45097	1	35	247	3477	27618	c46006_g1,c39012_g1,c44213_g1,c44056_g2,c47382_g1,c45851_g1,c38029_g1,c46074_g1,c44100_g1,c50086_g1,c34322_g1,c45397_g1,c35306_g1,c45405_g1,c42541_g1,c45564_g1,c39543_g1,c48045_g1,c49392_g1,c45061_g2,c46916_g1,c47264_g1,c37748_g1,c39299_g1,c42488_g1,c51534_g1,c49704_g2,c46715_g1,c39373_g1,c41959_g1,c46441_g1,c43152_g1,c44104_g2,c45259_g1,c44539_g1
GO:0006767	water-soluble vitamin metabolic process	biological_process	0.45194	1	4	247	333	27618	c50306_g1,c48273_g2,c48507_g1,c49565_g1
GO:0006816	calcium ion transport	biological_process	0.45196	1	1	247	63	27618	c38313_g1
GO:0004177	aminopeptidase activity	molecular_function	0.45328	1	1	247	53	27618	c46916_g1
GO:0003333	amino acid transmembrane transport	biological_process	0.45347	1	1	247	62	27618	c52434_g1
GO:0006807	nitrogen compound metabolic process	biological_process	0.45554	1	83	247	8857	27618	c48119_g1,c49668_g2,c45773_g1,c45397_g1,c45248_g1,c51323_g1,c42541_g1,c45564_g1,c94009_g1,c44056_g2,c47382_g1,c16903_g1,c39012_g1,c51820_g1,c44100_g1,c35594_g1,c37314_g1,c40548_g1,c42078_g2,c43152_g1,c44104_g2,c45259_g1,c46951_g1,c44539_g1,c51700_g1,c46441_g1,c48898_g1,c46143_g1,c43770_g2,c48507_g1,c39795_g1,c51102_g1,c50974_g1,c34706_g1,c51558_g2,c46715_g1,c86186_g1,c41844_g1,c37748_g1,c39299_g1…
GO:0016860	intramolecular oxidoreductase activity	molecular_function	0.45611	1	1	247	66	27618	c40834_g1
GO:0016485	protein processing	biological_process	0.45689	1	1	247	72	27618	c45042_g1
GO:0019520	aldonic acid metabolic process	biological_process	0.46215	1	1	247	54	27618	c50306_g1
GO:0005882	intermediate filament	cellular_component	0.46324	1	1	247	56	27618	c5725_g1
GO:0045111	intermediate filament cytoskeleton	cellular_component	0.46324	1	1	247	56	27618	c5725_g1
GO:0009733	response to auxin stimulus	biological_process	0.46351	1	1	247	70	27618	c94009_g1
GO:0051604	protein maturation	biological_process	0.46428	1	1	247	73	27618	c45042_g1
GO:0006265	DNA topological change	biological_process	0.46428	1	1	247	68	27618	c47681_g1
GO:0015672	monovalent inorganic cation transport	biological_process	0.46459	1	9	247	889	27618	c51820_g1,c39373_g1,c35594_g2,c44036_g1,c48618_g1,c50306_g1,c40508_g1,c46362_g1,c70186_g1
GO:0016791	phosphatase activity	molecular_function	0.46615	1	3	247	250	27618	c39772_g1,c48705_g1,c44867_g1
GO:0006839	mitochondrial transport	biological_process	0.46616	1	1	247	63	27618	c46169_g2
GO:0016070	RNA metabolic process	biological_process	0.46663	1	35	247	3485	27618	c46074_g1,c38029_g1,c44100_g1,c35594_g1,c52671_g1,c50086_g1,c43990_g1,c39012_g1,c44213_g1,c42541_g1,c45564_g1,c49392_g1,c45773_g1,c45397_g1,c35306_g1,c37748_g1,c69792_g1,c39299_g1,c77776_g1,c51534_g1,c49704_g2,c46715_g1,c45061_g2,c46916_g1,c53149_g1,c48898_g1,c46441_g1,c43152_g1,c44539_g1,c46951_g1,c45259_g1,c44104_g2,c35594_g2,c37314_g1,c41959_g1
GO:0016108	tetraterpenoid metabolic process	biological_process	0.46673	1	1	247	53	27618	c46951_g1
GO:0016109	tetraterpenoid biosynthetic process	biological_process	0.46673	1	1	247	53	27618	c46951_g1
GO:0016116	carotenoid metabolic process	biological_process	0.46673	1	1	247	53	27618	c46951_g1
GO:0016117	carotenoid biosynthetic process	biological_process	0.46673	1	1	247	53	27618	c46951_g1
GO:0033554	cellular response to stress	biological_process	0.46858	1	7	247	622	27618	c45851_g1,c50974_g1,c49668_g2,c37892_g1,c45259_g1,c38857_g1,c42488_g1
GO:0030259	lipid glycosylation	biological_process	0.46919	1	1	247	61	27618	c47382_g1
GO:0006497	protein lipidation	biological_process	0.47056	1	1	247	61	27618	c35594_g1
GO:1901360	organic cyclic compound metabolic process	biological_process	0.47158	1	72	247	7712	27618	c42488_g1,c52562_g1,c51534_g1,c77776_g1,c43770_g3,c49704_g2,c69792_g1,c45963_g1,c48705_g1,c46916_g1,c48273_g2,c47264_g1,c53149_g1,c44490_g1,c45061_g2,c49527_g4,c30638_g1,c47681_g1,c48970_g1,c39373_g1,c35594_g2,c38857_g1,c41959_g1,c50306_g1,c40834_g1,c50086_g1,c52671_g1,c38029_g1,c46074_g1,c50608_g1,c47832_g9,c45851_g1,c43990_g1,c44213_g1,c49392_g1,c45405_g1,c43770_g1,c35306_g1,c51558_g2,c86186_g1…
GO:0044769	ATPase activity, coupled to transmembrane movement of ions, rotational mechanism	molecular_function	0.47238	1	1	247	71	27618	c44036_g1
GO:0044432	endoplasmic reticulum part	cellular_component	0.47239	1	3	247	262	27618	c49602_g1,c45042_g1,c35594_g1
GO:0042364	water-soluble vitamin biosynthetic process	biological_process	0.47327	1	3	247	240	27618	c48507_g1,c48273_g2,c50306_g1
GO:0015931	nucleobase-containing compound transport	biological_process	0.47367	1	1	247	71	27618	c47382_g1
GO:0008168	methyltransferase activity	molecular_function	0.47716	1	6	247	544	27618	c43770_g3,c77776_g1,c35594_g1,c61536_g1,c48517_g1,c42614_g1
GO:0006783	heme biosynthetic process	biological_process	0.47892	1	1	247	54	27618	c50306_g1
GO:0031090	organelle membrane	cellular_component	0.4795	1	9	247	897	27618	c51820_g1,c46006_g1,c40676_g1,c44036_g1,c49591_g1,c46169_g2,c45042_g1,c35594_g1,c70186_g1
GO:0044767	single-organism developmental process	biological_process	0.4804	1	3	247	285	27618	c45769_g1,c45564_g1,c42453_g2
GO:0030880	RNA polymerase complex	cellular_component	0.48078	1	2	247	175	27618	c35594_g2,c53149_g1
GO:0006081	cellular aldehyde metabolic process	biological_process	0.48181	1	1	247	72	27618	c44867_g1
GO:0010467	gene expression	biological_process	0.4841	1	41	247	4234	27618	c35306_g1,c45397_g1,c45773_g1,c49392_g1,c48243_g1,c39249_g1,c45564_g1,c42541_g1,c39097_g2,c44213_g1,c43990_g1,c39012_g1,c40508_g1,c50086_g1,c52671_g1,c35594_g1,c44100_g1,c38029_g1,c46074_g1,c41959_g1,c35594_g2,c37314_g1,c44104_g2,c45259_g1,c44539_g1,c46951_g1,c43152_g1,c46441_g1,c48898_g1,c51700_g1,c53149_g1,c46916_g1,c45061_g2,c46715_g1,c49704_g2,c45042_g1,c51534_g1,c77776_g1,c39299_g1,c69792_g1…
GO:0006915	apoptotic process	biological_process	0.48741	1	1	247	69	27618	c50289_g1
GO:1901566	organonitrogen compound biosynthetic process	biological_process	0.48833	1	14	247	1362	27618	c48507_g1,c38857_g1,c47382_g1,c48273_g2,c48119_g1,c50974_g1,c49668_g2,c40548_g1,c16903_g1,c51820_g1,c52562_g1,c46951_g1,c50306_g1,c31377_g1
GO:0006448	regulation of translational elongation	biological_process	0.48914	1	1	247	69	27618	c51700_g1
GO:0016469	proton-transporting two-sector ATPase complex	cellular_component	0.48939	1	4	247	393	27618	c51820_g1,c44036_g1,c35594_g2,c40508_g1
GO:0006206	pyrimidine nucleobase metabolic process	biological_process	0.49116	1	3	247	285	27618	c46441_g1,c50086_g1,c45259_g1
GO:0031975	envelope	cellular_component	0.49181	1	7	247	689	27618	c40834_g1,c50289_g1,c70186_g1,c43615_g2,c51820_g1,c46169_g2,c46006_g1
GO:0006813	potassium ion transport	biological_process	0.49305	1	2	247	167	27618	c39373_g1,c50306_g1
GO:0019954	asexual reproduction	biological_process	0.49439	1	1	247	71	27618	c45564_g1
GO:0005244	voltage-gated ion channel activity	molecular_function	0.49497	1	1	247	80	27618	c39373_g1
GO:0022832	voltage-gated channel activity	molecular_function	0.49497	1	1	247	80	27618	c39373_g1
GO:0033177	proton-transporting two-sector ATPase complex, proton-transporting domain	cellular_component	0.49623	1	3	247	289	27618	c51820_g1,c35594_g2,c40508_g1
GO:0044248	cellular catabolic process	biological_process	0.49727	1	14	247	1409	27618	c86186_g1,c41844_g1,c46951_g1,c50306_g1,c45248_g1,c34706_g1,c42614_g1,c38337_g1,c48563_g1,c37892_g1,c44056_g2,c48970_g1,c43990_g1,c49527_g4
GO:0042158	lipoprotein biosynthetic process	biological_process	0.49758	1	1	247	66	27618	c35594_g1
GO:0005774	vacuolar membrane	cellular_component	0.49913	1	1	247	68	27618	c44036_g1
GO:0044437	vacuolar part	cellular_component	0.49913	1	1	247	68	27618	c44036_g1
GO:0000152	nuclear ubiquitin ligase complex	cellular_component	0.50135	1	3	247	250	27618	c45405_g1,c42488_g1,c45259_g1
GO:0005680	anaphase-promoting complex	cellular_component	0.50135	1	3	247	250	27618	c42488_g1,c45405_g1,c45259_g1
GO:0031227	intrinsic to endoplasmic reticulum membrane	cellular_component	0.50184	1	1	247	64	27618	c35594_g1
GO:0006281	DNA repair	biological_process	0.50225	1	6	247	534	27618	c38857_g1,c42488_g1,c50974_g1,c45851_g1,c49668_g2,c45259_g1
GO:0000272	polysaccharide catabolic process	biological_process	0.50447	1	1	247	64	27618	c34706_g1
GO:0009098	leucine biosynthetic process	biological_process	0.50753	1	1	247	67	27618	c16903_g1
GO:0009072	aromatic amino acid family metabolic process	biological_process	0.50916	1	3	247	260	27618	c50306_g1,c51102_g1,c46951_g1
GO:0030599	pectinesterase activity	molecular_function	0.51068	1	1	247	82	27618	c47279_g1
GO:0008234	cysteine-type peptidase activity	molecular_function	0.51168	1	2	247	176	27618	c49591_g1,c35163_g1
GO:0005730	nucleolus	cellular_component	0.51239	1	3	247	296	27618	c46441_g1,c45259_g1,c50086_g1
GO:0006553	lysine metabolic process	biological_process	0.51327	1	2	247	163	27618	c50306_g1,c46951_g1
GO:0006820	anion transport	biological_process	0.51341	1	3	247	282	27618	c48618_g1,c52434_g1,c46169_g2
GO:0046488	phosphatidylinositol metabolic process	biological_process	0.51855	1	2	247	161	27618	c43034_g1,c35594_g1
GO:0043933	macromolecular complex subunit organization	biological_process	0.52014	1	4	247	399	27618	c51426_g1,c47264_g1,c39373_g1,c37314_g1
GO:0004866	endopeptidase inhibitor activity	molecular_function	0.52027	1	1	247	90	27618	c86227_g1
GO:0061135	endopeptidase regulator activity	molecular_function	0.52027	1	1	247	90	27618	c86227_g1
GO:0006887	exocytosis	biological_process	0.52047	1	1	247	77	27618	c49392_g1
GO:0003678	DNA helicase activity	molecular_function	0.52104	1	3	247	249	27618	c38857_g1,c50974_g1,c49668_g2
GO:0008037	cell recognition	biological_process	0.52581	1	1	247	74	27618	c36094_g2
GO:0030001	metal ion transport	biological_process	0.52586	1	7	247	677	27618	c38313_g1,c37748_g1,c46362_g1,c50306_g1,c39373_g1,c49487_g1,c48273_g2
GO:0046983	protein dimerization activity	molecular_function	0.52635	1	5	247	496	27618	c39373_g1,c50377_g2,c47264_g1,c48741_g1,c61536_g1
GO:0016741	transferase activity, transferring one-carbon groups	molecular_function	0.52672	1	6	247	581	27618	c43770_g3,c77776_g1,c35594_g1,c61536_g1,c48517_g1,c42614_g1
GO:0019867	outer membrane	cellular_component	0.5277	1	2	247	176	27618	c52562_g1,c45420_g2
GO:0019866	organelle inner membrane	cellular_component	0.52982	1	3	247	322	27618	c51820_g1,c46006_g1,c70186_g1
GO:0008171	O-methyltransferase activity	molecular_function	0.53062	1	1	247	67	27618	c61536_g1
GO:0034641	cellular nitrogen compound metabolic process	biological_process	0.53177	1	70	247	7624	27618	c69792_g1,c48705_g1,c77776_g1,c51534_g1,c43770_g3,c52562_g1,c42488_g1,c49704_g2,c45042_g1,c49527_g4,c45061_g2,c30638_g1,c48273_g2,c46916_g1,c44490_g1,c53149_g1,c47264_g1,c47681_g1,c40192_g1,c38857_g1,c48970_g1,c39373_g1,c35594_g2,c41959_g1,c46074_g1,c38029_g1,c52671_g1,c50086_g1,c50306_g1,c40834_g1,c43990_g1,c44213_g1,c47832_g9,c50608_g1,c45851_g1,c49392_g1,c35306_g1,c43770_g1,c37748_g1,c39299_g1…
GO:0009058	biosynthetic process	biological_process	0.53311	1	69	247	7446	27618	c48119_g1,c49668_g2,c45397_g1,c51323_g1,c42541_g1,c39097_g2,c45564_g1,c47382_g1,c48221_g1,c39012_g1,c16903_g1,c51820_g1,c44100_g1,c35594_g1,c40508_g1,c46196_g3,c45657_g1,c45769_g1,c40548_g1,c42078_g2,c45516_g1,c43152_g1,c46951_g1,c44539_g1,c45259_g1,c44104_g2,c51700_g1,c48898_g1,c46143_g1,c46441_g1,c48507_g1,c50974_g1,c37892_g1,c40104_g1,c46715_g1,c37748_g1,c39299_g1,c43770_g1,c35306_g1,c48243_g1…
GO:1901576	organic substance biosynthetic process	biological_process	0.53392	1	67	247	7249	27618	c35306_g1,c43770_g1,c39249_g1,c45068_g1,c48243_g1,c43034_g1,c44213_g1,c50608_g1,c47832_g9,c46074_g1,c31377_g1,c50306_g1,c50086_g1,c41959_g1,c35594_g2,c38857_g1,c46059_g3,c30638_g1,c45061_g2,c53149_g1,c44490_g1,c46916_g1,c48273_g2,c48705_g1,c52434_g1,c69792_g1,c45963_g1,c49704_g2,c52562_g1,c43770_g3,c51534_g1,c45397_g1,c49668_g2,c48119_g1,c45564_g1,c42541_g1,c39097_g2,c51323_g1,c51820_g1,c16903_g1…
GO:0016874	ligase activity	molecular_function	0.5341	1	10	247	961	27618	c52562_g1,c50683_g1,c42488_g1,c45259_g1,c46006_g1,c38857_g1,c45405_g1,c44036_g1,c50974_g1,c49668_g2
GO:0015711	organic anion transport	biological_process	0.53495	1	2	247	180	27618	c52434_g1,c46169_g2
GO:0042168	heme metabolic process	biological_process	0.53588	1	1	247	64	27618	c50306_g1
GO:0043167	ion binding	molecular_function	0.53711	1	74	247	7803	27618	c5725_g1,c38683_g1,c38857_g1,c39373_g1,c35594_g2,c49602_g1,c39183_g1,c41220_g1,c41322_g1,c49527_g4,c48273_g2,c46916_g1,c39976_g1,c48705_g1,c50204_g2,c69792_g1,c41707_g1,c37510_g1,c51007_g1,c77776_g1,c42488_g1,c29891_g1,c50571_g1,c39243_g1,c52652_g1,c48045_g1,c37329_g1,c49487_g1,c48866_g1,c47832_g9,c45851_g1,c48251_g1,c38015_g1,c44396_g1,c52671_g1,c37677_g1,c35697_g1,c40548_g1,c45657_g1,c42986_g1,…
GO:0008757	S-adenosylmethionine-dependent methyltransferase activity	molecular_function	0.53775	1	2	247	175	27618	c35594_g1,c77776_g1
GO:0050896	response to stimulus	biological_process	0.54045	1	34	247	3587	27618	c39911_g1,c45259_g1,c40192_g1,c36391_g1,c46059_g3,c38857_g1,c38078_g1,c42986_g1,c40065_g1,c38683_g1,c34322_g2,c42488_g1,c46715_g1,c52434_g1,c41992_g1,c50974_g1,c37892_g1,c49527_g4,c35150_g1,c46150_g1,c48243_g1,c33135_g1,c94009_g1,c48517_g1,c45405_g1,c50289_g1,c49668_g2,c43615_g2,c37677_g1,c40834_g1,c38015_g1,c42871_g1,c45851_g1,c39012_g1
GO:0012501	programmed cell death	biological_process	0.54115	1	1	247	85	27618	c50289_g1
GO:0030414	peptidase inhibitor activity	molecular_function	0.54417	1	1	247	96	27618	c86227_g1
GO:0061134	peptidase regulator activity	molecular_function	0.54417	1	1	247	96	27618	c86227_g1
GO:0055080	cation homeostasis	biological_process	0.54517	1	1	247	77	27618	c69792_g1
GO:0006974	response to DNA damage stimulus	biological_process	0.54537	1	6	247	560	27618	c49668_g2,c45259_g1,c50974_g1,c45851_g1,c42488_g1,c38857_g1
GO:0006812	cation transport	biological_process	0.54795	1	13	247	1356	27618	c46362_g1,c50306_g1,c40508_g1,c70186_g1,c49487_g1,c37748_g1,c48618_g1,c35594_g2,c44036_g1,c39373_g1,c48273_g2,c51820_g1,c38313_g1
GO:0044448	cell cortex part	cellular_component	0.54926	1	1	247	82	27618	c49392_g1
GO:0031461	cullin-RING ubiquitin ligase complex	cellular_component	0.54945	1	3	247	272	27618	c45259_g1,c42488_g1,c45405_g1
GO:0009082	branched-chain amino acid biosynthetic process	biological_process	0.55054	1	1	247	79	27618	c16903_g1
GO:0050801	ion homeostasis	biological_process	0.55058	1	1	247	78	27618	c69792_g1
GO:0005887	integral to plasma membrane	cellular_component	0.55135	1	1	247	87	27618	c39373_g1
GO:0016879	ligase activity, forming carbon-nitrogen bonds	molecular_function	0.55163	1	6	247	582	27618	c45259_g1,c45405_g1,c50683_g1,c44036_g1,c42488_g1,c46006_g1
GO:0016192	vesicle-mediated transport	biological_process	0.55217	1	6	247	593	27618	c5725_g1,c39249_g1,c43615_g2,c49591_g1,c49392_g1,c40676_g1
GO:0008094	DNA-dependent ATPase activity	molecular_function	0.55265	1	1	247	83	27618	c47681_g1
GO:0032318	regulation of Ras GTPase activity	biological_process	0.55275	1	1	247	68	27618	c49527_g4
GO:0034622	cellular macromolecular complex assembly	biological_process	0.55328	1	3	247	303	27618	c39373_g1,c37314_g1,c47264_g1
GO:0034654	nucleobase-containing compound biosynthetic process	biological_process	0.55535	1	28	247	2950	27618	c50086_g1,c49704_g2,c46715_g1,c51534_g1,c44100_g1,c46074_g1,c39299_g1,c69792_g1,c37748_g1,c53149_g1,c46916_g1,c44213_g1,c51820_g1,c39012_g1,c45061_g2,c44539_g1,c45259_g1,c44104_g2,c43152_g1,c48898_g1,c45564_g1,c46441_g1,c42541_g1,c41959_g1,c48119_g1,c35594_g2,c35306_g1,c45397_g1
GO:0006457	protein folding	biological_process	0.55634	1	3	247	283	27618	c48252_g1,c49587_g2,c45790_g1
GO:0015078	hydrogen ion transmembrane transporter activity	molecular_function	0.55753	1	5	247	536	27618	c40508_g1,c44036_g1,c70186_g1,c35594_g2,c51820_g1
GO:0006355	regulation of transcription, DNA-dependent	biological_process	0.55769	1	20	247	2067	27618	c44213_g1,c45061_g2,c39012_g1,c46916_g1,c39299_g1,c46074_g1,c37748_g1,c49704_g2,c46715_g1,c44100_g1,c51534_g1,c45397_g1,c35306_g1,c41959_g1,c45564_g1,c48898_g1,c42541_g1,c44104_g2,c44539_g1,c43152_g1
GO:0016836	hydro-lyase activity	molecular_function	0.55926	1	1	247	85	27618	c41322_g1
GO:0006811	ion transport	biological_process	0.56188	1	16	247	1692	27618	c38313_g1,c35594_g2,c39373_g1,c51066_g1,c49487_g1,c46362_g1,c51820_g1,c44036_g1,c48273_g2,c46169_g2,c52434_g1,c48618_g1,c37748_g1,c70186_g1,c40508_g1,c50306_g1
GO:0031406	carboxylic acid binding	molecular_function	0.56217	1	1	247	78	27618	c44710_g2
GO:2001141	regulation of RNA biosynthetic process	biological_process	0.56266	1	20	247	2072	27618	c37748_g1,c39299_g1,c46074_g1,c44100_g1,c51534_g1,c49704_g2,c46715_g1,c39012_g1,c45061_g2,c44213_g1,c46916_g1,c42541_g1,c45564_g1,c48898_g1,c43152_g1,c44104_g2,c44539_g1,c45397_g1,c35306_g1,c41959_g1
GO:0009112	nucleobase metabolic process	biological_process	0.56338	1	5	247	530	27618	c35594_g2,c45259_g1,c53149_g1,c50086_g1,c46441_g1
GO:0048869	cellular developmental process	biological_process	0.564	1	2	247	211	27618	c42453_g2,c52562_g1
GO:0006568	tryptophan metabolic process	biological_process	0.56624	1	2	247	183	27618	c50306_g1,c46951_g1
GO:0006586	indolalkylamine metabolic process	biological_process	0.56624	1	2	247	183	27618	c50306_g1,c46951_g1
GO:0051252	regulation of RNA metabolic process	biological_process	0.56773	1	22	247	2309	27618	c41959_g1,c45397_g1,c35306_g1,c45773_g1,c44539_g1,c44104_g2,c43152_g1,c48898_g1,c45564_g1,c42541_g1,c46916_g1,c44213_g1,c45061_g2,c39012_g1,c46715_g1,c52671_g1,c49704_g2,c51534_g1,c44100_g1,c46074_g1,c39299_g1,c37748_g1
GO:1901657	glycosyl compound metabolic process	biological_process	0.57124	1	8	247	868	27618	c41844_g1,c43770_g3,c51820_g1,c42078_g2,c49527_g4,c50608_g1,c43770_g1,c48119_g1
GO:0000902	cell morphogenesis	biological_process	0.57213	1	1	247	89	27618	c42453_g2
GO:0072511	divalent inorganic cation transport	biological_process	0.57318	1	2	247	183	27618	c38313_g1,c48273_g2
GO:0000287	magnesium ion binding	molecular_function	0.57354	1	2	247	193	27618	c47340_g1,c52380_g1
GO:0043414	macromolecule methylation	biological_process	0.57387	1	2	247	178	27618	c35594_g1,c77776_g1
GO:0016459	myosin complex	cellular_component	0.57538	1	1	247	85	27618	c5725_g1
GO:0070925	organelle assembly	biological_process	0.57828	1	1	247	90	27618	c37892_g1
GO:0019829	cation-transporting ATPase activity	molecular_function	0.5805	1	1	247	94	27618	c44036_g1
GO:0004129	cytochrome-c oxidase activity	molecular_function	0.58211	1	1	247	91	27618	c70186_g1
GO:0016675	oxidoreductase activity, acting on a heme group of donors	molecular_function	0.58211	1	1	247	91	27618	c70186_g1
GO:0016676	oxidoreductase activity, acting on a heme group of donors, oxygen as acceptor	molecular_function	0.58211	1	1	247	91	27618	c70186_g1
GO:0045277	respiratory chain complex IV	cellular_component	0.58211	1	1	247	91	27618	c70186_g1
GO:0004806	triglyceride lipase activity	molecular_function	0.58311	1	1	247	78	27618	c50086_g1
GO:0006725	cellular aromatic compound metabolic process	biological_process	0.58334	1	68	247	7507	27618	c48119_g1,c49668_g2,c45773_g1,c45397_g1,c51323_g1,c42541_g1,c45564_g1,c39012_g1,c51820_g1,c44100_g1,c35594_g1,c37314_g1,c40548_g1,c42078_g2,c43152_g1,c44539_g1,c46951_g1,c45259_g1,c44104_g2,c51700_g1,c48898_g1,c43770_g2,c46441_g1,c48507_g1,c50974_g1,c51102_g1,c41844_g1,c86186_g1,c46715_g1,c51558_g2,c37748_g1,c39299_g1,c43770_g1,c35306_g1,c49392_g1,c45851_g1,c50608_g1,c47832_g9,c43990_g1,c44213_g1…
GO:0006123	mitochondrial electron transport, cytochrome c to oxygen	biological_process	0.58346	1	1	247	92	27618	c70186_g1
GO:0012505	endomembrane system	cellular_component	0.58397	1	5	247	503	27618	c46006_g1,c49591_g1,c40676_g1,c35594_g1,c45042_g1
GO:0044085	cellular component biogenesis	biological_process	0.58646	1	13	247	1504	27618	c40508_g1,c48243_g1,c39249_g1,c51426_g1,c49272_g1,c39097_g2,c37892_g1,c47264_g1,c499_g1,c39373_g1,c37314_g1,c44213_g1,c43990_g1
GO:0016247	channel regulator activity	molecular_function	0.58744	1	1	247	101	27618	c38313_g1
GO:0006865	amino acid transport	biological_process	0.58841	1	1	247	90	27618	c52434_g1
GO:0000003	reproduction	biological_process	0.58912	1	4	247	441	27618	c45564_g1,c36094_g2,c45769_g1,c37677_g1
GO:0007275	multicellular organismal development	biological_process	0.58916	1	3	247	326	27618	c45769_g1,c37677_g1,c35705_g1
GO:0031072	heat shock protein binding	molecular_function	0.59183	1	1	247	82	27618	c38022_g1
GO:0008080	N-acetyltransferase activity	molecular_function	0.5923	1	1	247	84	27618	c46196_g3
GO:0032989	cellular component morphogenesis	biological_process	0.59288	1	1	247	98	27618	c42453_g2
GO:0048856	anatomical structure development	biological_process	0.59449	1	3	247	339	27618	c45769_g1,c37677_g1,c42453_g2
GO:0005829	cytosol	cellular_component	0.59485	1	2	247	215	27618	c48252_g1,c52434_g1
GO:0005657	replication fork	cellular_component	0.59732	1	3	247	286	27618	c50974_g1,c49668_g2,c38857_g1
GO:0006560	proline metabolic process	biological_process	0.59887	1	1	247	95	27618	c48119_g1
GO:0005938	cell cortex	cellular_component	0.60254	1	1	247	94	27618	c49392_g1
GO:0046483	heterocycle metabolic process	biological_process	0.60306	1	68	247	7545	27618	c42078_g2,c40548_g1,c37314_g1,c48898_g1,c43770_g2,c46441_g1,c51700_g1,c46951_g1,c44539_g1,c45259_g1,c44104_g2,c43152_g1,c50974_g1,c48507_g1,c39299_g1,c37748_g1,c86186_g1,c46715_g1,c41844_g1,c51558_g2,c45397_g1,c45773_g1,c49668_g2,c48119_g1,c45564_g1,c42541_g1,c51323_g1,c51820_g1,c39012_g1,c47382_g1,c35594_g1,c44100_g1,c41959_g1,c38857_g1,c35594_g2,c48970_g1,c39373_g1,c47681_g1,c30638_g1,c45061_g2…
GO:0033178	proton-transporting two-sector ATPase complex, catalytic domain	cellular_component	0.60401	1	1	247	98	27618	c44036_g1
GO:0015698	inorganic anion transport	biological_process	0.60612	1	1	247	98	27618	c48618_g1
GO:0007265	Ras protein signal transduction	biological_process	0.6074	1	1	247	82	27618	c49527_g4
GO:0046578	regulation of Ras protein signal transduction	biological_process	0.6074	1	1	247	82	27618	c49527_g4
GO:0018193	peptidyl-amino acid modification	biological_process	0.60885	1	1	247	99	27618	c45790_g1
GO:0019219	regulation of nucleobase-containing compound metabolic process	biological_process	0.61088	1	23	247	2456	27618	c44213_g1,c49527_g4,c39012_g1,c45061_g2,c46916_g1,c39299_g1,c46074_g1,c37748_g1,c46715_g1,c52671_g1,c49704_g2,c51534_g1,c44100_g1,c45397_g1,c35306_g1,c45773_g1,c41959_g1,c45564_g1,c48898_g1,c42541_g1,c44104_g2,c44539_g1,c43152_g1
GO:0015002	heme-copper terminal oxidase activity	molecular_function	0.61141	1	1	247	101	27618	c70186_g1
GO:0009247	glycolipid biosynthetic process	biological_process	0.61191	1	1	247	93	27618	c35594_g1
GO:0051171	regulation of nitrogen compound metabolic process	biological_process	0.61232	1	23	247	2458	27618	c52671_g1,c46715_g1,c49704_g2,c51534_g1,c44100_g1,c46074_g1,c39299_g1,c37748_g1,c46916_g1,c44213_g1,c39012_g1,c49527_g4,c45061_g2,c44539_g1,c44104_g2,c43152_g1,c48898_g1,c45564_g1,c42541_g1,c41959_g1,c45397_g1,c35306_g1,c45773_g1
GO:0022890	inorganic cation transmembrane transporter activity	molecular_function	0.61392	1	8	247	885	27618	c48618_g1,c70186_g1,c40508_g1,c51820_g1,c39373_g1,c44036_g1,c35594_g2,c48273_g2
GO:0016042	lipid catabolic process	biological_process	0.61674	1	2	247	195	27618	c45405_g1,c50086_g1
GO:0048878	chemical homeostasis	biological_process	0.61779	1	1	247	92	27618	c69792_g1
GO:0009605	response to external stimulus	biological_process	0.61865	1	1	247	108	27618	c37892_g1
GO:0015079	potassium ion transmembrane transporter activity	molecular_function	0.62096	1	1	247	107	27618	c39373_g1
GO:0072521	purine-containing compound metabolic process	biological_process	0.62191	1	10	247	1138	27618	c46441_g1,c50086_g1,c41844_g1,c45259_g1,c51820_g1,c49527_g4,c50608_g1,c53149_g1,c35594_g2,c48119_g1
GO:0046467	membrane lipid biosynthetic process	biological_process	0.62336	1	1	247	96	27618	c35594_g1
GO:0042430	indole-containing compound metabolic process	biological_process	0.6256	1	2	247	204	27618	c50306_g1,c46951_g1
GO:0031399	regulation of protein modification process	biological_process	0.62565	1	1	247	97	27618	c37314_g1
GO:0006566	threonine metabolic process	biological_process	0.6259	1	1	247	100	27618	c42614_g1
GO:0016627	oxidoreductase activity, acting on the CH-CH group of donors	molecular_function	0.62653	1	2	247	209	27618	c46951_g1,c50306_g1
GO:0015077	monovalent inorganic cation transmembrane transporter activity	molecular_function	0.62671	1	6	247	695	27618	c51820_g1,c40508_g1,c39373_g1,c70186_g1,c44036_g1,c35594_g2
GO:0009060	aerobic respiration	biological_process	0.62928	1	1	247	114	27618	c70186_g1
GO:0008565	protein transporter activity	molecular_function	0.63214	1	1	247	94	27618	c43615_g2
GO:0006525	arginine metabolic process	biological_process	0.63368	1	1	247	105	27618	c48119_g1
GO:0060589	nucleoside-triphosphatase regulator activity	molecular_function	0.63378	1	2	247	214	27618	c49527_g4,c38313_g1
GO:0016053	organic acid biosynthetic process	biological_process	0.63438	1	7	247	769	27618	c46951_g1,c37892_g1,c50306_g1,c40104_g1,c31377_g1,c52434_g1,c16903_g1
GO:0046394	carboxylic acid biosynthetic process	biological_process	0.63438	1	7	247	769	27618	c40104_g1,c16903_g1,c52434_g1,c31377_g1,c37892_g1,c50306_g1,c46951_g1
GO:0051056	regulation of small GTPase mediated signal transduction	biological_process	0.63515	1	1	247	91	27618	c49527_g4
GO:0050790	regulation of catalytic activity	biological_process	0.63659	1	3	247	333	27618	c47279_g1,c49527_g4,c86227_g1
GO:0005789	endoplasmic reticulum membrane	cellular_component	0.63944	1	2	247	219	27618	c45042_g1,c35594_g1
GO:0006012	galactose metabolic process	biological_process	0.64137	1	1	247	108	27618	c49602_g1
GO:0016482	cytoplasmic transport	biological_process	0.64286	1	3	247	325	27618	c40676_g1,c47382_g1,c49591_g1
GO:0042175	nuclear outer membrane-endoplasmic reticulum membrane network	cellular_component	0.64287	1	2	247	220	27618	c45042_g1,c35594_g1
GO:0016410	N-acyltransferase activity	molecular_function	0.64617	1	1	247	98	27618	c46196_g3
GO:0072528	pyrimidine-containing compound biosynthetic process	biological_process	0.64619	1	1	247	107	27618	c48507_g1
GO:0051082	unfolded protein binding	molecular_function	0.64691	1	2	247	219	27618	c38022_g1,c48252_g1
GO:2000112	regulation of cellular macromolecule biosynthetic process	biological_process	0.64719	1	21	247	2287	27618	c49704_g2,c46715_g1,c51534_g1,c44100_g1,c46074_g1,c39299_g1,c37748_g1,c46916_g1,c44213_g1,c45061_g2,c39012_g1,c44539_g1,c44104_g2,c43152_g1,c48898_g1,c45564_g1,c42541_g1,c51700_g1,c41959_g1,c35306_g1,c45397_g1
GO:0006414	translational elongation	biological_process	0.64878	1	1	247	113	27618	c51700_g1
GO:0042157	lipoprotein metabolic process	biological_process	0.64959	1	1	247	103	27618	c35594_g1
GO:0030258	lipid modification	biological_process	0.65023	1	1	247	110	27618	c47382_g1
GO:0065009	regulation of molecular function	biological_process	0.65036	1	3	247	338	27618	c86227_g1,c49527_g4,c47279_g1
GO:0010556	regulation of macromolecule biosynthetic process	biological_process	0.65164	1	21	247	2292	27618	c43152_g1,c44104_g2,c44539_g1,c51700_g1,c42541_g1,c45564_g1,c48898_g1,c41959_g1,c45397_g1,c35306_g1,c44100_g1,c51534_g1,c49704_g2,c46715_g1,c37748_g1,c39299_g1,c46074_g1,c46916_g1,c45061_g2,c39012_g1,c44213_g1
GO:0009067	aspartate family amino acid biosynthetic process	biological_process	0.65243	1	1	247	102	27618	c50306_g1
GO:0015939	pantothenate metabolic process	biological_process	0.65414	1	1	247	95	27618	c50306_g1
GO:0015940	pantothenate biosynthetic process	biological_process	0.65414	1	1	247	95	27618	c50306_g1
GO:0031326	regulation of cellular biosynthetic process	biological_process	0.65483	1	21	247	2295	27618	c46916_g1,c45061_g2,c39012_g1,c44213_g1,c44100_g1,c51534_g1,c46715_g1,c49704_g2,c37748_g1,c46074_g1,c39299_g1,c41959_g1,c45397_g1,c35306_g1,c43152_g1,c44539_g1,c44104_g2,c42541_g1,c51700_g1,c48898_g1,c45564_g1
GO:0004540	ribonuclease activity	molecular_function	0.65507	1	2	247	250	27618	c52671_g1,c45773_g1
GO:0042254	ribosome biogenesis	biological_process	0.65588	1	7	247	896	27618	c40508_g1,c48243_g1,c37314_g1,c39249_g1,c44213_g1,c43990_g1,c39097_g2
GO:0009889	regulation of biosynthetic process	biological_process	0.65644	1	21	247	2297	27618	c43152_g1,c44539_g1,c44104_g2,c42541_g1,c51700_g1,c48898_g1,c45564_g1,c41959_g1,c35306_g1,c45397_g1,c51534_g1,c44100_g1,c46715_g1,c49704_g2,c37748_g1,c46074_g1,c39299_g1,c46916_g1,c39012_g1,c45061_g2,c44213_g1
GO:0006664	glycolipid metabolic process	biological_process	0.65793	1	2	247	214	27618	c35594_g1,c43034_g1
GO:0006184	GTP catabolic process	biological_process	0.66516	1	2	247	227	27618	c49527_g4,c41844_g1
GO:1901069	guanosine-containing compound catabolic process	biological_process	0.66516	1	2	247	227	27618	c41844_g1,c49527_g4
GO:0042398	cellular modified amino acid biosynthetic process	biological_process	0.66593	1	2	247	222	27618	c50306_g1,c31377_g1
GO:0022613	ribonucleoprotein complex biogenesis	biological_process	0.67026	1	7	247	906	27618	c40508_g1,c48243_g1,c37314_g1,c39249_g1,c44213_g1,c43990_g1,c39097_g2
GO:0005096	GTPase activator activity	molecular_function	0.673	1	1	247	101	27618	c49527_g4
GO:0042181	ketone biosynthetic process	biological_process	0.67454	1	1	247	118	27618	c48221_g1
GO:1901661	quinone metabolic process	biological_process	0.67454	1	1	247	118	27618	c48221_g1
GO:1901663	quinone biosynthetic process	biological_process	0.67454	1	1	247	118	27618	c48221_g1
GO:0080090	regulation of primary metabolic process	biological_process	0.67605	1	25	247	2763	27618	c44213_g1,c49527_g4,c45061_g2,c39012_g1,c46916_g1,c39299_g1,c46074_g1,c37748_g1,c49704_g2,c52671_g1,c46715_g1,c51534_g1,c44100_g1,c45397_g1,c35306_g1,c45773_g1,c41959_g1,c37314_g1,c45564_g1,c48898_g1,c51700_g1,c42541_g1,c44104_g2,c44539_g1,c43152_g1
GO:0016407	acetyltransferase activity	molecular_function	0.68068	1	1	247	107	27618	c46196_g3
GO:0015399	primary active transmembrane transporter activity	molecular_function	0.68272	1	2	247	248	27618	c43615_g2,c44036_g1
GO:0015405	P-P-bond-hydrolysis-driven transmembrane transporter activity	molecular_function	0.68272	1	2	247	248	27618	c44036_g1,c43615_g2
GO:0006139	nucleobase-containing compound metabolic process	biological_process	0.68341	1	61	247	6972	27618	c38029_g1,c46074_g1,c44100_g1,c50306_g1,c40834_g1,c50086_g1,c52671_g1,c35594_g1,c39012_g1,c43990_g1,c44213_g1,c51820_g1,c47832_g9,c50608_g1,c45851_g1,c42541_g1,c45564_g1,c49392_g1,c51323_g1,c45773_g1,c45397_g1,c35306_g1,c48119_g1,c43770_g1,c49668_g2,c69792_g1,c37748_g1,c48705_g1,c39299_g1,c42488_g1,c77776_g1,c51534_g1,c43770_g3,c51558_g2,c41844_g1,c49704_g2,c46715_g1,c45061_g2,c49527_g4,c30638_g1…
GO:0030154	cell differentiation	biological_process	0.68345	1	1	247	130	27618	c52562_g1
GO:0046039	GTP metabolic process	biological_process	0.68728	1	2	247	240	27618	c41844_g1,c49527_g4
GO:0042578	phosphoric ester hydrolase activity	molecular_function	0.68781	1	3	247	352	27618	c39772_g1,c44867_g1,c48705_g1
GO:0015629	actin cytoskeleton	cellular_component	0.68809	1	1	247	115	27618	c5725_g1
GO:0006643	membrane lipid metabolic process	biological_process	0.68834	1	2	247	227	27618	c43034_g1,c35594_g1
GO:0042625	ATPase activity, coupled to transmembrane movement of ions	molecular_function	0.69005	1	1	247	126	27618	c44036_g1
GO:0071840	cellular component organization or biogenesis	biological_process	0.69236	1	20	247	2388	27618	c44213_g1,c43990_g1,c37892_g1,c47264_g1,c499_g1,c42453_g2,c46150_g2,c51426_g1,c48563_g1,c40508_g1,c34706_g1,c37314_g1,c39373_g1,c39249_g1,c49272_g1,c38337_g1,c39097_g2,c48243_g1,c46150_g1,c45248_g1
GO:0042180	cellular ketone metabolic process	biological_process	0.69343	1	1	247	123	27618	c48221_g1
GO:0022891	substrate-specific transmembrane transporter activity	molecular_function	0.69435	1	12	247	1392	27618	c48273_g2,c39373_g1,c35594_g2,c44036_g1,c51066_g1,c43615_g2,c51820_g1,c70186_g1,c40508_g1,c48618_g1,c46169_g2,c52434_g1
GO:0005216	ion channel activity	molecular_function	0.69508	1	2	247	254	27618	c39373_g1,c51066_g1
GO:0022838	substrate-specific channel activity	molecular_function	0.69508	1	2	247	254	27618	c51066_g1,c39373_g1
GO:0000276	mitochondrial proton-transporting ATP synthase complex, coupling factor F(o)	cellular_component	0.69564	1	1	247	137	27618	c51820_g1
GO:0004721	phosphoprotein phosphatase activity	molecular_function	0.69766	1	1	247	118	27618	c39772_g1
GO:0030234	enzyme regulator activity	molecular_function	0.69895	1	4	247	499	27618	c47279_g1,c49527_g4,c86227_g1,c38313_g1
GO:0006563	L-serine metabolic process	biological_process	0.69985	1	1	247	127	27618	c42614_g1
GO:0051649	establishment of localization in cell	biological_process	0.70012	1	10	247	1100	27618	c43615_g2,c5725_g1,c18265_g1,c40676_g1,c47382_g1,c49591_g1,c39249_g1,c46169_g2,c43034_g1,c49392_g1
GO:0015075	ion transmembrane transporter activity	molecular_function	0.70102	1	11	247	1286	27618	c70186_g1,c40508_g1,c46169_g2,c52434_g1,c48618_g1,c39373_g1,c44036_g1,c35594_g2,c48273_g2,c51066_g1,c51820_g1
GO:1901068	guanosine-containing compound metabolic process	biological_process	0.70297	1	2	247	246	27618	c41844_g1,c49527_g4
GO:0009309	amine biosynthetic process	biological_process	0.70513	1	1	247	121	27618	c48119_g1
GO:0042401	cellular biogenic amine biosynthetic process	biological_process	0.70513	1	1	247	121	27618	c48119_g1
GO:0046907	intracellular transport	biological_process	0.70999	1	9	247	989	27618	c43615_g2,c5725_g1,c18265_g1,c40676_g1,c47382_g1,c49591_g1,c39249_g1,c46169_g2,c43034_g1
GO:0010468	regulation of gene expression	biological_process	0.7101	1	21	247	2367	27618	c37748_g1,c39299_g1,c46074_g1,c44100_g1,c51534_g1,c49704_g2,c46715_g1,c39012_g1,c45061_g2,c44213_g1,c46916_g1,c51700_g1,c42541_g1,c45564_g1,c48898_g1,c43152_g1,c44104_g2,c44539_g1,c35306_g1,c45397_g1,c41959_g1
GO:0044421	extracellular region part	cellular_component	0.71086	1	3	247	371	27618	c38015_g1,c38683_g1,c37677_g1
GO:0015267	channel activity	molecular_function	0.71209	1	2	247	263	27618	c39373_g1,c51066_g1
GO:0022803	passive transmembrane transporter activity	molecular_function	0.71209	1	2	247	263	27618	c39373_g1,c51066_g1
GO:0030246	carbohydrate binding	molecular_function	0.71298	1	2	247	236	27618	c38337_g1,c47382_g1
GO:0060255	regulation of macromolecule metabolic process	biological_process	0.71323	1	24	247	2717	27618	c41959_g1,c37314_g1,c45397_g1,c35306_g1,c45773_g1,c44539_g1,c44104_g2,c43152_g1,c48898_g1,c45564_g1,c42541_g1,c51700_g1,c46916_g1,c44213_g1,c45061_g2,c39012_g1,c46715_g1,c52671_g1,c49704_g2,c51534_g1,c44100_g1,c46074_g1,c39299_g1,c37748_g1
GO:0006818	hydrogen transport	biological_process	0.71379	1	5	247	647	27618	c51820_g1,c70186_g1,c35594_g2,c44036_g1,c40508_g1
GO:0015992	proton transport	biological_process	0.71379	1	5	247	647	27618	c51820_g1,c40508_g1,c44036_g1,c70186_g1,c35594_g2
GO:0019220	regulation of phosphate metabolic process	biological_process	0.71392	1	2	247	242	27618	c49527_g4,c37314_g1
GO:0051174	regulation of phosphorus metabolic process	biological_process	0.71392	1	2	247	242	27618	c37314_g1,c49527_g4
GO:0006913	nucleocytoplasmic transport	biological_process	0.71416	1	1	247	112	27618	c47382_g1
GO:0051169	nuclear transport	biological_process	0.71416	1	1	247	112	27618	c47382_g1
GO:0042451	purine nucleoside biosynthetic process	biological_process	0.71445	1	2	247	291	27618	c48119_g1,c51820_g1
GO:0046129	purine ribonucleoside biosynthetic process	biological_process	0.71445	1	2	247	291	27618	c51820_g1,c48119_g1
GO:0006461	protein complex assembly	biological_process	0.7146	1	2	247	260	27618	c37314_g1,c51426_g1
GO:0070271	protein complex biogenesis	biological_process	0.7146	1	2	247	260	27618	c37314_g1,c51426_g1
GO:0005261	cation channel activity	molecular_function	0.71686	1	1	247	130	27618	c39373_g1
GO:0031966	mitochondrial membrane	cellular_component	0.71791	1	3	247	415	27618	c46169_g2,c51820_g1,c70186_g1
GO:0003735	structural constituent of ribosome	molecular_function	0.71829	1	5	247	729	27618	c48243_g1,c40508_g1,c39097_g2,c44213_g1,c39249_g1
GO:1901700	response to oxygen-containing compound	biological_process	0.71833	1	1	247	126	27618	c37677_g1
GO:0044699	single-organism process	biological_process	0.71903	1	70	247	7661	27618	c48273_g2,c47264_g1,c44490_g1,c18265_g1,c49527_g4,c41322_g1,c30638_g1,c52562_g1,c42488_g1,c52434_g1,c69792_g1,c48705_g1,c50024_g1,c46150_g2,c35594_g2,c39373_g1,c38857_g1,c38683_g1,c5725_g1,c35705_g1,c38337_g1,c44036_g1,c45851_g1,c50306_g1,c40834_g1,c37677_g1,c38015_g1,c48563_g1,c48618_g1,c42453_g2,c45405_g1,c50289_g1,c49487_g1,c46362_g1,c49392_g1,c45068_g1,c43034_g1,c33135_g1,c48517_g1,c39249_g1,…
GO:0033124	regulation of GTP catabolic process	biological_process	0.72108	1	1	247	117	27618	c49527_g4
GO:0043087	regulation of GTPase activity	biological_process	0.72108	1	1	247	117	27618	c49527_g4
GO:0016758	transferase activity, transferring hexosyl groups	molecular_function	0.72653	1	4	247	501	27618	c47038_g3,c48091_g1,c47382_g1,c47038_g5
GO:0019222	regulation of metabolic process	biological_process	0.73022	1	27	247	3068	27618	c49527_g4,c39012_g1,c45061_g2,c44213_g1,c46916_g1,c37748_g1,c46074_g1,c39299_g1,c51534_g1,c47279_g1,c44100_g1,c46715_g1,c52671_g1,c49704_g2,c86227_g1,c45773_g1,c35306_g1,c45397_g1,c37314_g1,c41959_g1,c42541_g1,c51700_g1,c48898_g1,c45564_g1,c43152_g1,c44539_g1,c44104_g2
GO:0009066	aspartate family amino acid metabolic process	biological_process	0.73078	1	3	247	376	27618	c42614_g1,c50306_g1,c46951_g1
GO:0005753	mitochondrial proton-transporting ATP synthase complex	cellular_component	0.73237	1	1	247	151	27618	c51820_g1
GO:0009118	regulation of nucleoside metabolic process	biological_process	0.73259	1	1	247	122	27618	c49527_g4
GO:0030811	regulation of nucleotide catabolic process	biological_process	0.73259	1	1	247	122	27618	c49527_g4
GO:0033121	regulation of purine nucleotide catabolic process	biological_process	0.73259	1	1	247	122	27618	c49527_g4
GO:1900542	regulation of purine nucleotide metabolic process	biological_process	0.73259	1	1	247	122	27618	c49527_g4
GO:0005083	small GTPase regulator activity	molecular_function	0.73505	1	1	247	125	27618	c49527_g4
GO:0051276	chromosome organization	biological_process	0.73602	1	2	247	275	27618	c47264_g1,c39373_g1
GO:0031323	regulation of cellular metabolic process	biological_process	0.73784	1	25	247	2856	27618	c41959_g1,c37314_g1,c35306_g1,c45397_g1,c45773_g1,c44104_g2,c44539_g1,c43152_g1,c45564_g1,c48898_g1,c51700_g1,c42541_g1,c46916_g1,c44213_g1,c49527_g4,c39012_g1,c45061_g2,c52671_g1,c46715_g1,c49704_g2,c51534_g1,c44100_g1,c39299_g1,c46074_g1,c37748_g1
GO:0005743	mitochondrial inner membrane	cellular_component	0.74072	1	2	247	305	27618	c51820_g1,c70186_g1
GO:0016706	oxidoreductase activity, acting on paired donors, with incorporation or reduction of molecular oxygen, 2-oxoglutarate as one donor, and incorporation of one atom each of oxygen into both donors	molecular_function	0.74103	1	1	247	137	27618	c47304_g2
GO:0005886	plasma membrane	cellular_component	0.74178	1	5	247	645	27618	c39841_g1,c49272_g1,c50289_g1,c39373_g1,c45259_g1
GO:0009451	RNA modification	biological_process	0.74428	1	2	247	240	27618	c35594_g1,c77776_g1
GO:0070469	respiratory chain	cellular_component	0.74753	1	1	247	155	27618	c70186_g1
GO:0005740	mitochondrial envelope	cellular_component	0.74761	1	3	247	436	27618	c46169_g2,c51820_g1,c70186_g1
GO:0006352	DNA-dependent transcription, initiation	biological_process	0.75009	1	1	247	143	27618	c49704_g2
GO:0046915	transition metal ion transmembrane transporter activity	molecular_function	0.75207	1	1	247	129	27618	c48273_g2
GO:0045263	proton-transporting ATP synthase complex, coupling factor F(o)	cellular_component	0.75263	1	1	247	162	27618	c51820_g1
GO:0016831	carboxy-lyase activity	molecular_function	0.75609	1	1	247	147	27618	c48119_g1
GO:0044270	cellular nitrogen compound catabolic process	biological_process	0.75933	1	4	247	543	27618	c48970_g1,c86186_g1,c41844_g1,c49527_g4
GO:0043170	macromolecule metabolic process	biological_process	0.75968	1	93	247	10511	27618	c39249_g1,c49185_g1,c49487_g1,c48243_g1,c43034_g1,c52652_g1,c49392_g1,c45790_g1,c35306_g1,c43770_g1,c45405_g1,c48563_g1,c44396_g1,c38015_g1,c46074_g1,c38029_g1,c52671_g1,c39772_g1,c50086_g1,c48252_g1,c43990_g1,c44213_g1,c44036_g1,c50608_g1,c45851_g1,c48091_g1,c47832_g9,c49602_g1,c38337_g1,c47681_g1,c34896_g1,c50683_g1,c35163_g1,c38857_g1,c39373_g1,c35594_g2,c41959_g1,c69792_g1,c52434_g1,c51534_g1…
GO:0046700	heterocycle catabolic process	biological_process	0.76033	1	4	247	548	27618	c49527_g4,c41844_g1,c86186_g1,c48970_g1
GO:0006140	regulation of nucleotide metabolic process	biological_process	0.76056	1	1	247	134	27618	c49527_g4
GO:0022836	gated channel activity	molecular_function	0.76082	1	1	247	155	27618	c39373_g1
GO:0022839	ion gated channel activity	molecular_function	0.76082	1	1	247	155	27618	c39373_g1
GO:0009163	nucleoside biosynthetic process	biological_process	0.7613	1	2	247	315	27618	c51820_g1,c48119_g1
GO:0042455	ribonucleoside biosynthetic process	biological_process	0.7613	1	2	247	315	27618	c51820_g1,c48119_g1
GO:0022900	electron transport chain	biological_process	0.76806	1	2	247	299	27618	c35697_g1,c70186_g1
GO:0034470	ncRNA processing	biological_process	0.76831	1	3	247	372	27618	c46951_g1,c37314_g1,c43990_g1
GO:0033692	cellular polysaccharide biosynthetic process	biological_process	0.77092	1	3	247	372	27618	c42078_g2,c43770_g1,c43770_g3
GO:0008047	enzyme activator activity	molecular_function	0.77117	1	1	247	136	27618	c49527_g4
GO:0022892	substrate-specific transporter activity	molecular_function	0.7726	1	12	247	1478	27618	c51820_g1,c43615_g2,c51066_g1,c39373_g1,c35594_g2,c44036_g1,c48273_g2,c46169_g2,c52434_g1,c48618_g1,c40508_g1,c70186_g1
GO:0043604	amide biosynthetic process	biological_process	0.77606	1	1	247	133	27618	c50306_g1
GO:0005635	nuclear envelope	cellular_component	0.78412	1	1	247	137	27618	c46006_g1
GO:1901135	carbohydrate derivative metabolic process	biological_process	0.78442	1	14	247	1689	27618	c31377_g1,c38337_g1,c43034_g1,c35594_g1,c41844_g1,c45248_g1,c43770_g3,c34706_g1,c42078_g2,c51820_g1,c49527_g4,c50608_g1,c43770_g1,c48119_g1
GO:0051641	cellular localization	biological_process	0.78682	1	10	247	1196	27618	c49392_g1,c43034_g1,c46169_g2,c39249_g1,c49591_g1,c47382_g1,c40676_g1,c18265_g1,c5725_g1,c43615_g2
GO:0072522	purine-containing compound biosynthetic process	biological_process	0.79003	1	2	247	335	27618	c51820_g1,c48119_g1
GO:0044429	mitochondrial part	cellular_component	0.79094	1	3	247	467	27618	c51820_g1,c46169_g2,c70186_g1
GO:0000271	polysaccharide biosynthetic process	biological_process	0.79101	1	3	247	388	27618	c43770_g1,c43770_g3,c42078_g2
GO:0032268	regulation of cellular protein metabolic process	biological_process	0.79384	1	2	247	309	27618	c37314_g1,c51700_g1
GO:0009653	anatomical structure morphogenesis	biological_process	0.79447	1	1	247	181	27618	c42453_g2
GO:0008324	cation transmembrane transporter activity	molecular_function	0.7955	1	8	247	1043	27618	c51820_g1,c48273_g2,c39373_g1,c35594_g2,c44036_g1,c48618_g1,c40508_g1,c70186_g1
GO:0000041	transition metal ion transport	biological_process	0.79605	1	1	247	150	27618	c48273_g2
GO:1901361	organic cyclic compound catabolic process	biological_process	0.79661	1	4	247	579	27618	c41844_g1,c86186_g1,c48970_g1,c49527_g4
GO:0009064	glutamine family amino acid metabolic process	biological_process	0.7971	1	1	247	163	27618	c48119_g1
GO:0016757	transferase activity, transferring glycosyl groups	molecular_function	0.80066	1	5	247	682	27618	c40477_g1,c47038_g3,c48091_g1,c47038_g5,c47382_g1
GO:0019439	aromatic compound catabolic process	biological_process	0.80079	1	4	247	582	27618	c49527_g4,c48970_g1,c41844_g1,c86186_g1
GO:0051246	regulation of protein metabolic process	biological_process	0.80223	1	2	247	316	27618	c51700_g1,c37314_g1
GO:0016891	endoribonuclease activity, producing 5'-phosphomonoesters	molecular_function	0.80267	1	1	247	194	27618	c52671_g1
GO:0070085	glycosylation	biological_process	0.80352	1	1	247	154	27618	c47382_g1
GO:0042278	purine nucleoside metabolic process	biological_process	0.8066	1	5	247	726	27618	c51820_g1,c49527_g4,c50608_g1,c41844_g1,c48119_g1
GO:0046128	purine ribonucleoside metabolic process	biological_process	0.8066	1	5	247	726	27618	c48119_g1,c41844_g1,c50608_g1,c49527_g4,c51820_g1
GO:0071822	protein complex subunit organization	biological_process	0.80736	1	2	247	320	27618	c51426_g1,c37314_g1
GO:0042221	response to chemical stimulus	biological_process	0.80751	1	4	247	580	27618	c94009_g1,c39012_g1,c46715_g1,c37677_g1
GO:0006119	oxidative phosphorylation	biological_process	0.80829	1	2	247	331	27618	c70186_g1,c44036_g1
GO:0044260	cellular macromolecule metabolic process	biological_process	0.81163	1	84	247	9710	27618	c45061_g2,c46916_g1,c47038_g5,c47264_g1,c53149_g1,c52434_g1,c69792_g1,c42488_g1,c77776_g1,c43770_g3,c51534_g1,c45042_g1,c49704_g2,c39373_g1,c35594_g2,c38857_g1,c41959_g1,c38337_g1,c47681_g1,c49602_g1,c50683_g1,c43990_g1,c44213_g1,c44036_g1,c45851_g1,c50608_g1,c48091_g1,c47832_g9,c44396_g1,c48563_g1,c38015_g1,c38029_g1,c46074_g1,c48252_g1,c50086_g1,c52671_g1,c39772_g1,c45790_g1,c35306_g1,c45405_g1…
GO:0005783	endoplasmic reticulum	cellular_component	0.81259	1	3	247	448	27618	c49602_g1,c45042_g1,c35594_g1
GO:0005840	ribosome	cellular_component	0.81393	1	6	247	948	27618	c51700_g1,c39097_g2,c39249_g1,c44213_g1,c40508_g1,c48243_g1
GO:0030695	GTPase regulator activity	molecular_function	0.81679	1	1	247	164	27618	c49527_g4
GO:1901137	carbohydrate derivative biosynthetic process	biological_process	0.8173	1	7	247	930	27618	c51820_g1,c42078_g2,c31377_g1,c35594_g1,c48119_g1,c43770_g3,c43770_g1
GO:0070838	divalent metal ion transport	biological_process	0.81839	1	1	247	160	27618	c38313_g1
GO:0006814	sodium ion transport	biological_process	0.82127	1	1	247	173	27618	c46362_g1
GO:0009966	regulation of signal transduction	biological_process	0.82256	1	1	247	156	27618	c49527_g4
GO:0010646	regulation of cell communication	biological_process	0.82256	1	1	247	156	27618	c49527_g4
GO:0008238	exopeptidase activity	molecular_function	0.82427	1	1	247	166	27618	c46916_g1
GO:0005215	transporter activity	molecular_function	0.8247	1	16	247	2045	27618	c43946_g2,c48273_g2,c44036_g1,c51820_g1,c40508_g1,c70186_g1,c48618_g1,c52434_g1,c46169_g2,c51066_g1,c35594_g2,c39373_g1,c43615_g2,c42002_g1,c42002_g2,c46362_g1
GO:0023051	regulation of signaling	biological_process	0.825	1	1	247	157	27618	c49527_g4
GO:0044249	cellular biosynthetic process	biological_process	0.82555	1	59	247	7010	27618	c46074_g1,c31377_g1,c50086_g1,c35594_g1,c50306_g1,c40508_g1,c44100_g1,c44213_g1,c51820_g1,c39012_g1,c16903_g1,c47832_g9,c50608_g1,c47382_g1,c48221_g1,c39249_g1,c45564_g1,c39097_g2,c42541_g1,c43034_g1,c48243_g1,c45397_g1,c35306_g1,c49668_g2,c43770_g1,c48119_g1,c39299_g1,c69792_g1,c37748_g1,c52434_g1,c46715_g1,c49704_g2,c43770_g3,c51534_g1,c52562_g1,c40104_g1,c45061_g2,c50974_g1,c53149_g1,c37892_g1…
GO:0004521	endoribonuclease activity	molecular_function	0.82611	1	1	247	208	27618	c52671_g1
GO:0015985	energy coupled proton transport, down electrochemical gradient	biological_process	0.82734	1	1	247	208	27618	c51820_g1
GO:0015986	ATP synthesis coupled proton transport	biological_process	0.82734	1	1	247	208	27618	c51820_g1
GO:0003774	motor activity	molecular_function	0.82778	1	1	247	196	27618	c5725_g1
GO:0034637	cellular carbohydrate biosynthetic process	biological_process	0.82801	1	3	247	423	27618	c43770_g3,c43770_g1,c42078_g2
GO:0045259	proton-transporting ATP synthase complex	cellular_component	0.82927	1	1	247	209	27618	c51820_g1
GO:0009119	ribonucleoside metabolic process	biological_process	0.83052	1	5	247	752	27618	c51820_g1,c49527_g4,c41844_g1,c50608_g1,c48119_g1
GO:0006570	tyrosine metabolic process	biological_process	0.83155	1	1	247	173	27618	c51102_g1
GO:0006152	purine nucleoside catabolic process	biological_process	0.83454	1	2	247	346	27618	c41844_g1,c49527_g4
GO:0009143	nucleoside triphosphate catabolic process	biological_process	0.83454	1	2	247	346	27618	c49527_g4,c41844_g1
GO:0009146	purine nucleoside triphosphate catabolic process	biological_process	0.83454	1	2	247	346	27618	c41844_g1,c49527_g4
GO:0009203	ribonucleoside triphosphate catabolic process	biological_process	0.83454	1	2	247	346	27618	c49527_g4,c41844_g1
GO:0009207	purine ribonucleoside triphosphate catabolic process	biological_process	0.83454	1	2	247	346	27618	c49527_g4,c41844_g1
GO:0046130	purine ribonucleoside catabolic process	biological_process	0.83454	1	2	247	346	27618	c49527_g4,c41844_g1
GO:0004386	helicase activity	molecular_function	0.83698	1	4	247	531	27618	c50974_g1,c52671_g1,c49668_g2,c38857_g1
GO:0009164	nucleoside catabolic process	biological_process	0.83745	1	2	247	350	27618	c41844_g1,c49527_g4
GO:0042454	ribonucleoside catabolic process	biological_process	0.83745	1	2	247	350	27618	c41844_g1,c49527_g4
GO:1901658	glycosyl compound catabolic process	biological_process	0.83745	1	2	247	350	27618	c49527_g4,c41844_g1
GO:0008135	translation factor activity, nucleic acid binding	molecular_function	0.83832	1	1	247	196	27618	c51700_g1
GO:0016887	ATPase activity	molecular_function	0.83886	1	6	247	807	27618	c49668_g2,c52671_g1,c50974_g1,c44036_g1,c38857_g1,c47681_g1
GO:0033036	macromolecule localization	biological_process	0.8394	1	10	247	1290	27618	c49591_g1,c39249_g1,c33135_g1,c43034_g1,c78490_g1,c43615_g2,c18265_g1,c40676_g1,c47382_g1,c44036_g1
GO:0009154	purine ribonucleotide catabolic process	biological_process	0.83975	1	2	247	349	27618	c49527_g4,c41844_g1
GO:0009261	ribonucleotide catabolic process	biological_process	0.83975	1	2	247	349	27618	c49527_g4,c41844_g1
GO:0000785	chromatin	cellular_component	0.84061	1	2	247	331	27618	c39373_g1,c47264_g1
GO:0090304	nucleic acid metabolic process	biological_process	0.8414	1	47	247	5775	27618	c52671_g1,c35594_g1,c50086_g1,c44100_g1,c46074_g1,c38029_g1,c50608_g1,c47832_g9,c45851_g1,c44213_g1,c39012_g1,c43990_g1,c49392_g1,c45564_g1,c42541_g1,c49668_g2,c45397_g1,c35306_g1,c45773_g1,c49704_g2,c46715_g1,c51558_g2,c77776_g1,c51534_g1,c42488_g1,c39299_g1,c69792_g1,c37748_g1,c50974_g1,c47264_g1,c53149_g1,c46916_g1,c45061_g2,c46951_g1,c44539_g1,c45259_g1,c44104_g2,c43152_g1,c48898_g1,c46441_g1…
GO:0042775	mitochondrial ATP synthesis coupled electron transport	biological_process	0.84343	1	1	247	198	27618	c70186_g1
GO:0019752	carboxylic acid metabolic process	biological_process	0.84358	1	17	247	2150	27618	c51102_g1,c37892_g1,c45851_g1,c44056_g2,c44867_g1,c40104_g1,c16903_g1,c49565_g1,c50306_g1,c42614_g1,c52434_g1,c31377_g1,c48119_g1,c46951_g1,c94009_g1,c46143_g1,c40192_g1
GO:0006195	purine nucleotide catabolic process	biological_process	0.84488	1	2	247	354	27618	c49527_g4,c41844_g1
GO:0072523	purine-containing compound catabolic process	biological_process	0.84638	1	2	247	355	27618	c41844_g1,c49527_g4
GO:0009166	nucleotide catabolic process	biological_process	0.84743	1	2	247	358	27618	c49527_g4,c41844_g1
GO:1901292	nucleoside phosphate catabolic process	biological_process	0.84743	1	2	247	358	27618	c41844_g1,c49527_g4
GO:0003723	RNA binding	molecular_function	0.84866	1	13	247	1857	27618	c51700_g1,c38029_g1,c77776_g1,c52671_g1,c35594_g1,c49392_g1,c38857_g1,c47382_g1,c35594_g2,c47832_g9,c50974_g1,c49668_g2,c53149_g1
GO:0016667	oxidoreductase activity, acting on a sulfur group of donors	molecular_function	0.84975	1	1	247	196	27618	c45405_g1
GO:0009116	nucleoside metabolic process	biological_process	0.85321	1	5	247	778	27618	c49527_g4,c51820_g1,c48119_g1,c50608_g1,c41844_g1
GO:0043436	oxoacid metabolic process	biological_process	0.85341	1	17	247	2168	27618	c45851_g1,c37892_g1,c51102_g1,c44056_g2,c44867_g1,c40104_g1,c49565_g1,c16903_g1,c50306_g1,c42614_g1,c31377_g1,c52434_g1,c48119_g1,c46951_g1,c94009_g1,c46143_g1,c40192_g1
GO:0006796	phosphate-containing compound metabolic process	biological_process	0.85542	1	28	247	3395	27618	c42078_g2,c37314_g1,c43770_g1,c45657_g1,c45769_g1,c49602_g1,c43770_g2,c52652_g1,c51323_g1,c43034_g1,c46951_g1,c49527_g4,c51820_g1,c30638_g1,c44036_g1,c47382_g1,c50608_g1,c45851_g1,c44490_g1,c31377_g1,c48705_g1,c70186_g1,c43770_g3,c50306_g1,c40834_g1,c39772_g1,c41844_g1,c35594_g1
GO:0042773	ATP synthesis coupled electron transport	biological_process	0.85543	1	1	247	207	27618	c70186_g1
GO:0006082	organic acid metabolic process	biological_process	0.85663	1	17	247	2173	27618	c44056_g2,c45851_g1,c37892_g1,c51102_g1,c49565_g1,c16903_g1,c44867_g1,c40104_g1,c50306_g1,c31377_g1,c52434_g1,c42614_g1,c48119_g1,c46951_g1,c40192_g1,c46143_g1,c94009_g1
GO:0071702	organic substance transport	biological_process	0.8577	1	12	247	1552	27618	c43034_g1,c78490_g1,c39249_g1,c49591_g1,c52434_g1,c33135_g1,c46169_g2,c40676_g1,c44036_g1,c47382_g1,c43615_g2,c18265_g1
GO:0016043	cellular component organization	biological_process	0.85837	1	10	247	1394	27618	c42453_g2,c51426_g1,c49272_g1,c46150_g2,c46150_g1,c47264_g1,c37892_g1,c499_g1,c37314_g1,c39373_g1
GO:0019725	cellular homeostasis	biological_process	0.86015	1	1	247	197	27618	c69792_g1
GO:0007264	small GTPase mediated signal transduction	biological_process	0.86074	1	2	247	327	27618	c49527_g4,c49668_g2
GO:0044764	multi-organism cellular process	biological_process	0.86078	1	4	247	624	27618	c61684_g1,c39097_g2,c51700_g1,c42344_g2
GO:0006417	regulation of translation	biological_process	0.86111	1	1	247	212	27618	c51700_g1
GO:0009150	purine ribonucleotide metabolic process	biological_process	0.86133	1	4	247	666	27618	c49527_g4,c51820_g1,c50608_g1,c41844_g1
GO:0031224	intrinsic to membrane	cellular_component	0.86232	1	26	247	3216	27618	c39841_g1,c46169_g2,c44396_g1,c48618_g1,c41707_g1,c44343_g2,c51007_g1,c45042_g1,c50086_g1,c37654_g1,c35594_g1,c70186_g1,c40104_g1,c46006_g1,c43946_g2,c50608_g1,c48221_g1,c43162_g1,c39249_g1,c49272_g1,c50746_g1,c42002_g2,c46150_g1,c43615_g2,c47425_g1,c39373_g1
GO:0004518	nuclease activity	molecular_function	0.86336	1	3	247	530	27618	c45259_g1,c52671_g1,c45773_g1
GO:0006754	ATP biosynthetic process	biological_process	0.86419	1	1	247	232	27618	c51820_g1
GO:0044707	single-multicellular organism process	biological_process	0.86448	1	4	247	641	27618	c37677_g1,c45769_g1,c36094_g2,c35705_g1
GO:0006793	phosphorus metabolic process	biological_process	0.86553	1	28	247	3425	27618	c45851_g1,c50608_g1,c44490_g1,c44036_g1,c47382_g1,c51820_g1,c30638_g1,c49527_g4,c50306_g1,c40834_g1,c35594_g1,c39772_g1,c41844_g1,c70186_g1,c43770_g3,c48705_g1,c31377_g1,c45657_g1,c45769_g1,c37314_g1,c43770_g1,c42078_g2,c51323_g1,c52652_g1,c46951_g1,c43034_g1,c43770_g2,c49602_g1
GO:0005694	chromosome	cellular_component	0.86777	1	6	247	857	27618	c39373_g1,c38857_g1,c47264_g1,c49668_g2,c50974_g1,c47681_g1
GO:0006886	intracellular protein transport	biological_process	0.86786	1	6	247	831	27618	c18265_g1,c49591_g1,c43615_g2,c39249_g1,c43034_g1,c40676_g1
GO:0006163	purine nucleotide metabolic process	biological_process	0.87158	1	4	247	679	27618	c50608_g1,c41844_g1,c51820_g1,c49527_g4
GO:0048583	regulation of response to stimulus	biological_process	0.87397	1	1	247	196	27618	c49527_g4
GO:0005794	Golgi apparatus	cellular_component	0.87499	1	1	247	206	27618	c49272_g1
GO:0009145	purine nucleoside triphosphate biosynthetic process	biological_process	0.87502	1	1	247	242	27618	c51820_g1
GO:0009206	purine ribonucleoside triphosphate biosynthetic process	biological_process	0.87502	1	1	247	242	27618	c51820_g1
GO:0042623	ATPase activity, coupled	molecular_function	0.87726	1	3	247	486	27618	c44036_g1,c52671_g1,c47681_g1
GO:0009142	nucleoside triphosphate biosynthetic process	biological_process	0.87891	1	1	247	245	27618	c51820_g1
GO:0009201	ribonucleoside triphosphate biosynthetic process	biological_process	0.87891	1	1	247	245	27618	c51820_g1
GO:0050660	flavin adenine dinucleotide binding	molecular_function	0.87955	1	1	247	210	27618	c46951_g1
GO:0042626	ATPase activity, coupled to transmembrane movement of substances	molecular_function	0.88002	1	1	247	221	27618	c44036_g1
GO:0043492	ATPase activity, coupled to movement of substances	molecular_function	0.88249	1	1	247	223	27618	c44036_g1
GO:0016779	nucleotidyltransferase activity	molecular_function	0.88436	1	8	247	1410	27618	c50608_g1,c47832_g9,c53149_g1,c35594_g2,c50086_g1,c45259_g1,c46441_g1,c51700_g1
GO:0043648	dicarboxylic acid metabolic process	biological_process	0.88595	1	1	247	223	27618	c50306_g1
GO:0016893	endonuclease activity, active with either ribo- or deoxyribonucleic acids and producing 5'-phosphomonoesters	molecular_function	0.88628	1	1	247	257	27618	c52671_g1
GO:0009259	ribonucleotide metabolic process	biological_process	0.88714	1	4	247	703	27618	c50608_g1,c41844_g1,c49527_g4,c51820_g1
GO:0019693	ribose phosphate metabolic process	biological_process	0.88714	1	4	247	703	27618	c41844_g1,c50608_g1,c51820_g1,c49527_g4
GO:0016021	integral to membrane	cellular_component	0.88789	1	25	247	3169	27618	c39373_g1,c43615_g2,c47425_g1,c42002_g2,c46150_g1,c39249_g1,c50746_g1,c50608_g1,c43946_g2,c43162_g1,c48221_g1,c40104_g1,c46006_g1,c51007_g1,c37654_g1,c50086_g1,c45042_g1,c35594_g1,c70186_g1,c46169_g2,c39841_g1,c44396_g1,c44343_g2,c48618_g1,c41707_g1
GO:0007165	signal transduction	biological_process	0.88881	1	13	247	1752	27618	c46715_g1,c37677_g1,c45259_g1,c46150_g1,c94009_g1,c48517_g1,c38015_g1,c49668_g2,c45405_g1,c43615_g2,c49527_g4,c39012_g1,c38683_g1
GO:0043623	cellular protein complex assembly	biological_process	0.88934	1	1	247	227	27618	c37314_g1
GO:0022904	respiratory electron transport chain	biological_process	0.89009	1	1	247	233	27618	c70186_g1
GO:0007154	cell communication	biological_process	0.891	1	14	247	1879	27618	c39012_g1,c49527_g4,c38683_g1,c43615_g2,c45405_g1,c49668_g2,c37892_g1,c38015_g1,c94009_g1,c48517_g1,c46150_g1,c37677_g1,c46715_g1,c45259_g1
GO:0048610	cellular process involved in reproduction	biological_process	0.89112	1	1	247	230	27618	c36094_g2
GO:0009057	macromolecule catabolic process	biological_process	0.89172	1	3	247	538	27618	c34706_g1,c45248_g1,c38337_g1
GO:0010608	posttranscriptional regulation of gene expression	biological_process	0.89184	1	1	247	235	27618	c51700_g1
GO:0009108	coenzyme biosynthetic process	biological_process	0.8925	1	2	247	381	27618	c47382_g1,c50306_g1
GO:0044455	mitochondrial membrane part	cellular_component	0.89278	1	1	247	253	27618	c51820_g1
GO:0023052	signaling	biological_process	0.89282	1	13	247	1763	27618	c38015_g1,c94009_g1,c48517_g1,c46150_g1,c46715_g1,c37677_g1,c45259_g1,c49527_g4,c39012_g1,c38683_g1,c43615_g2,c45405_g1,c49668_g2
GO:0044700	single organism signaling	biological_process	0.89282	1	13	247	1763	27618	c46150_g1,c45259_g1,c46715_g1,c37677_g1,c38015_g1,c48517_g1,c94009_g1,c45405_g1,c49668_g2,c38683_g1,c39012_g1,c49527_g4,c43615_g2
GO:0000988	protein binding transcription factor activity	molecular_function	0.89291	1	1	247	223	27618	c49704_g2
GO:0019031	viral envelope	cellular_component	0.89451	1	1	247	229	27618	c51700_g1
GO:0036338	viral membrane	cellular_component	0.89451	1	1	247	229	27618	c51700_g1
GO:0016651	oxidoreductase activity, acting on NAD(P)H	molecular_function	0.8955	1	1	247	235	27618	c45405_g1
GO:0019538	protein metabolic process	biological_process	0.89585	1	40	247	4832	27618	c45790_g1,c43560_g1,c45405_g1,c39249_g1,c39097_g2,c49587_g2,c43034_g1,c48243_g1,c52652_g1,c49185_g1,c49487_g1,c44213_g1,c51820_g1,c46006_g1,c47382_g1,c44036_g1,c49591_g1,c44343_g2,c38015_g1,c44396_g1,c39772_g1,c35594_g1,c40508_g1,c48252_g1,c42344_g2,c45769_g1,c46196_g3,c37314_g1,c34896_g1,c49602_g1,c51700_g1,c35163_g1,c45259_g1,c50683_g1,c46916_g1,c52434_g1,c86186_g1,c45042_g1,c52562_g1,c42488_g1
GO:0044427	chromosomal part	cellular_component	0.89617	1	5	247	773	27618	c50974_g1,c47264_g1,c49668_g2,c38857_g1,c39373_g1
GO:0022857	transmembrane transporter activity	molecular_function	0.89722	1	12	247	1703	27618	c40508_g1,c70186_g1,c48618_g1,c52434_g1,c46169_g2,c51066_g1,c48273_g2,c39373_g1,c44036_g1,c35594_g2,c43615_g2,c51820_g1
GO:0032501	multicellular organismal process	biological_process	0.90084	1	4	247	696	27618	c36094_g2,c35705_g1,c37677_g1,c45769_g1
GO:0035556	intracellular signal transduction	biological_process	0.90383	1	3	247	508	27618	c45405_g1,c49668_g2,c49527_g4
GO:0065007	biological regulation	biological_process	0.90471	1	42	247	5166	27618	c46074_g1,c38015_g1,c37677_g1,c52671_g1,c44100_g1,c44213_g1,c39012_g1,c94009_g1,c48517_g1,c45564_g1,c42541_g1,c46150_g1,c43615_g2,c45397_g1,c35306_g1,c45773_g1,c49668_g2,c45405_g1,c50289_g1,c39299_g1,c37748_g1,c69792_g1,c45963_g1,c49704_g2,c46715_g1,c51534_g1,c43770_g3,c47279_g1,c45061_g2,c49527_g4,c46916_g1,c48898_g1,c51700_g1,c44539_g1,c45259_g1,c44104_g2,c45516_g1,c43152_g1,c86227_g1,c38683_g1…
GO:0044765	single-organism transport	biological_process	0.90545	1	23	247	2989	27618	c38313_g1,c43615_g2,c5725_g1,c35594_g2,c39373_g1,c51066_g1,c33135_g1,c49487_g1,c49392_g1,c46362_g1,c51820_g1,c48273_g2,c44036_g1,c40676_g1,c37748_g1,c48618_g1,c46169_g2,c52434_g1,c49591_g1,c78490_g1,c70186_g1,c40508_g1,c50306_g1
GO:0005739	mitochondrion	cellular_component	0.90617	1	4	247	764	27618	c51820_g1,c46169_g2,c35594_g2,c70186_g1
GO:0005488	binding	molecular_function	0.90793	1	141	247	16171	27618	c43770_g1,c45405_g1,c48243_g1,c50571_g1,c48251_g1,c44036_g1,c45851_g1,c47832_g9,c50608_g1,c33302_g1,c37677_g1,c52671_g1,c50306_g1,c38015_g1,c38029_g1,c38857_g1,c46059_g3,c39373_g1,c35594_g2,c38683_g1,c47294_g1,c5725_g1,c50683_g1,c41220_g1,c39183_g1,c38337_g1,c48273_g2,c39976_g1,c47264_g1,c49527_g4,c77776_g1,c51534_g1,c42488_g1,c50204_g2,c50024_g1,c47600_g1,c42540_g1,c45248_g1,c52380_g1,c47382_g1,…
GO:0006914	autophagy	biological_process	0.90881	1	1	247	234	27618	c37892_g1
GO:0008652	cellular amino acid biosynthetic process	biological_process	0.90945	1	3	247	536	27618	c16903_g1,c31377_g1,c50306_g1
GO:0031329	regulation of cellular catabolic process	biological_process	0.9096	1	1	247	228	27618	c49527_g4
GO:0009144	purine nucleoside triphosphate metabolic process	biological_process	0.90999	1	3	247	603	27618	c41844_g1,c51820_g1,c49527_g4
GO:0009205	purine ribonucleoside triphosphate metabolic process	biological_process	0.90999	1	3	247	603	27618	c49527_g4,c51820_g1,c41844_g1
GO:0008026	ATP-dependent helicase activity	molecular_function	0.91071	1	1	247	215	27618	c52671_g1
GO:0070035	purine NTP-dependent helicase activity	molecular_function	0.91071	1	1	247	215	27618	c52671_g1
GO:0016032	viral process	biological_process	0.91073	1	3	247	557	27618	c51700_g1,c39097_g2,c42344_g2
GO:0009199	ribonucleoside triphosphate metabolic process	biological_process	0.91197	1	3	247	606	27618	c41844_g1,c49527_g4,c51820_g1
GO:0051704	multi-organism process	biological_process	0.91367	1	8	247	1262	27618	c50289_g1,c42344_g2,c61684_g1,c35150_g1,c52562_g1,c40834_g1,c39097_g2,c51700_g1
GO:0009894	regulation of catabolic process	biological_process	0.91448	1	1	247	235	27618	c49527_g4
GO:0003676	nucleic acid binding	molecular_function	0.91575	1	43	247	5608	27618	c42541_g1,c49392_g1,c45397_g1,c49668_g2,c38029_g1,c46074_g1,c52671_g1,c35594_g1,c50086_g1,c44100_g1,c44213_g1,c39012_g1,c50608_g1,c45851_g1,c47832_g9,c47382_g1,c46441_g1,c43770_g2,c47681_g1,c51700_g1,c39183_g1,c44104_g2,c45259_g1,c44539_g1,c43152_g1,c40185_g2,c61684_g1,c43553_g2,c35594_g2,c39373_g1,c38857_g1,c39299_g1,c37748_g1,c69792_g1,c51558_g2,c37510_g1,c49704_g2,c46715_g1,c77776_g1,c51534_g1…
GO:0050794	regulation of cellular process	biological_process	0.91608	1	36	247	4530	27618	c49704_g2,c46715_g1,c51534_g1,c39299_g1,c37748_g1,c46916_g1,c49527_g4,c45061_g2,c44539_g1,c45259_g1,c44104_g2,c43152_g1,c48898_g1,c51700_g1,c41959_g1,c37314_g1,c38683_g1,c52671_g1,c37677_g1,c44100_g1,c46074_g1,c38015_g1,c44213_g1,c39012_g1,c46150_g1,c94009_g1,c48517_g1,c45564_g1,c42541_g1,c49668_g2,c50289_g1,c45405_g1,c43615_g2,c45397_g1,c35306_g1,c45773_g1
GO:0009141	nucleoside triphosphate metabolic process	biological_process	0.91636	1	3	247	616	27618	c51820_g1,c49527_g4,c41844_g1
GO:0034613	cellular protein localization	biological_process	0.91667	1	6	247	919	27618	c43034_g1,c40676_g1,c43615_g2,c49591_g1,c39249_g1,c18265_g1
GO:0046873	metal ion transmembrane transporter activity	molecular_function	0.91729	1	2	247	407	27618	c48273_g2,c39373_g1
GO:0008270	zinc ion binding	molecular_function	0.91748	1	14	247	1998	27618	c42488_g1,c48045_g1,c45259_g1,c37510_g1,c34322_g1,c39243_g1,c39183_g1,c49591_g1,c43553_g2,c42705_g1,c40676_g1,c41322_g1,c49527_g4,c43560_g1
GO:0070727	cellular macromolecule localization	biological_process	0.91788	1	6	247	921	27618	c49591_g1,c43615_g2,c39249_g1,c18265_g1,c43034_g1,c40676_g1
GO:0005525	GTP binding	molecular_function	0.91959	1	3	247	562	27618	c50974_g1,c41844_g1,c49668_g2
GO:0004872	receptor activity	molecular_function	0.91962	1	1	247	264	27618	c46150_g1
GO:0006412	translation	biological_process	0.92094	1	6	247	1100	27618	c40508_g1,c48243_g1,c51700_g1,c39097_g2,c39249_g1,c44213_g1
GO:0032561	guanyl ribonucleotide binding	molecular_function	0.92177	1	3	247	568	27618	c41844_g1,c50974_g1,c49668_g2
GO:0050789	regulation of biological process	biological_process	0.92231	1	38	247	4790	27618	c37748_g1,c39299_g1,c51534_g1,c47279_g1,c46715_g1,c49704_g2,c45061_g2,c49527_g4,c46916_g1,c51700_g1,c48898_g1,c43152_g1,c44539_g1,c45259_g1,c44104_g2,c86227_g1,c38683_g1,c37314_g1,c41959_g1,c38015_g1,c46074_g1,c44100_g1,c37677_g1,c52671_g1,c39012_g1,c44213_g1,c42541_g1,c94009_g1,c48517_g1,c45564_g1,c46150_g1,c45773_g1,c43615_g2,c35306_g1,c45397_g1,c50289_g1,c45405_g1,c49668_g2
GO:0051716	cellular response to stimulus	biological_process	0.92244	1	18	247	2399	27618	c38015_g1,c42488_g1,c37677_g1,c46715_g1,c39012_g1,c49527_g4,c37892_g1,c50974_g1,c45851_g1,c48517_g1,c94009_g1,c46150_g1,c45259_g1,c38683_g1,c43615_g2,c45405_g1,c38857_g1,c49668_g2
GO:0019001	guanyl nucleotide binding	molecular_function	0.92319	1	3	247	572	27618	c49668_g2,c50974_g1,c41844_g1
GO:0034660	ncRNA metabolic process	biological_process	0.92687	1	3	247	537	27618	c43990_g1,c46951_g1,c37314_g1
GO:0034645	cellular macromolecule biosynthetic process	biological_process	0.9284	1	41	247	5401	27618	c43770_g1,c45397_g1,c35306_g1,c48243_g1,c43034_g1,c45564_g1,c39249_g1,c42541_g1,c39097_g2,c47832_g9,c50608_g1,c44213_g1,c39012_g1,c35594_g1,c50086_g1,c40508_g1,c44100_g1,c46074_g1,c41959_g1,c45769_g1,c35594_g2,c46196_g3,c42078_g2,c44539_g1,c45259_g1,c44104_g2,c43152_g1,c48898_g1,c46441_g1,c51700_g1,c53149_g1,c46916_g1,c45061_g2,c46715_g1,c49704_g2,c43770_g3,c51534_g1,c39299_g1,c69792_g1,c37748_g1…
GO:0009152	purine ribonucleotide biosynthetic process	biological_process	0.92929	1	1	247	298	27618	c51820_g1
GO:0016820	hydrolase activity, acting on acid anhydrides, catalyzing transmembrane movement of substances	molecular_function	0.92968	1	1	247	273	27618	c44036_g1
GO:0030529	ribonucleoprotein complex	cellular_component	0.93068	1	6	247	1136	27618	c39249_g1,c44213_g1,c39097_g2,c51700_g1,c48243_g1,c40508_g1
GO:1901607	alpha-amino acid biosynthetic process	biological_process	0.93243	1	2	247	425	27618	c16903_g1,c50306_g1
GO:0006164	purine nucleotide biosynthetic process	biological_process	0.93412	1	1	247	305	27618	c51820_g1
GO:0008033	tRNA processing	biological_process	0.93731	1	1	247	251	27618	c46951_g1
GO:0046434	organophosphate catabolic process	biological_process	0.93858	1	2	247	469	27618	c41844_g1,c49527_g4
GO:0009059	macromolecule biosynthetic process	biological_process	0.93945	1	41	247	5458	27618	c49704_g2,c46715_g1,c43770_g3,c51534_g1,c39299_g1,c69792_g1,c37748_g1,c52434_g1,c53149_g1,c46916_g1,c45061_g2,c44539_g1,c44104_g2,c45259_g1,c43152_g1,c48898_g1,c46441_g1,c51700_g1,c41959_g1,c45769_g1,c46196_g3,c35594_g2,c42078_g2,c50086_g1,c35594_g1,c40508_g1,c44100_g1,c46074_g1,c50608_g1,c47832_g9,c44213_g1,c39012_g1,c43034_g1,c48243_g1,c39249_g1,c45564_g1,c42541_g1,c39097_g2,c43770_g1,c45397_g1…
GO:0006810	transport	biological_process	0.93984	1	32	247	4166	27618	c43615_g2,c50289_g1,c39249_g1,c33135_g1,c49392_g1,c46362_g1,c43034_g1,c49487_g1,c51820_g1,c43946_g2,c44036_g1,c47382_g1,c49591_g1,c48618_g1,c50306_g1,c40508_g1,c78490_g1,c5725_g1,c42002_g1,c38313_g1,c51066_g1,c39373_g1,c35594_g2,c42002_g2,c18265_g1,c40676_g1,c43162_g1,c48273_g2,c46169_g2,c52434_g1,c37748_g1,c70186_g1
GO:0051234	establishment of localization	biological_process	0.94045	1	32	247	4170	27618	c42002_g2,c35594_g2,c39373_g1,c51066_g1,c38313_g1,c5725_g1,c42002_g1,c70186_g1,c46169_g2,c52434_g1,c37748_g1,c43162_g1,c48273_g2,c40676_g1,c18265_g1,c49487_g1,c49392_g1,c46362_g1,c43034_g1,c33135_g1,c39249_g1,c50289_g1,c43615_g2,c78490_g1,c50306_g1,c40508_g1,c48618_g1,c49591_g1,c44036_g1,c47382_g1,c43946_g2,c51820_g1
GO:0034655	nucleobase-containing compound catabolic process	biological_process	0.94099	1	2	247	486	27618	c41844_g1,c49527_g4
GO:0009405	pathogenesis	biological_process	0.94182	1	1	247	299	27618	c52562_g1
GO:0065008	regulation of biological quality	biological_process	0.94258	1	4	247	758	27618	c43770_g3,c45516_g1,c69792_g1,c45963_g1
GO:0044403	symbiosis, encompassing mutualism through parasitism	biological_process	0.94453	1	3	247	633	27618	c39097_g2,c51700_g1,c42344_g2
GO:0006996	organelle organization	biological_process	0.94522	1	4	247	779	27618	c37314_g1,c39373_g1,c37892_g1,c47264_g1
GO:0022804	active transmembrane transporter activity	molecular_function	0.94553	1	2	247	484	27618	c44036_g1,c43615_g2
GO:0044419	interspecies interaction between organisms	biological_process	0.94615	1	3	247	638	27618	c39097_g2,c51700_g1,c42344_g2
GO:0006520	cellular amino acid metabolic process	biological_process	0.94819	1	12	247	1807	27618	c51102_g1,c45851_g1,c44056_g2,c48119_g1,c16903_g1,c50306_g1,c46951_g1,c42614_g1,c94009_g1,c46143_g1,c40192_g1,c31377_g1
GO:0004519	endonuclease activity	molecular_function	0.94896	1	1	247	350	27618	c52671_g1
GO:0009260	ribonucleotide biosynthetic process	biological_process	0.94952	1	1	247	335	27618	c51820_g1
GO:0046390	ribose phosphate biosynthetic process	biological_process	0.94952	1	1	247	335	27618	c51820_g1
GO:0042592	homeostatic process	biological_process	0.95037	1	1	247	304	27618	c69792_g1
GO:0046034	ATP metabolic process	biological_process	0.95474	1	1	247	364	27618	c51820_g1
GO:0005102	receptor binding	molecular_function	0.95679	1	1	247	315	27618	c48517_g1
GO:0008092	cytoskeletal protein binding	molecular_function	0.95791	1	1	247	336	27618	c5725_g1
GO:0051179	localization	biological_process	0.96285	1	32	247	4311	27618	c5725_g1,c42002_g1,c38313_g1,c51066_g1,c39373_g1,c35594_g2,c42002_g2,c18265_g1,c40676_g1,c43162_g1,c48273_g2,c46169_g2,c52434_g1,c37748_g1,c70186_g1,c43615_g2,c50289_g1,c39249_g1,c33135_g1,c49392_g1,c46362_g1,c43034_g1,c49487_g1,c51820_g1,c43946_g2,c44036_g1,c47382_g1,c49591_g1,c48618_g1,c40508_g1,c50306_g1,c78490_g1
GO:0043228	non-membrane-bounded organelle	cellular_component	0.96304	1	16	247	2538	27618	c45259_g1,c48243_g1,c46441_g1,c39249_g1,c47681_g1,c51700_g1,c39097_g2,c49668_g2,c39373_g1,c38857_g1,c5725_g1,c40508_g1,c50086_g1,c47264_g1,c50974_g1,c44213_g1
GO:0043232	intracellular non-membrane-bounded organelle	cellular_component	0.96304	1	16	247	2538	27618	c5725_g1,c38857_g1,c39373_g1,c49668_g2,c39097_g2,c51700_g1,c47681_g1,c46441_g1,c39249_g1,c48243_g1,c45259_g1,c44213_g1,c50974_g1,c47264_g1,c50086_g1,c40508_g1
GO:0015031	protein transport	biological_process	0.9639	1	6	247	1068	27618	c39249_g1,c43615_g2,c49591_g1,c18265_g1,c40676_g1,c43034_g1
GO:0045184	establishment of protein localization	biological_process	0.9639	1	6	247	1068	27618	c18265_g1,c39249_g1,c49591_g1,c43615_g2,c40676_g1,c43034_g1
GO:0016817	hydrolase activity, acting on acid anhydrides	molecular_function	0.96499	1	10	247	1677	27618	c47681_g1,c77776_g1,c52671_g1,c41844_g1,c5725_g1,c37941_g1,c44036_g1,c38857_g1,c49668_g2,c50974_g1
GO:0055085	transmembrane transport	biological_process	0.96887	1	8	247	1433	27618	c51820_g1,c51066_g1,c44036_g1,c35594_g2,c52434_g1,c48618_g1,c46362_g1,c40508_g1
GO:0045333	cellular respiration	biological_process	0.9706	1	1	247	385	27618	c70186_g1
GO:0007166	cell surface receptor signaling pathway	biological_process	0.97111	1	1	247	369	27618	c45259_g1
GO:0006464	cellular protein modification process	biological_process	0.97158	1	16	247	2332	27618	c44036_g1,c51820_g1,c46006_g1,c39772_g1,c35594_g1,c42488_g1,c44396_g1,c38015_g1,c44343_g2,c45405_g1,c37314_g1,c45790_g1,c45259_g1,c52652_g1,c50683_g1,c49602_g1
GO:0036211	protein modification process	biological_process	0.97158	1	16	247	2332	27618	c44036_g1,c46006_g1,c51820_g1,c42488_g1,c39772_g1,c35594_g1,c38015_g1,c44396_g1,c44343_g2,c37314_g1,c45405_g1,c45790_g1,c50683_g1,c45259_g1,c52652_g1,c49602_g1
GO:0008236	serine-type peptidase activity	molecular_function	0.97163	1	1	247	340	27618	c86186_g1
GO:0017171	serine hydrolase activity	molecular_function	0.97163	1	1	247	340	27618	c86186_g1
GO:0044763	single-organism cellular process	biological_process	0.97439	1	50	247	6456	27618	c45851_g1,c47382_g1,c44036_g1,c51820_g1,c39012_g1,c37677_g1,c40508_g1,c49591_g1,c42453_g2,c48618_g1,c38015_g1,c48563_g1,c49668_g2,c45405_g1,c50289_g1,c43615_g2,c43034_g1,c49392_g1,c46362_g1,c45248_g1,c46150_g1,c94009_g1,c36094_g2,c39249_g1,c48517_g1,c499_g1,c50974_g1,c47264_g1,c37892_g1,c40676_g1,c18265_g1,c49527_g4,c46715_g1,c34706_g1,c52562_g1,c42488_g1,c46150_g2,c69792_g1,c52434_g1,c46169_g2,c…
GO:0017111	nucleoside-triphosphatase activity	molecular_function	0.9765	1	8	247	1463	27618	c52671_g1,c41844_g1,c47681_g1,c50974_g1,c49668_g2,c38857_g1,c44036_g1,c5725_g1
GO:0009165	nucleotide biosynthetic process	biological_process	0.97675	1	1	247	411	27618	c51820_g1
GO:1901293	nucleoside phosphate biosynthetic process	biological_process	0.97707	1	1	247	412	27618	c51820_g1
GO:0008104	protein localization	biological_process	0.9775	1	6	247	1146	27618	c18265_g1,c43615_g2,c49591_g1,c39249_g1,c43034_g1,c40676_g1
GO:0034061	DNA polymerase activity	molecular_function	0.97812	1	3	247	982	27618	c50608_g1,c47832_g9,c51700_g1
GO:0015980	energy derivation by oxidation of organic compounds	biological_process	0.97889	1	1	247	416	27618	c70186_g1
GO:0016462	pyrophosphatase activity	molecular_function	0.98073	1	8	247	1503	27618	c5725_g1,c49668_g2,c50974_g1,c44036_g1,c38857_g1,c47681_g1,c52671_g1,c41844_g1
GO:0009069	serine family amino acid metabolic process	biological_process	0.98237	1	3	247	786	27618	c42614_g1,c44056_g2,c45851_g1
GO:0016818	hydrolase activity, acting on acid anhydrides, in phosphorus-containing anhydrides	molecular_function	0.98611	1	8	247	1561	27618	c47681_g1,c41844_g1,c52671_g1,c5725_g1,c50974_g1,c49668_g2,c38857_g1,c44036_g1
GO:0044267	cellular protein metabolic process	biological_process	0.98633	1	26	247	3851	27618	c47382_g1,c44036_g1,c46006_g1,c51820_g1,c44213_g1,c42488_g1,c45042_g1,c35594_g1,c39772_g1,c48252_g1,c40508_g1,c44343_g2,c38015_g1,c44396_g1,c37314_g1,c45405_g1,c45790_g1,c50683_g1,c48243_g1,c52652_g1,c45259_g1,c39097_g2,c49602_g1,c49587_g2,c51700_g1,c39249_g1
GO:0003924	GTPase activity	molecular_function	0.98645	1	1	247	404	27618	c41844_g1
GO:1901605	alpha-amino acid metabolic process	biological_process	0.98667	1	8	247	1558	27618	c48119_g1,c44056_g2,c51102_g1,c45851_g1,c16903_g1,c50306_g1,c46951_g1,c42614_g1
GO:0043412	macromolecule modification	biological_process	0.98729	1	17	247	2611	27618	c45405_g1,c37314_g1,c45790_g1,c45259_g1,c52652_g1,c50683_g1,c49602_g1,c44036_g1,c51820_g1,c46006_g1,c35594_g1,c39772_g1,c42488_g1,c77776_g1,c38015_g1,c44396_g1,c44343_g2
GO:0006399	tRNA metabolic process	biological_process	0.98889	1	1	247	416	27618	c46951_g1
GO:0004871	signal transducer activity	molecular_function	0.99019	1	1	247	468	27618	c43615_g2
GO:0060089	molecular transducer activity	molecular_function	0.99019	1	1	247	468	27618	c43615_g2
GO:0016740	transferase activity	molecular_function	0.99166	1	37	247	5454	27618	c61536_g1,c45657_g1,c45769_g1,c46196_g3,c35594_g2,c48743_g1,c38857_g1,c46441_g1,c40477_g1,c51700_g1,c49602_g1,c45259_g1,c53149_g1,c47038_g5,c46150_g2,c52434_g1,c43770_g3,c77776_g1,c47038_g3,c50289_g1,c48517_g1,c94009_g1,c52652_g1,c43034_g1,c51820_g1,c48271_g1,c45851_g1,c47832_g9,c48091_g1,c50608_g1,c48221_g1,c47382_g1,c42453_g2,c42614_g1,c38015_g1,c35594_g1,c50086_g1
GO:0044430	cytoskeletal part	cellular_component	0.99212	1	1	247	514	27618	c5725_g1
GO:0006259	DNA metabolic process	biological_process	0.99343	1	13	247	2709	27618	c47264_g1,c49668_g2,c50974_g1,c50608_g1,c47832_g9,c45851_g1,c39373_g1,c38857_g1,c45259_g1,c51558_g2,c42488_g1,c51700_g1,c47681_g1
GO:1901363	heterocyclic compound binding	molecular_function	0.99461	1	70	247	9644	27618	c43770_g1,c49392_g1,c52652_g1,c48243_g1,c45068_g1,c37015_g2,c50571_g1,c50608_g1,c45851_g1,c47832_g9,c44213_g1,c33302_g1,c48866_g1,c50306_g1,c52671_g1,c50086_g1,c38029_g1,c46074_g1,c44396_g1,c39373_g1,c35594_g2,c38857_g1,c46059_g3,c5725_g1,c40185_g2,c61684_g1,c47681_g1,c49602_g1,c39183_g1,c53149_g1,c47264_g1,c37510_g1,c51007_g1,c49704_g2,c77776_g1,c43770_g3,c51534_g1,c69792_g1,c49668_g2,c47600_g1,…
GO:0097159	organic cyclic compound binding	molecular_function	0.99469	1	70	247	9648	27618	c39299_g1,c37748_g1,c46715_g1,c41844_g1,c51558_g2,c70186_g1,c50974_g1,c41992_g1,c43770_g2,c46441_g1,c51700_g1,c44539_g1,c46951_g1,c45259_g1,c44104_g2,c48206_g1,c45516_g1,c43152_g1,c42078_g2,c45657_g1,c43553_g2,c44343_g2,c35594_g1,c44100_g1,c51820_g1,c39012_g1,c47382_g1,c42541_g1,c49587_g2,c45397_g1,c49668_g2,c47600_g1,c69792_g1,c49704_g2,c51007_g1,c37510_g1,c77776_g1,c51534_g1,c43770_g3,c47264_g1…
GO:0005856	cytoskeleton	cellular_component	0.99522	1	1	247	565	27618	c5725_g1
GO:0036094	small molecule binding	molecular_function	0.9975	1	29	247	4603	27618	c49602_g1,c49587_g2,c43770_g2,c48206_g1,c45516_g1,c45068_g1,c46951_g1,c37015_g2,c45259_g1,c52652_g1,c5725_g1,c42078_g2,c43770_g1,c46059_g3,c38857_g1,c35594_g2,c45657_g1,c49668_g2,c43770_g3,c77776_g1,c52671_g1,c35594_g1,c41844_g1,c50306_g1,c33302_g1,c51820_g1,c50974_g1,c45851_g1,c50608_g1
GO:0004674	protein serine/threonine kinase activity	molecular_function	0.99772	1	1	247	619	27618	c45851_g1
GO:0000166	nucleotide binding	molecular_function	0.99806	1	28	247	4531	27618	c45851_g1,c50974_g1,c50608_g1,c51820_g1,c50306_g1,c35594_g1,c52671_g1,c41844_g1,c77776_g1,c43770_g3,c45657_g1,c49668_g2,c35594_g2,c43770_g1,c46059_g3,c38857_g1,c42078_g2,c5725_g1,c45259_g1,c52652_g1,c46951_g1,c45068_g1,c37015_g2,c45516_g1,c48206_g1,c43770_g2,c49587_g2,c49602_g1
GO:1901265	nucleoside phosphate binding	molecular_function	0.99806	1	28	247	4531	27618	c50306_g1,c41844_g1,c52671_g1,c35594_g1,c77776_g1,c43770_g3,c51820_g1,c50974_g1,c45851_g1,c50608_g1,c43770_g2,c49587_g2,c49602_g1,c52652_g1,c45259_g1,c37015_g2,c46951_g1,c45068_g1,c45516_g1,c48206_g1,c5725_g1,c42078_g2,c45657_g1,c49668_g2,c35594_g2,c46059_g3,c43770_g1,c38857_g1
GO:0003964	RNA-directed DNA polymerase activity	molecular_function	0.99828	1	1	247	889	27618	c47832_g9
GO:0006278	RNA-dependent DNA replication	biological_process	0.9983	1	1	247	891	27618	c47832_g9
GO:0006260	DNA replication	biological_process	0.99844	1	3	247	1308	27618	c51700_g1,c50608_g1,c47832_g9
GO:0005515	protein binding	molecular_function	0.99901	1	36	247	5288	27618	c52652_g1,c39243_g1,c48517_g1,c94009_g1,c50289_g1,c45405_g1,c48741_g1,c45773_g1,c40446_g1,c43615_g2,c44710_g2,c50377_g2,c48252_g1,c52671_g1,c44036_g1,c16903_g1,c51418_g1,c51820_g1,c50683_g1,c45259_g1,c51700_g1,c37314_g1,c39373_g1,c61536_g1,c5725_g1,c47294_g1,c42488_g1,c37510_g1,c38022_g1,c48903_g1,c50024_g1,c36319_g1,c50350_g1,c47264_g1,c46817_g1,c49527_g4
GO:0005524	ATP binding	molecular_function	0.9996	1	16	247	3166	27618	c52652_g1,c45259_g1,c49587_g2,c49602_g1,c45657_g1,c49668_g2,c35594_g2,c38857_g1,c5725_g1,c41844_g1,c52671_g1,c35594_g1,c77776_g1,c50974_g1,c45851_g1,c51820_g1
GO:0016772	transferase activity, transferring phosphorus-containing groups	molecular_function	0.99968	1	16	247	3468	27618	c45259_g1,c52652_g1,c51700_g1,c49602_g1,c46441_g1,c35594_g2,c50289_g1,c38857_g1,c45657_g1,c50086_g1,c42453_g2,c53149_g1,c47832_g9,c45851_g1,c50608_g1,c51820_g1
GO:0004672	protein kinase activity	molecular_function	0.99968	1	4	247	1405	27618	c49602_g1,c51820_g1,c52652_g1,c45851_g1
GO:0016310	phosphorylation	biological_process	0.99975	1	7	247	1969	27618	c51820_g1,c49602_g1,c45851_g1,c45657_g1,c52652_g1,c70186_g1,c44036_g1
GO:0032559	adenyl ribonucleotide binding	molecular_function	0.99983	1	16	247	3353	27618	c52652_g1,c45259_g1,c49587_g2,c49602_g1,c45657_g1,c49668_g2,c35594_g2,c38857_g1,c5725_g1,c41844_g1,c35594_g1,c52671_g1,c77776_g1,c50974_g1,c45851_g1,c51820_g1
GO:0006468	protein phosphorylation	biological_process	0.99985	1	3	247	1282	27618	c52652_g1,c51820_g1,c49602_g1
GO:0030554	adenyl nucleotide binding	molecular_function	0.99988	1	16	247	3409	27618	c50974_g1,c45851_g1,c51820_g1,c77776_g1,c52671_g1,c41844_g1,c35594_g1,c38857_g1,c35594_g2,c49668_g2,c45657_g1,c5725_g1,c45259_g1,c52652_g1,c49602_g1,c49587_g2
GO:0016773	phosphotransferase activity, alcohol group as acceptor	molecular_function	0.9999	1	5	247	1718	27618	c51820_g1,c42453_g2,c49602_g1,c45851_g1,c52652_g1
GO:0016301	kinase activity	molecular_function	0.99991	1	6	247	1892	27618	c51820_g1,c49602_g1,c45657_g1,c52652_g1,c45851_g1,c38857_g1
GO:0035639	purine ribonucleoside triphosphate binding	molecular_function	0.99992	1	16	247	3452	27618	c41844_g1,c35594_g1,c52671_g1,c77776_g1,c50974_g1,c45851_g1,c51820_g1,c52652_g1,c45259_g1,c49602_g1,c49587_g2,c45657_g1,c49668_g2,c38857_g1,c35594_g2,c5725_g1
GO:0001882	nucleoside binding	molecular_function	0.99993	1	17	247	3656	27618	c52671_g1,c35594_g1,c41844_g1,c77776_g1,c45851_g1,c50974_g1,c33302_g1,c51820_g1,c52652_g1,c45259_g1,c49602_g1,c49587_g2,c49668_g2,c45657_g1,c38857_g1,c35594_g2,c5725_g1
GO:0043168	anion binding	molecular_function	0.99994	1	21	247	4207	27618	c41844_g1,c52671_g1,c35594_g1,c42954_g1,c44710_g2,c77776_g1,c51820_g1,c42954_g2,c45851_g1,c50974_g1,c46143_g1,c49587_g2,c49602_g1,c52652_g1,c45259_g1,c46951_g1,c5725_g1,c45657_g1,c49668_g2,c35594_g2,c38857_g1
GO:0001883	purine nucleoside binding	molecular_function	0.99997	1	16	247	3636	27618	c51820_g1,c45851_g1,c50974_g1,c77776_g1,c41844_g1,c52671_g1,c35594_g1,c5725_g1,c35594_g2,c38857_g1,c49668_g2,c45657_g1,c49587_g2,c49602_g1,c45259_g1,c52652_g1
GO:0032550	purine ribonucleoside binding	molecular_function	0.99997	1	16	247	3636	27618	c49587_g2,c49602_g1,c52652_g1,c45259_g1,c5725_g1,c49668_g2,c45657_g1,c35594_g2,c38857_g1,c35594_g1,c41844_g1,c52671_g1,c77776_g1,c51820_g1,c45851_g1,c50974_g1
GO:0032555	purine ribonucleotide binding	molecular_function	0.99997	1	16	247	3640	27618	c49587_g2,c49602_g1,c52652_g1,c45259_g1,c5725_g1,c35594_g2,c38857_g1,c45657_g1,c49668_g2,c77776_g1,c41844_g1,c35594_g1,c52671_g1,c51820_g1,c45851_g1,c50974_g1
GO:0032549	ribonucleoside binding	molecular_function	0.99997	1	16	247	3644	27618	c49602_g1,c49587_g2,c45259_g1,c52652_g1,c5725_g1,c45657_g1,c49668_g2,c38857_g1,c35594_g2,c41844_g1,c35594_g1,c52671_g1,c77776_g1,c51820_g1,c50974_g1,c45851_g1
GO:0032553	ribonucleotide binding	molecular_function	0.99998	1	16	247	3676	27618	c45259_g1,c52652_g1,c49587_g2,c49602_g1,c35594_g2,c38857_g1,c49668_g2,c45657_g1,c5725_g1,c77776_g1,c41844_g1,c52671_g1,c35594_g1,c45851_g1,c50974_g1,c51820_g1
GO:0017076	purine nucleotide binding	molecular_function	0.99998	1	16	247	3699	27618	c49602_g1,c49587_g2,c52652_g1,c45259_g1,c5725_g1,c45657_g1,c49668_g2,c38857_g1,c35594_g2,c35594_g1,c52671_g1,c41844_g1,c77776_g1,c51820_g1,c50974_g1,c45851_g1
