# Supplementary material for: RNA-seq approach to analysis of gene expression profiles in dark green islands and light green tissues of Cucumber mosaic virus-infected Nicotiana tabacum
Source: PLoS One. 2017 May 10;12(5):e0175391. doi: 10.1371/journal.pone.0175391 (PMC5425015; doi:10.1371/journal.pone.0175391)
Supplement: S10 Data — (XLS) [file pone.0175391.s010.xls]

## Sheet: Data S9
GO_accession	Description	Term_type	Over_represented_pValue	Corrected_pValue	DEG_item	DEG_list	Bg_item	Bg_list	Gene_names
GO:0001071	nucleic acid binding transcription factor activity	molecular_function	1.624e-06	0.0048752	27	275	907	27618	c41959_g1,c45564_g1,c38812_g1,c51556_g2,c50980_g1,c44100_g2,c45397_g1,c51534_g1,c46916_g1,c45397_g2,c46829_g1,c44104_g2,c35306_g1,c40144_g1,c37810_g1,c37748_g1,c46074_g4,c46715_g1,c44539_g1,c39299_g1,c42541_g1,c44213_g1,c43152_g1,c46074_g1,c39012_g1,c47839_g1,c44100_g1
GO:0003700	sequence-specific DNA binding transcription factor activity	molecular_function	1.624e-06	0.0048752	27	275	907	27618	c44104_g2,c46829_g1,c45397_g2,c35306_g1,c46916_g1,c51534_g1,c45397_g1,c44100_g2,c50980_g1,c51556_g2,c38812_g1,c45564_g1,c41959_g1,c44100_g1,c47839_g1,c39012_g1,c46074_g1,c43152_g1,c44213_g1,c39299_g1,c42541_g1,c44539_g1,c46715_g1,c46074_g4,c37748_g1,c37810_g1,c40144_g1
GO:0016762	xyloglucan:xyloglucosyl transferase activity	molecular_function	5.3693e-06	0.008308	5	275	30	27618	c36196_g1,c47038_g3,c19467_g2,c47038_g4,c47038_g5
GO:0016630	protochlorophyllide reductase activity	molecular_function	5.535e-06	0.008308	3	275	5	27618	c38677_g1,c45425_g1,c37871_g1
GO:0048046	apoplast	cellular_component	5.7833e-05	0.069446	6	275	73	27618	c47038_g5,c47038_g4,c36196_g1,c47038_g3,c19467_g2,c32491_g1
GO:0019685	photosynthesis, dark reaction	biological_process	0.00015727	0.14152	3	275	13	27618	c38677_g1,c45425_g1,c37871_g1
GO:0044428	nuclear part	cellular_component	0.0001881	0.14152	42	275	2133	27618	c37495_g1,c48860_g1,c31908_g1,c50086_g1,c36709_g1,c45851_g1,c38976_g1,c51534_g1,c46916_g1,c44104_g2,c35306_g1,c43972_g1,c40144_g1,c45259_g1,c37748_g1,c46074_g4,c44539_g1,c45405_g1,c44213_g1,c42541_g1,c43152_g1,c39012_g1,c51315_g1,c49392_g1,c42488_g1,c44100_g1,c41959_g1,c46006_g1,c45564_g1,c12539_g1,c38812_g1,c51556_g2,c50980_g1,c44100_g2,c45397_g1,c46441_g1,c45397_g2,c46829_g1,c37810_g1,c46715_g1…
GO:0006950	response to stress	biological_process	0.00018857	0.14152	32	275	1573	27618	c32449_g2,c50235_g1,c48243_g1,c38976_g1,c52434_g1,c45851_g1,c42390_g2,c38857_g1,c34322_g2,c32520_g1,c39012_g1,c42488_g1,c50974_g1,c39226_g1,c45259_g1,c51628_g1,c46660_g1,c49668_g1,c49668_g2,c44482_g1,c29783_g1,c37677_g1,c35150_g1,c44965_g1,c39911_g1,c37542_g2,c46715_g1,c48123_g3,c41342_g2,c42986_g1,c35476_g1,c32449_g1
GO:0004553	hydrolase activity, hydrolyzing O-glycosyl compounds	molecular_function	0.00021626	0.14427	16	275	533	27618	c42986_g1,c49602_g1,c47038_g5,c34706_g1,c47570_g1,c47038_g4,c48563_g1,c46355_g1,c38337_g1,c50204_g2,c51032_g1,c47038_g3,c19467_g2,c36196_g1,c45248_g1,c47949_g1
GO:0031012	extracellular matrix	cellular_component	0.00027277	0.1542	8	275	155	27618	c38015_g1,c38683_g1,c49796_g1,c37677_g1,c35132_g1,c40681_g1,c37021_g1,c43560_g1
GO:0016998	cell wall macromolecule catabolic process	biological_process	0.00028251	0.1542	5	275	57	27618	c38337_g1,c34706_g1,c48563_g1,c50224_g4,c45248_g1
GO:0005667	transcription factor complex	cellular_component	0.00033249	0.16635	26	275	1142	27618	c45397_g1,c44100_g2,c35306_g1,c46829_g1,c45397_g2,c44104_g2,c51534_g1,c46916_g1,c41959_g1,c45564_g1,c38812_g1,c51556_g2,c50980_g1,c44539_g1,c42541_g1,c39299_g1,c44213_g1,c46715_g1,c44100_g1,c46074_g1,c39012_g1,c43152_g1,c40144_g1,c37748_g1,c46074_g4,c37810_g1
GO:0016798	hydrolase activity, acting on glycosyl bonds	molecular_function	0.00055574	0.21375	16	275	576	27618	c48563_g1,c46355_g1,c38337_g1,c50204_g2,c51032_g1,c36196_g1,c47038_g3,c19467_g2,c47949_g1,c45248_g1,c42986_g1,c49602_g1,c47038_g5,c34706_g1,c47570_g1,c47038_g4
GO:0005576	extracellular region	cellular_component	0.00056	0.21375	25	275	1155	27618	c38683_g1,c37677_g1,c39037_g1,c35150_g1,c47884_g1,c40681_g1,c32491_g1,c46866_g1,c47038_g3,c19467_g2,c36196_g1,c42390_g2,c25830_g1,c34322_g2,c47038_g4,c49796_g1,c38015_g1,c35132_g1,c36094_g2,c39226_g1,c37021_g1,c48123_g3,c34706_g1,c47038_g5,c51628_g1
GO:0043169	cation binding	molecular_function	0.0005776	0.21375	64	275	4093	27618	c47617_g1,c37510_g1,c37329_g1,c48866_g1,c41322_g1,c47884_g1,c51201_g3,c38683_g1,c45248_g1,c44428_g1,c51007_g1,c34706_g1,c48123_g3,c49487_g1,c31908_g1,c50204_g2,c36709_g1,c48273_g2,c46660_g1,c39243_g1,c46469_g1,c42705_g1,c37748_g1,c39976_g1,c39226_g1,c33801_g1,c38015_g1,c51315_g1,c32520_g1,c42488_g1,c34322_g1,c50350_g1,c44961_g1,c48705_g1,c38812_g1,c32491_g1,c40681_g1,c51795_g1,c41220_g1,c44482_g1…
GO:0009607	response to biotic stimulus	biological_process	0.00059228	0.21375	9	275	242	27618	c37542_g2,c29783_g1,c32449_g2,c35150_g1,c38976_g1,c51628_g1,c35476_g1,c32449_g1,c34322_g2
GO:0004190	aspartic-type endopeptidase activity	molecular_function	0.00069563	0.21375	8	275	178	27618	c49587_g2,c45510_g1,c49487_g1,c48888_g2,c49053_g1,c31560_g2,c49185_g1,c45955_g1
GO:0070001	aspartic-type peptidase activity	molecular_function	0.00069563	0.21375	8	275	178	27618	c49185_g1,c45955_g1,c49587_g2,c45510_g1,c49487_g1,c48888_g2,c49053_g1,c31560_g2
GO:0033013	tetrapyrrole metabolic process	biological_process	0.00086474	0.21375	12	275	317	27618	c86186_g1,c49062_g1,c49668_g2,c48773_g1,c50974_g1,c37871_g1,c38857_g1,c48273_g2,c49668_g1,c38677_g1,c48970_g1,c45425_g1
GO:0010951	negative regulation of endopeptidase activity	biological_process	0.00088674	0.21375	2	275	5	27618	c86227_g1,c33812_g1
GO:0031981	nuclear lumen	cellular_component	0.00090163	0.21375	33	275	1705	27618	c50086_g1,c36709_g1,c37495_g1,c48860_g1,c46916_g1,c51534_g1,c44104_g2,c35306_g1,c45259_g1,c46074_g4,c37748_g1,c40144_g1,c39012_g1,c43152_g1,c44100_g1,c49392_g1,c42541_g1,c44213_g1,c44539_g1,c50980_g1,c38812_g1,c51556_g2,c45564_g1,c41959_g1,c46829_g1,c45397_g2,c46441_g1,c44100_g2,c45397_g1,c37810_g1,c46074_g1,c46715_g1,c39299_g1
GO:0006952	defense response	biological_process	0.00091999	0.21375	12	275	472	27618	c35150_g1,c46715_g1,c29783_g1,c32449_g2,c37542_g2,c39012_g1,c34322_g2,c42986_g1,c35476_g1,c32449_g1,c51628_g1,c41342_g2
GO:0015994	chlorophyll metabolic process	biological_process	0.00092242	0.21375	10	275	232	27618	c38677_g1,c49668_g1,c38857_g1,c45425_g1,c48970_g1,c86186_g1,c37871_g1,c48773_g1,c50974_g1,c49668_g2
GO:1901362	organic cyclic compound biosynthetic process	biological_process	0.00098564	0.21375	59	275	3617	27618	c37542_g2,c43770_g3,c46074_g1,c49062_g1,c37871_g1,c46715_g1,c39299_g1,c51820_g1,c49094_g3,c37810_g1,c42207_g1,c41342_g2,c49668_g2,c45397_g2,c46829_g1,c46441_g1,c44100_g2,c51795_g1,c43866_g4,c45397_g1,c53149_g1,c45425_g1,c50980_g1,c51556_g2,c38812_g1,c45564_g1,c25830_g1,c41959_g1,c32520_g1,c50608_g1,c39012_g1,c43152_g1,c44100_g1,c47839_g1,c50974_g1,c44213_g1,c42541_g1,c44539_g1,c48898_g1,c45259_g1…
GO:0005578	proteinaceous extracellular matrix	cellular_component	0.0010006	0.21375	7	275	145	27618	c40681_g1,c37021_g1,c35132_g1,c37677_g1,c38015_g1,c38683_g1,c49796_g1
GO:0006778	porphyrin-containing compound metabolic process	biological_process	0.0011182	0.21375	11	275	277	27618	c86186_g1,c49062_g1,c49668_g2,c50974_g1,c48773_g1,c37871_g1,c38857_g1,c38677_g1,c49668_g1,c45425_g1,c48970_g1
GO:0022414	reproductive process	biological_process	0.0011608	0.21375	9	275	246	27618	c37677_g1,c36094_g2,c38976_g1,c51505_g1,c51854_g2,c46866_g1,c50681_g1,c46355_g1,c45769_g1
GO:0034614	cellular response to reactive oxygen species	biological_process	0.001203	0.21375	2	275	6	27618	c48123_g3,c39226_g1
GO:0042744	hydrogen peroxide catabolic process	biological_process	0.001203	0.21375	2	275	6	27618	c48123_g3,c39226_g1
GO:0070301	cellular response to hydrogen peroxide	biological_process	0.001203	0.21375	2	275	6	27618	c39226_g1,c48123_g3
GO:0043233	organelle lumen	cellular_component	0.0012957	0.21375	33	275	1745	27618	c50086_g1,c36709_g1,c37495_g1,c48860_g1,c46916_g1,c51534_g1,c44104_g2,c35306_g1,c45259_g1,c46074_g4,c37748_g1,c40144_g1,c39012_g1,c43152_g1,c44100_g1,c49392_g1,c44213_g1,c42541_g1,c44539_g1,c50980_g1,c51556_g2,c38812_g1,c45564_g1,c41959_g1,c45397_g2,c46829_g1,c46441_g1,c44100_g2,c45397_g1,c37810_g1,c46074_g1,c46715_g1,c39299_g1
GO:0070013	intracellular organelle lumen	cellular_component	0.0012957	0.21375	33	275	1745	27618	c44104_g2,c35306_g1,c51534_g1,c46916_g1,c48860_g1,c37495_g1,c36709_g1,c50086_g1,c44539_g1,c42541_g1,c44213_g1,c49392_g1,c44100_g1,c39012_g1,c43152_g1,c40144_g1,c37748_g1,c46074_g4,c45259_g1,c45397_g1,c44100_g2,c46441_g1,c46829_g1,c45397_g2,c41959_g1,c45564_g1,c51556_g2,c38812_g1,c50980_g1,c39299_g1,c46715_g1,c46074_g1,c37810_g1
GO:0042743	hydrogen peroxide metabolic process	biological_process	0.0013736	0.21375	2	275	7	27618	c39226_g1,c48123_g3
GO:0044451	nucleoplasm part	cellular_component	0.001429	0.21375	27	275	1320	27618	c45397_g1,c44100_g2,c46829_g1,c45397_g2,c44104_g2,c35306_g1,c46916_g1,c51534_g1,c45564_g1,c41959_g1,c50980_g1,c38812_g1,c51556_g2,c42541_g1,c39299_g1,c44213_g1,c44539_g1,c46715_g1,c44100_g1,c49392_g1,c46074_g1,c39012_g1,c43152_g1,c40144_g1,c46074_g4,c37748_g1,c37810_g1
GO:0019438	aromatic compound biosynthetic process	biological_process	0.0014308	0.21375	55	275	3381	27618	c37871_g1,c49062_g1,c46074_g1,c37542_g2,c39299_g1,c46715_g1,c41342_g2,c42207_g1,c51820_g1,c37810_g1,c49094_g3,c46441_g1,c45397_g2,c46829_g1,c49668_g2,c45397_g1,c43866_g4,c51795_g1,c44100_g2,c51556_g2,c38812_g1,c50980_g1,c53149_g1,c45425_g1,c41959_g1,c25830_g1,c45564_g1,c47839_g1,c50974_g1,c44100_g1,c39012_g1,c43152_g1,c44539_g1,c44213_g1,c42541_g1,c37748_g1,c46074_g4,c48898_g1,c45259_g1,c49668_g1…
GO:0031974	membrane-enclosed lumen	cellular_component	0.0014338	0.21375	33	275	1760	27618	c45397_g1,c44100_g2,c46441_g1,c45397_g2,c46829_g1,c41959_g1,c45564_g1,c51556_g2,c38812_g1,c50980_g1,c39299_g1,c46715_g1,c46074_g1,c37810_g1,c35306_g1,c44104_g2,c51534_g1,c46916_g1,c48860_g1,c37495_g1,c36709_g1,c50086_g1,c44539_g1,c42541_g1,c44213_g1,c49392_g1,c44100_g1,c43152_g1,c39012_g1,c40144_g1,c37748_g1,c46074_g4,c45259_g1
GO:0004568	chitinase activity	molecular_function	0.0014402	0.21375	3	275	23	27618	c45248_g1,c38337_g1,c34706_g1
GO:0006032	chitin catabolic process	biological_process	0.0014402	0.21375	3	275	23	27618	c38337_g1,c34706_g1,c45248_g1
GO:0046348	amino sugar catabolic process	biological_process	0.0014402	0.21375	3	275	23	27618	c38337_g1,c34706_g1,c45248_g1
GO:1901072	glucosamine-containing compound catabolic process	biological_process	0.0014402	0.21375	3	275	23	27618	c45248_g1,c38337_g1,c34706_g1
GO:0005654	nucleoplasm	cellular_component	0.0014597	0.21375	27	275	1322	27618	c40144_g1,c46074_g4,c37748_g1,c37810_g1,c42541_g1,c39299_g1,c44213_g1,c44539_g1,c46715_g1,c44100_g1,c49392_g1,c46074_g1,c39012_g1,c43152_g1,c45564_g1,c41959_g1,c50980_g1,c38812_g1,c51556_g2,c45397_g1,c44100_g2,c45397_g2,c46829_g1,c44104_g2,c35306_g1,c46916_g1,c51534_g1
GO:0046872	metal ion binding	molecular_function	0.0016393	0.23434	60	275	3912	27618	c51007_g1,c42207_g1,c47155_g1,c44428_g1,c49487_g1,c35132_g1,c37403_g2,c40676_g1,c41325_g2,c48123_g3,c37021_g1,c48705_g1,c37329_g1,c32491_g1,c41322_g1,c38812_g1,c48866_g1,c50350_g1,c37510_g1,c44961_g1,c47617_g1,c51201_g3,c44482_g1,c38683_g1,c41220_g1,c29783_g1,c37677_g1,c51795_g1,c40681_g1,c47884_g1,c42705_g1,c45259_g1,c19349_g1,c37748_g1,c48273_g2,c52380_g1,c48045_g1,c69792_g1,c46660_g1,c46469_g1…
GO:0030312	external encapsulating structure	cellular_component	0.0019497	0.27173	8	275	236	27618	c34706_g1,c52985_g1,c35150_g1,c47038_g4,c19467_g2,c47038_g3,c36196_g1,c47038_g5
GO:0043565	sequence-specific DNA binding	molecular_function	0.0020346	0.27173	15	275	582	27618	c44100_g2,c44539_g1,c45397_g1,c42541_g1,c39299_g1,c46074_g1,c46829_g1,c45397_g2,c44100_g1,c44104_g2,c69792_g1,c40144_g1,c37810_g1,c51556_g2,c46074_g4
GO:0080009	mRNA methylation	biological_process	0.0020469	0.27173	2	275	5	27618	c35594_g1,c77776_g1
GO:0005618	cell wall	cellular_component	0.0020819	0.27173	7	275	185	27618	c35150_g1,c34706_g1,c47038_g5,c47038_g4,c47038_g3,c19467_g2,c36196_g1
GO:0004601	peroxidase activity	molecular_function	0.0023112	0.28319	5	275	105	27618	c39226_g1,c48243_g1,c46660_g1,c48123_g3,c44482_g1
GO:0006804	peroxidase reaction	biological_process	0.0023112	0.28319	5	275	105	27618	c44482_g1,c39226_g1,c48243_g1,c46660_g1,c48123_g3
GO:0016684	oxidoreductase activity, acting on peroxide as acceptor	molecular_function	0.0023112	0.28319	5	275	105	27618	c44482_g1,c48123_g3,c46660_g1,c48243_g1,c39226_g1
GO:0042440	pigment metabolic process	biological_process	0.002501	0.29567	11	275	302	27618	c86186_g1,c37871_g1,c48773_g1,c50974_g1,c49668_g2,c49062_g1,c38677_g1,c49668_g1,c38857_g1,c45425_g1,c48970_g1
GO:0000003	reproduction	biological_process	0.0025116	0.29567	12	275	441	27618	c49796_g1,c46829_g1,c37677_g1,c36094_g2,c38976_g1,c51505_g1,c51854_g2,c50681_g1,c46866_g1,c45564_g1,c46355_g1,c45769_g1
GO:0020037	heme binding	molecular_function	0.0030806	0.3557	11	275	449	27618	c48866_g1,c19349_g1,c51007_g1,c47617_g1,c44961_g1,c46660_g1,c44482_g1,c51201_g3,c48123_g3,c39226_g1,c48243_g1
GO:0010466	negative regulation of peptidase activity	biological_process	0.0031955	0.36199	2	275	10	27618	c33812_g1,c86227_g1
GO:0015995	chlorophyll biosynthetic process	biological_process	0.0035308	0.39257	7	275	146	27618	c50974_g1,c37871_g1,c49668_g2,c45425_g1,c49668_g1,c38677_g1,c38857_g1
GO:0009055	electron carrier activity	molecular_function	0.0036716	0.4008	11	275	438	27618	c48837_g1,c41220_g1,c44129_g2,c44129_g3,c42344_g2,c48866_g1,c51007_g1,c19349_g1,c41828_g1,c47617_g1,c44961_g1
GO:0051346	negative regulation of hydrolase activity	biological_process	0.0038686	0.40592	2	275	11	27618	c33812_g1,c86227_g1
GO:0000151	ubiquitin ligase complex	cellular_component	0.0039635	0.40592	11	275	354	27618	c38976_g1,c44036_g1,c45405_g1,c50683_g1,c51315_g1,c50235_g1,c42488_g1,c46006_g1,c43972_g1,c31908_g1,c45259_g1
GO:0018130	heterocycle biosynthetic process	biological_process	0.0040237	0.40592	54	275	3458	27618	c42207_g1,c41342_g2,c49094_g3,c51820_g1,c37810_g1,c39299_g1,c46715_g1,c37871_g1,c37542_g2,c49062_g1,c46074_g1,c45564_g1,c25830_g1,c41959_g1,c50980_g1,c51556_g2,c38812_g1,c53149_g1,c45425_g1,c51795_g1,c43866_g4,c45397_g1,c44100_g2,c45397_g2,c46829_g1,c46441_g1,c49668_g2,c40144_g1,c69792_g1,c49668_g1,c48273_g2,c46074_g4,c37748_g1,c45259_g1,c48898_g1,c44213_g1,c42541_g1,c44539_g1,c44100_g1,c50974_g1…
GO:0015979	photosynthesis	biological_process	0.0041291	0.40592	12	275	431	27618	c45425_g1,c19349_g1,c38857_g1,c49668_g1,c38677_g1,c49668_g2,c37871_g1,c47400_g1,c52671_g1,c50974_g1,c47425_g1,c30493_g1
GO:0016702	oxidoreductase activity, acting on single donors with incorporation of molecular oxygen, incorporation of two atoms of oxygen	molecular_function	0.0041584	0.40592	4	275	61	27618	c32491_g1,c47304_g2,c52837_g2,c48243_g1
GO:0005537	mannose binding	molecular_function	0.0041917	0.40592	2	275	10	27618	c29783_g1,c35476_g1
GO:0050690	regulation of defense response to virus by virus	biological_process	0.0041917	0.40592	2	275	10	27618	c29783_g1,c35476_g1
GO:0005310	dicarboxylic acid transmembrane transporter activity	molecular_function	0.0044004	0.41936	2	275	12	27618	c48123_g3,c46169_g2
GO:0016556	mRNA modification	biological_process	0.0045132	0.42339	2	275	7	27618	c77776_g1,c35594_g1
GO:0006118	electron transport	biological_process	0.0046269	0.42739	14	275	630	27618	c45515_g1,c48837_g1,c41220_g1,c44129_g2,c47884_g1,c42344_g2,c44129_g3,c48866_g1,c19349_g1,c51007_g1,c44961_g1,c47617_g1,c41828_g1,c51057_g1
GO:0046906	tetrapyrrole binding	molecular_function	0.0051132	0.4342	11	275	473	27618	c19349_g1,c51007_g1,c48866_g1,c44961_g1,c46660_g1,c47617_g1,c51201_g3,c44482_g1,c48243_g1,c39226_g1,c48123_g3
GO:0052548	regulation of endopeptidase activity	biological_process	0.0052043	0.4342	2	275	15	27618	c33812_g1,c86227_g1
GO:0006351	transcription, DNA-dependent	biological_process	0.0052065	0.4342	41	275	2492	27618	c46715_g1,c39299_g1,c37542_g2,c46074_g1,c49094_g3,c37810_g1,c41342_g2,c44100_g2,c45397_g1,c46829_g1,c45397_g2,c46441_g1,c45564_g1,c25830_g1,c41959_g1,c53149_g1,c50980_g1,c38812_g1,c51556_g2,c44213_g1,c42541_g1,c44539_g1,c39012_g1,c43152_g1,c44100_g1,c47839_g1,c40144_g1,c69792_g1,c48898_g1,c45259_g1,c46074_g4,c37748_g1,c38976_g1,c35594_g2,c46916_g1,c51534_g1,c44104_g2,c35306_g1,c48860_g1,c50086_g1…
GO:0016491	oxidoreductase activity	molecular_function	0.0052598	0.4342	40	275	2543	27618	c36709_g1,c50966_g1,c38677_g1,c40104_g1,c93992_g1,c48243_g1,c35594_g2,c51628_g1,c19349_g1,c46660_g1,c50608_g1,c32520_g1,c49191_g1,c44129_g2,c45405_g1,c52837_g2,c39226_g1,c32491_g1,c48866_g1,c45425_g1,c41828_g1,c44961_g1,c47617_g1,c51201_g3,c44482_g1,c43866_g4,c47884_g1,c44129_g3,c42344_g2,c51007_g1,c47304_g2,c51057_g1,c45515_g1,c37871_g1,c43770_g3,c48837_g1,c49062_g1,c48123_g3,c41325_g2,c43770_g1
GO:0004842	ubiquitin-protein ligase activity	molecular_function	0.0054858	0.4342	11	275	366	27618	c43972_g1,c31908_g1,c46006_g1,c45259_g1,c45405_g1,c50683_g1,c38976_g1,c44036_g1,c50235_g1,c42488_g1,c51315_g1
GO:0044446	intracellular organelle part	cellular_component	0.0055147	0.4342	62	275	4163	27618	c46715_g1,c49587_g2,c40676_g1,c39299_g1,c46074_g1,c45042_g1,c37810_g1,c51820_g1,c19198_g1,c44100_g2,c45397_g1,c43866_g4,c49668_g2,c46441_g1,c45397_g2,c46829_g1,c41959_g1,c46006_g1,c45564_g1,c43757_g1,c12539_g1,c51556_g2,c38812_g1,c50980_g1,c41322_g1,c45094_g4,c30493_g1,c44539_g1,c45405_g1,c44213_g1,c42541_g1,c39012_g1,c43152_g1,c51315_g1,c50974_g1,c49392_g1,c44100_g1,c42488_g1,c43972_g1,c49668_g1…
GO:0005509	calcium ion binding	molecular_function	0.0055503	0.4342	10	275	369	27618	c37677_g1,c35132_g1,c37403_g2,c38015_g1,c38683_g1,c40681_g1,c37021_g1,c37329_g1,c46469_g1,c48273_g2
GO:0019787	small conjugating protein ligase activity	molecular_function	0.0055633	0.4342	11	275	367	27618	c51315_g1,c50235_g1,c42488_g1,c38976_g1,c44036_g1,c45405_g1,c50683_g1,c45259_g1,c46006_g1,c43972_g1,c31908_g1
GO:0044271	cellular nitrogen compound biosynthetic process	biological_process	0.00575	0.4342	54	275	3511	27618	c39299_g1,c46715_g1,c37871_g1,c37542_g2,c49062_g1,c46074_g1,c41342_g2,c51820_g1,c49094_g3,c37810_g1,c51795_g1,c43866_g4,c45397_g1,c44100_g2,c46829_g1,c45397_g2,c46441_g1,c49668_g2,c45564_g1,c41959_g1,c25830_g1,c50980_g1,c51556_g2,c38812_g1,c45425_g1,c53149_g1,c42541_g1,c44213_g1,c44539_g1,c44100_g1,c47839_g1,c50974_g1,c43152_g1,c39012_g1,c69792_g1,c40144_g1,c40881_g1,c49668_g1,c48273_g2,c46074_g4…
GO:0005975	carbohydrate metabolic process	biological_process	0.0057903	0.4342	32	275	1796	27618	c36196_g1,c45425_g1,c48705_g1,c46355_g1,c46313_g4,c45248_g1,c47949_g1,c47884_g1,c47531_g1,c47420_g1,c47038_g5,c35476_g1,c42986_g1,c37871_g1,c49062_g1,c43770_g3,c47038_g4,c43770_g1,c34706_g1,c40196_g1,c51032_g1,c47038_g3,c50204_g2,c19467_g2,c38677_g1,c49043_g1,c44490_g1,c50235_g1,c94209_g1,c52359_g1,c49602_g1,c47570_g1
GO:0044422	organelle part	cellular_component	0.0058332	0.4342	62	275	4176	27618	c49587_g2,c40676_g1,c46715_g1,c39299_g1,c46074_g1,c45042_g1,c51820_g1,c37810_g1,c44100_g2,c19198_g1,c43866_g4,c45397_g1,c49668_g2,c45397_g2,c46829_g1,c46441_g1,c46006_g1,c45564_g1,c41959_g1,c12539_g1,c43757_g1,c41322_g1,c50980_g1,c51556_g2,c38812_g1,c30493_g1,c45094_g4,c44213_g1,c42541_g1,c45405_g1,c44539_g1,c51315_g1,c39012_g1,c43152_g1,c42488_g1,c44100_g1,c50974_g1,c49392_g1,c46169_g2,c40144_g1…
GO:0004645	phosphorylase activity	molecular_function	0.0058479	0.4342	2	275	9	27618	c46313_g4,c47420_g1
GO:0008184	glycogen phosphorylase activity	molecular_function	0.0058479	0.4342	2	275	9	27618	c46313_g4,c47420_g1
GO:0009615	response to virus	biological_process	0.0058686	0.4342	3	275	34	27618	c35476_g1,c38976_g1,c29783_g1
GO:0042542	response to hydrogen peroxide	biological_process	0.0058836	0.4342	2	275	10	27618	c48123_g3,c39226_g1
GO:0032774	RNA biosynthetic process	biological_process	0.0059249	0.4342	41	275	2511	27618	c46715_g1,c39299_g1,c37542_g2,c46074_g1,c49094_g3,c37810_g1,c41342_g2,c44100_g2,c45397_g1,c46829_g1,c45397_g2,c46441_g1,c45564_g1,c25830_g1,c41959_g1,c53149_g1,c50980_g1,c51556_g2,c38812_g1,c44213_g1,c42541_g1,c44539_g1,c43152_g1,c39012_g1,c44100_g1,c47839_g1,c69792_g1,c40144_g1,c45259_g1,c48898_g1,c46074_g4,c37748_g1,c35594_g2,c38976_g1,c46916_g1,c51534_g1,c35306_g1,c44104_g2,c48860_g1,c50086_g1…
GO:0006030	chitin metabolic process	biological_process	0.0060891	0.4342	3	275	38	27618	c45248_g1,c38337_g1,c34706_g1
GO:1901071	glucosamine-containing compound metabolic process	biological_process	0.0060891	0.4342	3	275	38	27618	c45248_g1,c34706_g1,c38337_g1
GO:0034599	cellular response to oxidative stress	biological_process	0.0061443	0.4342	2	275	13	27618	c48123_g3,c39226_g1
GO:0016567	protein ubiquitination	biological_process	0.0061471	0.4342	11	275	373	27618	c45259_g1,c46006_g1,c31908_g1,c43972_g1,c51315_g1,c42488_g1,c50235_g1,c38976_g1,c44036_g1,c50683_g1,c45405_g1
GO:0032446	protein modification by small protein conjugation	biological_process	0.0067356	0.47024	11	275	378	27618	c45259_g1,c46006_g1,c31908_g1,c43972_g1,c51315_g1,c42488_g1,c50235_g1,c38976_g1,c44036_g1,c50683_g1,c45405_g1
GO:0002697	regulation of immune effector process	biological_process	0.007234	0.48801	2	275	13	27618	c35476_g1,c29783_g1
GO:0002831	regulation of response to biotic stimulus	biological_process	0.007234	0.48801	2	275	13	27618	c35476_g1,c29783_g1
GO:0050688	regulation of defense response to virus	biological_process	0.007234	0.48801	2	275	13	27618	c29783_g1,c35476_g1
GO:0044036	cell wall macromolecule metabolic process	biological_process	0.0073557	0.49071	5	275	114	27618	c45248_g1,c50224_g4,c48563_g1,c34706_g1,c38337_g1
GO:0008174	mRNA methyltransferase activity	molecular_function	0.0075502	0.49815	2	275	11	27618	c35594_g1,c77776_g1
GO:0006779	porphyrin-containing compound biosynthetic process	biological_process	0.0078063	0.49963	8	275	211	27618	c37871_g1,c50974_g1,c49668_g2,c49062_g1,c49668_g1,c38677_g1,c38857_g1,c45425_g1
GO:0071554	cell wall organization or biogenesis	biological_process	0.0078518	0.49963	7	275	224	27618	c38337_g1,c49272_g1,c34706_g1,c46355_g1,c48563_g1,c50224_g4,c45248_g1
GO:0033014	tetrapyrrole biosynthetic process	biological_process	0.007879	0.49963	9	275	265	27618	c45425_g1,c38677_g1,c49668_g1,c38857_g1,c48273_g2,c50974_g1,c37871_g1,c49062_g1,c49668_g2
GO:0047746	chlorophyllase activity	molecular_function	0.0079055	0.49963	3	275	33	27618	c86186_g1,c48773_g1,c48970_g1
GO:0030246	carbohydrate binding	molecular_function	0.0079968	0.50013	8	275	236	27618	c49043_g1,c38337_g1,c50163_g3,c35476_g1,c29783_g1,c47839_g1,c94209_g1,c40196_g1
GO:0015996	chlorophyll catabolic process	biological_process	0.0088373	0.547	3	275	34	27618	c48773_g1,c48970_g1,c86186_g1
GO:0050378	UDP-glucuronate 4-epimerase activity	molecular_function	0.0090758	0.55344	1	275	1	27618	c43770_g3
GO:0051607	defense response to virus	biological_process	0.0091914	0.55344	2	275	14	27618	c29783_g1,c35476_g1
GO:0006979	response to oxidative stress	biological_process	0.0092178	0.55344	5	275	135	27618	c39226_g1,c48243_g1,c46660_g1,c48123_g3,c44482_g1
GO:0009187	cyclic nucleotide metabolic process	biological_process	0.0093725	0.55716	2	275	14	27618	c49668_g1,c43225_g2
GO:0052547	regulation of peptidase activity	biological_process	0.0094829	0.55819	2	275	20	27618	c33812_g1,c86227_g1
GO:0043234	protein complex	cellular_component	0.0096472	0.56234	64	275	4490	27618	c51315_g1,c50608_g1,c39012_g1,c43152_g1,c42488_g1,c44100_g1,c50974_g1,c52671_g1,c44213_g1,c42541_g1,c44539_g1,c45405_g1,c51700_g1,c46074_g4,c37748_g1,c49602_g1,c49668_g1,c35306_g1,c52434_g1,c38857_g1,c31908_g1,c46074_g1,c46715_g1,c39299_g1,c50683_g1,c41342_g2,c40508_g1,c49668_g2,c46829_g1,c45397_g2,c44100_g2,c43866_g4,c45397_g1,c47400_g1,c49392_g1,c30493_g1,c45259_g1,c19349_g1,c40144_g1,c43972_g1…
GO:0034654	nucleobase-containing compound biosynthetic process	biological_process	0.010247	0.59155	45	275	2950	27618	c45259_g1,c48898_g1,c37748_g1,c46074_g4,c49668_g1,c69792_g1,c40144_g1,c43152_g1,c39012_g1,c47839_g1,c44100_g1,c44539_g1,c44213_g1,c42541_g1,c50086_g1,c36709_g1,c48860_g1,c51534_g1,c46916_g1,c44104_g2,c35306_g1,c35594_g2,c38976_g1,c37810_g1,c51820_g1,c49094_g3,c41342_g2,c46074_g1,c37542_g2,c46715_g1,c39299_g1,c53149_g1,c51556_g2,c38812_g1,c50980_g1,c41959_g1,c25830_g1,c45564_g1,c46441_g1,c46829_g1…
GO:0000302	response to reactive oxygen species	biological_process	0.010497	0.60024	2	275	13	27618	c48123_g3,c39226_g1
GO:0009873	ethylene mediated signaling pathway	biological_process	0.010719	0.60147	2	275	15	27618	c39012_g1,c46715_g1
GO:0071369	cellular response to ethylene stimulus	biological_process	0.010719	0.60147	2	275	15	27618	c46715_g1,c39012_g1
GO:0008037	cell recognition	biological_process	0.010824	0.60176	4	275	74	27618	c51854_g2,c50681_g1,c36094_g2,c51505_g1
GO:0080167	response to karrikin	biological_process	0.011013	0.60661	2	275	15	27618	c42871_g1,c45851_g1
GO:0009699	phenylpropanoid biosynthetic process	biological_process	0.012365	0.67188	2	275	17	27618	c40881_g1,c42207_g1
GO:0016125	sterol metabolic process	biological_process	0.012618	0.67188	2	275	16	27618	c32520_g1,c45405_g1
GO:0048610	cellular process involved in reproduction	biological_process	0.012784	0.67188	7	275	230	27618	c36094_g2,c38976_g1,c46355_g1,c51505_g1,c49796_g1,c51854_g2,c50681_g1
GO:0008191	metalloendopeptidase inhibitor activity	molecular_function	0.012869	0.67188	1	275	2	27618	c33812_g1
GO:0010576	metalloenzyme regulator activity	molecular_function	0.012869	0.67188	1	275	2	27618	c33812_g1
GO:0048551	metalloenzyme inhibitor activity	molecular_function	0.012869	0.67188	1	275	2	27618	c33812_g1
GO:0004383	guanylate cyclase activity	molecular_function	0.01397	0.71083	1	275	3	27618	c49668_g1
GO:0006182	cGMP biosynthetic process	biological_process	0.01397	0.71083	1	275	3	27618	c49668_g1
GO:0046068	cGMP metabolic process	biological_process	0.01397	0.71083	1	275	3	27618	c49668_g1
GO:0031347	regulation of defense response	biological_process	0.014404	0.72675	2	275	21	27618	c35476_g1,c29783_g1
GO:0046149	pigment catabolic process	biological_process	0.014741	0.73753	3	275	41	27618	c48970_g1,c48773_g1,c86186_g1
GO:0009827	plant-type cell wall modification	biological_process	0.015552	0.76258	1	275	1	27618	c46355_g1
GO:0009829	cell wall modification involved in fruit ripening	biological_process	0.015552	0.76258	1	275	1	27618	c46355_g1
GO:0002252	immune effector process	biological_process	0.015623	0.76258	2	275	19	27618	c29783_g1,c35476_g1
GO:0006040	amino sugar metabolic process	biological_process	0.016013	0.77534	4	275	95	27618	c45248_g1,c34706_g1,c49191_g1,c38337_g1
GO:0072593	reactive oxygen species metabolic process	biological_process	0.016877	0.81062	2	275	22	27618	c48123_g3,c39226_g1
GO:0070647	protein modification by small protein conjugation or removal	biological_process	0.017069	0.81333	11	275	436	27618	c50683_g1,c45405_g1,c38976_g1,c44036_g1,c42488_g1,c50235_g1,c51315_g1,c31908_g1,c43972_g1,c46006_g1,c45259_g1
GO:0016667	oxidoreductase activity, acting on a sulfur group of donors	molecular_function	0.018139	0.85752	6	275	196	27618	c36709_g1,c48837_g1,c45405_g1,c44129_g2,c41828_g1,c44129_g3
GO:0006787	porphyrin-containing compound catabolic process	biological_process	0.018487	0.86045	3	275	44	27618	c86186_g1,c48970_g1,c48773_g1
GO:0033015	tetrapyrrole catabolic process	biological_process	0.018487	0.86045	3	275	44	27618	c48773_g1,c48970_g1,c86186_g1
GO:0034062	RNA polymerase activity	molecular_function	0.018817	0.86906	8	275	320	27618	c46441_g1,c35594_g2,c50086_g1,c45259_g1,c53149_g1,c36709_g1,c25830_g1,c48860_g1
GO:0016787	hydrolase activity	molecular_function	0.019048	0.87299	67	275	4840	27618	c36196_g1,c12539_g1,c46355_g1,c39772_g1,c47949_g1,c45248_g1,c49668_g2,c45510_g1,c43866_g4,c45955_g1,c41342_g2,c47038_g5,c48545_g2,c49185_g1,c14711_g1,c52819_g3,c49487_g1,c48888_g2,c34706_g1,c47038_g3,c51032_g1,c50204_g2,c50086_g1,c48563_g1,c38337_g1,c38857_g1,c37941_g1,c45773_g1,c49310_g2,c49602_g1,c48414_g5,c49668_g1,c44564_g1,c50974_g1,c52671_g1,c47570_g1,c44867_g1,c48637_g1,c43420_g1,c45405_g1…
GO:0051187	cofactor catabolic process	biological_process	0.019296	0.8777	3	275	46	27618	c86186_g1,c48970_g1,c48773_g1
GO:0032504	multicellular organism reproduction	biological_process	0.019667	0.88781	3	275	59	27618	c46866_g1,c38976_g1,c46355_g1
GO:0048029	monosaccharide binding	molecular_function	0.019876	0.89054	2	275	20	27618	c35476_g1,c29783_g1
GO:0015035	protein disulfide oxidoreductase activity	molecular_function	0.020987	0.93338	4	275	103	27618	c44129_g3,c44129_g2,c41828_g1,c48837_g1
GO:0016701	oxidoreductase activity, acting on single donors with incorporation of molecular oxygen	molecular_function	0.021884	0.9586	4	275	94	27618	c32491_g1,c48243_g1,c52837_g2,c47304_g2
GO:0080134	regulation of response to stress	biological_process	0.022067	0.9586	2	275	27	27618	c29783_g1,c35476_g1
GO:0071944	cell periphery	cellular_component	0.022098	0.9586	17	275	942	27618	c39841_g1,c35150_g1,c36196_g1,c47038_g3,c19467_g2,c36709_g1,c44965_g1,c37495_g1,c49280_g1,c49392_g1,c47038_g4,c46354_g1,c34706_g1,c52985_g1,c47038_g5,c45259_g1,c49272_g1
GO:0002682	regulation of immune system process	biological_process	0.022193	0.9586	2	275	24	27618	c29783_g1,c35476_g1
GO:0044421	extracellular region part	cellular_component	0.023062	0.98902	9	275	371	27618	c51628_g1,c25830_g1,c38683_g1,c38015_g1,c49796_g1,c37677_g1,c35132_g1,c40681_g1,c37021_g1
GO:0046148	pigment biosynthetic process	biological_process	0.023403	0.99008	8	275	258	27618	c49668_g2,c49062_g1,c37871_g1,c50974_g1,c45425_g1,c38857_g1,c38677_g1,c49668_g1
GO:0009723	response to ethylene stimulus	biological_process	0.023416	0.99008	2	275	22	27618	c39012_g1,c46715_g1
GO:0042409	caffeoyl-CoA O-methyltransferase activity	molecular_function	0.023585	0.99026	1	275	2	27618	c42207_g1
GO:0015036	disulfide oxidoreductase activity	molecular_function	0.024268	1	4	275	106	27618	c44129_g3,c41828_g1,c44129_g2,c48837_g1
GO:0002128	tRNA nucleoside ribose methylation	biological_process	0.024795	1	1	275	2	27618	c93992_g1
GO:0016758	transferase activity, transferring hexosyl groups	molecular_function	0.025201	1	11	275	501	27618	c47038_g5,c51032_g1,c36196_g1,c47038_g3,c19467_g2,c47420_g1,c46313_g4,c94209_g1,c47038_g4,c46224_g1,c40196_g1
GO:0004497	monooxygenase activity	molecular_function	0.025879	1	6	275	227	27618	c44961_g1,c47617_g1,c50966_g1,c51007_g1,c19349_g1,c48866_g1
GO:0071704	organic substance metabolic process	biological_process	0.026091	1	160	275	13808	27618	c43560_g1,c48860_g1,c19467_g2,c48243_g1,c40104_g1,c48773_g1,c48636_g1,c69792_g1,c43225_g2,c48898_g1,c49191_g1,c49796_g1,c45564_g1,c51854_g2,c47681_g1,c53149_g1,c51556_g2,c38812_g1,c50980_g1,c42344_g2,c42927_g1,c43034_g1,c45042_g1,c42986_g1,c51820_g1,c47155_g1,c42207_g1,c47332_g2,c43770_g1,c49053_g1,c47038_g4,c45515_g1,c44490_g1,c38337_g1,c31908_g1,c48563_g1,c50966_g1,c50086_g1,c50204_g2,c51032_g1…
GO:0016881	acid-amino acid ligase activity	molecular_function	0.026551	1	11	275	480	27618	c43972_g1,c31908_g1,c46006_g1,c45259_g1,c45405_g1,c50683_g1,c38976_g1,c44036_g1,c50235_g1,c42488_g1,c51315_g1
GO:0009698	phenylpropanoid metabolic process	biological_process	0.026903	1	2	275	28	27618	c40881_g1,c42207_g1
GO:0006073	cellular glucan metabolic process	biological_process	0.027151	1	9	275	396	27618	c43770_g3,c47038_g4,c49602_g1,c19467_g2,c36196_g1,c47038_g3,c47038_g5,c46355_g1,c42986_g1
GO:0044042	glucan metabolic process	biological_process	0.027151	1	9	275	396	27618	c43770_g3,c47038_g4,c42986_g1,c46355_g1,c47038_g5,c49602_g1,c47038_g3,c19467_g2,c36196_g1
GO:1901701	cellular response to oxygen-containing compound	biological_process	0.027245	1	2	275	24	27618	c48123_g3,c39226_g1
GO:0043231	intracellular membrane-bounded organelle	cellular_component	0.027476	1	73	275	5487	27618	c35594_g1,c45851_g1,c48860_g1,c34322_g2,c51534_g1,c46916_g1,c44104_g2,c35594_g2,c38976_g1,c44036_g1,c45259_g1,c39543_g1,c43972_g1,c48636_g1,c48045_g1,c40144_g1,c49392_g1,c47839_g1,c30493_g1,c51556_g2,c38812_g1,c50980_g1,c41959_g1,c45564_g1,c46006_g1,c46313_g4,c51820_g1,c37810_g1,c51057_g1,c45042_g1,c42986_g1,c40676_g1,c49587_g2,c50086_g1,c51032_g1,c36709_g1,c43615_g2,c38857_g1,c37495_g1,c31908_g1…
GO:0051186	cofactor metabolic process	biological_process	0.027485	1	17	275	862	27618	c49668_g2,c48773_g1,c43866_g4,c45425_g1,c48705_g1,c38857_g1,c44490_g1,c38677_g1,c49043_g1,c50608_g1,c49062_g1,c37871_g1,c50974_g1,c86186_g1,c48970_g1,c51057_g1,c49668_g1
GO:0016209	antioxidant activity	molecular_function	0.027508	1	5	275	176	27618	c44482_g1,c46660_g1,c48123_g3,c48243_g1,c39226_g1
GO:0044706	multi-multicellular organism process	biological_process	0.027524	1	4	275	99	27618	c46866_g1,c50681_g1,c51854_g2,c51505_g1
GO:0043227	membrane-bounded organelle	cellular_component	0.027662	1	73	275	5489	27618	c32520_g1,c51315_g1,c39012_g1,c43152_g1,c44100_g1,c34322_g1,c42488_g1,c50974_g1,c45094_g4,c44213_g1,c42541_g1,c44539_g1,c45405_g1,c46074_g4,c49602_g1,c37748_g1,c46169_g2,c49668_g1,c35306_g1,c50086_g1,c43615_g2,c36709_g1,c51032_g1,c37495_g1,c38857_g1,c31908_g1,c46074_g1,c46715_g1,c39299_g1,c49272_g1,c49668_g2,c45397_g2,c46829_g1,c46441_g1,c44100_g2,c19198_g1,c43866_g4,c45397_g1,c12539_g1,c41322_g1…
GO:0008152	metabolic process	biological_process	0.028005	1	182	275	16188	27618	c45042_g1,c42986_g1,c51820_g1,c47332_g2,c42207_g1,c47155_g1,c46224_g1,c41325_g2,c43770_g1,c49053_g1,c47038_g4,c61536_g1,c45515_g1,c45564_g1,c47681_g1,c53149_g1,c51854_g2,c50980_g1,c51556_g2,c38812_g1,c42927_g1,c42344_g2,c43034_g1,c47425_g1,c69792_g1,c48636_g1,c48898_g1,c43225_g2,c49191_g1,c49796_g1,c47400_g1,c43560_g1,c48860_g1,c19467_g2,c48243_g1,c40104_g1,c48773_g1,c48545_g2,c47420_g1,c52304_g1…
GO:0009523	photosystem II	cellular_component	0.028214	1	5	275	165	27618	c30493_g1,c19349_g1,c52671_g1,c47400_g1,c47425_g1
GO:0043170	macromolecule metabolic process	biological_process	0.028311	1	126	275	10511	27618	c41342_g2,c45955_g1,c52652_g1,c49094_g3,c48545_g2,c47038_g5,c49185_g1,c46074_g1,c43770_g3,c49487_g1,c48888_g2,c37542_g2,c34706_g1,c39299_g1,c50683_g1,c46715_g1,c52304_g1,c36196_g1,c12539_g1,c45769_g1,c46355_g1,c39772_g1,c46441_g1,c45248_g1,c45397_g2,c46829_g1,c51201_g3,c49668_g2,c40508_g1,c45397_g1,c45510_g1,c47531_g1,c43866_g4,c44100_g2,c37748_g1,c51628_g1,c49602_g1,c46074_g4,c51700_g1,c49668_g1…
GO:0007339	binding of sperm to zona pellucida	biological_process	0.029763	1	1	275	2	27618	c36094_g2
GO:0009988	cell-cell recognition	biological_process	0.029763	1	1	275	2	27618	c36094_g2
GO:0035036	sperm-egg recognition	biological_process	0.029763	1	1	275	2	27618	c36094_g2
GO:0051707	response to other organism	biological_process	0.032013	1	5	275	180	27618	c38976_g1,c35476_g1,c35150_g1,c51628_g1,c29783_g1
GO:0000152	nuclear ubiquitin ligase complex	cellular_component	0.032015	1	7	275	250	27618	c45259_g1,c51315_g1,c42488_g1,c38976_g1,c31908_g1,c43972_g1,c45405_g1
GO:0005680	anaphase-promoting complex	cellular_component	0.032015	1	7	275	250	27618	c45259_g1,c51315_g1,c42488_g1,c38976_g1,c31908_g1,c45405_g1,c43972_g1
GO:0001888	glucuronyl-galactosyl-proteoglycan 4-alpha-N-acetylglucosaminyltransferase activity	molecular_function	0.032787	1	1	275	2	27618	c51032_g1
GO:0006026	aminoglycan catabolic process	biological_process	0.033091	1	3	275	67	27618	c38337_g1,c34706_g1,c45248_g1
GO:0009539	photosystem II reaction center	cellular_component	0.033102	1	3	275	70	27618	c52671_g1,c47400_g1,c47425_g1
GO:0000128	flocculation	biological_process	0.033291	1	1	275	3	27618	c47420_g1
GO:0007131	reciprocal meiotic recombination	biological_process	0.034437	1	2	275	29	27618	c49796_g1,c38976_g1
GO:0035825	reciprocal DNA recombination	biological_process	0.034437	1	2	275	29	27618	c49796_g1,c38976_g1
GO:0005976	polysaccharide metabolic process	biological_process	0.035586	1	14	275	710	27618	c43770_g3,c47038_g4,c50235_g1,c47531_g1,c34706_g1,c52359_g1,c43770_g1,c47038_g5,c19467_g2,c49602_g1,c36196_g1,c47038_g3,c42986_g1,c46355_g1
GO:0044262	cellular carbohydrate metabolic process	biological_process	0.035782	1	16	275	861	27618	c47531_g1,c52359_g1,c50235_g1,c46355_g1,c44490_g1,c47038_g3,c36196_g1,c19467_g2,c43770_g1,c43770_g3,c47038_g4,c49062_g1,c42986_g1,c35476_g1,c49602_g1,c47038_g5
GO:0010467	gene expression	biological_process	0.036061	1	57	275	4234	27618	c51556_g2,c38812_g1,c50980_g1,c77776_g1,c12539_g1,c53149_g1,c25830_g1,c41959_g1,c45564_g1,c50163_g3,c46441_g1,c45397_g2,c46829_g1,c40508_g1,c45397_g1,c43866_g4,c44100_g2,c41342_g2,c37810_g1,c49094_g3,c45042_g1,c46074_g1,c37542_g2,c39299_g1,c46715_g1,c36709_g1,c35594_g1,c50086_g1,c48860_g1,c37495_g1,c45773_g1,c44104_g2,c35306_g1,c39097_g2,c51534_g1,c46916_g1,c48243_g1,c38976_g1,c35594_g2,c93992_g1…
GO:0004677	DNA-dependent protein kinase activity	molecular_function	0.036656	1	1	275	3	27618	c45851_g1
GO:0032991	macromolecular complex	cellular_component	0.037692	1	70	275	5481	27618	c19349_g1,c45259_g1,c43972_g1,c40144_g1,c47400_g1,c49392_g1,c30493_g1,c35594_g1,c45851_g1,c51534_g1,c46916_g1,c50235_g1,c48773_g1,c44104_g2,c39097_g2,c44036_g1,c38976_g1,c48243_g1,c35594_g2,c37810_g1,c51820_g1,c47155_g1,c45042_g1,c40676_g1,c53149_g1,c38812_g1,c51556_g2,c50980_g1,c41959_g1,c25830_g1,c46006_g1,c45564_g1,c50163_g3,c47425_g1,c51700_g1,c49602_g1,c37748_g1,c46074_g4,c49668_g1,c43152_g1…
GO:0044550	secondary metabolite biosynthetic process	biological_process	0.038151	1	4	275	113	27618	c40881_g1,c43770_g1,c43770_g3,c42207_g1
GO:0003841	1-acylglycerol-3-phosphate O-acyltransferase activity	molecular_function	0.038591	1	1	275	3	27618	c45769_g1
GO:0044703	multi-organism reproductive process	biological_process	0.038674	1	4	275	115	27618	c51505_g1,c50681_g1,c46866_g1,c51854_g2
GO:0008967	phosphoglycolate phosphatase activity	molecular_function	0.03887	1	1	275	3	27618	c44867_g1
GO:0044434	chloroplast part	cellular_component	0.040017	1	8	275	293	27618	c49587_g2,c30493_g1,c49668_g2,c50974_g1,c38857_g1,c49668_g1,c43615_g2,c41322_g1
GO:0010143	cutin biosynthetic process	biological_process	0.040268	1	1	275	4	27618	c45769_g1
GO:0048608	reproductive structure development	biological_process	0.040876	1	3	275	76	27618	c37677_g1,c45769_g1,c46355_g1
GO:0061458	reproductive system development	biological_process	0.040876	1	3	275	76	27618	c45769_g1,c46355_g1,c37677_g1
GO:0044435	plastid part	cellular_component	0.040883	1	8	275	294	27618	c30493_g1,c49587_g2,c49668_g2,c50974_g1,c38857_g1,c49668_g1,c43615_g2,c41322_g1
GO:0043900	regulation of multi-organism process	biological_process	0.040947	1	2	275	32	27618	c29783_g1,c35476_g1
GO:0016757	transferase activity, transferring glycosyl groups	molecular_function	0.04237	1	13	275	682	27618	c46224_g1,c40477_g1,c40196_g1,c47038_g4,c94209_g1,c46313_g4,c47038_g5,c50966_g1,c47420_g1,c36196_g1,c51032_g1,c47038_g3,c19467_g2
GO:0033645	host cell endomembrane system	cellular_component	0.042689	1	1	275	3	27618	c51628_g1
GO:0044165	host cell endoplasmic reticulum	cellular_component	0.042689	1	1	275	3	27618	c51628_g1
GO:0044167	host cell endoplasmic reticulum membrane	cellular_component	0.042689	1	1	275	3	27618	c51628_g1
GO:0044385	integral to membrane of host cell	cellular_component	0.042689	1	1	275	3	27618	c51628_g1
GO:0044386	integral to host endoplasmic reticulum membrane	cellular_component	0.042689	1	1	275	3	27618	c51628_g1
GO:0044238	primary metabolic process	biological_process	0.043808	1	152	275	13198	27618	c47420_g1,c48545_g2,c39299_g1,c52304_g1,c46715_g1,c37871_g1,c37542_g2,c43770_g3,c46074_g1,c45769_g1,c47531_g1,c47884_g1,c45397_g1,c16903_g1,c45397_g2,c46441_g1,c45248_g1,c49668_g2,c51201_g3,c49668_g1,c51505_g1,c44100_g1,c52671_g1,c47570_g1,c50974_g1,c50608_g1,c51315_g1,c43152_g1,c38015_g1,c31908_g1,c44490_g1,c51032_g1,c50204_g2,c50086_g1,c50966_g1,c52434_g1,c52359_g1,c35306_g1,c45042_g1,c42986_g1…
GO:0005342	organic acid transmembrane transporter activity	molecular_function	0.04425	1	3	275	69	27618	c52434_g1,c48123_g3,c46169_g2
GO:0046943	carboxylic acid transmembrane transporter activity	molecular_function	0.04425	1	3	275	69	27618	c52434_g1,c46169_g2,c48123_g3
GO:0030145	manganese ion binding	molecular_function	0.044308	1	2	275	34	27618	c32491_g1,c46916_g1
GO:0031461	cullin-RING ubiquitin ligase complex	cellular_component	0.044601	1	7	275	272	27618	c42488_g1,c45259_g1,c51315_g1,c45405_g1,c43972_g1,c31908_g1,c38976_g1
GO:0006310	DNA recombination	biological_process	0.044734	1	8	275	311	27618	c49668_g2,c49796_g1,c49053_g1,c51201_g3,c50974_g1,c38976_g1,c38857_g1,c49668_g1
GO:0003824	catalytic activity	molecular_function	0.044984	1	155	275	13402	27618	c42986_g1,c45042_g1,c51820_g1,c47155_g1,c47332_g2,c42207_g1,c46224_g1,c43770_g1,c41325_g2,c61536_g1,c49053_g1,c47038_g4,c45515_g1,c51854_g2,c53149_g1,c47681_g1,c50980_g1,c42344_g2,c42927_g1,c43034_g1,c43225_g2,c49191_g1,c43560_g1,c48860_g1,c19467_g2,c48243_g1,c40477_g1,c40104_g1,c48773_g1,c48545_g2,c47420_g1,c52304_g1,c48123_g3,c43770_g3,c37871_g1,c41828_g1,c45769_g1,c47617_g1,c48866_g1,c44129_g3…
GO:0042973	glucan endo-1,3-beta-D-glucosidase activity	molecular_function	0.045072	1	1	275	8	27618	c42986_g1
GO:0047750	cholestenol delta-isomerase activity	molecular_function	0.045091	1	1	275	5	27618	c32520_g1
GO:0005506	iron ion binding	molecular_function	0.045365	1	9	275	489	27618	c51201_g3,c40676_g1,c52837_g2,c51007_g1,c19349_g1,c48866_g1,c69792_g1,c47617_g1,c44961_g1
GO:0001510	RNA methylation	biological_process	0.045651	1	3	275	59	27618	c93992_g1,c35594_g1,c77776_g1
GO:0052736	beta-glucanase activity	molecular_function	0.046657	1	1	275	7	27618	c48563_g1
GO:0052861	glucan endo-1,3-beta-glucanase activity, C-3 substituted reducing group	molecular_function	0.046657	1	1	275	7	27618	c48563_g1
GO:0052862	glucan endo-1,4-beta-glucanase activity, C-3 substituted reducing group	molecular_function	0.046657	1	1	275	7	27618	c48563_g1
GO:0017089	glycolipid transporter activity	molecular_function	0.048143	1	1	275	5	27618	c44036_g1
GO:0046836	glycolipid transport	biological_process	0.048143	1	1	275	5	27618	c44036_g1
GO:0051861	glycolipid binding	molecular_function	0.048143	1	1	275	5	27618	c44036_g1
GO:0003677	DNA binding	molecular_function	0.048619	1	40	275	2828	27618	c45397_g1,c19198_g1,c44100_g2,c46441_g1,c46829_g1,c45397_g2,c51201_g3,c37510_g1,c51556_g2,c38812_g1,c47681_g1,c39299_g1,c46715_g1,c46074_g1,c41342_g2,c37810_g1,c49094_g3,c44104_g2,c51534_g1,c39183_g1,c48860_g1,c36709_g1,c45851_g1,c43553_g2,c50086_g1,c44539_g1,c42541_g1,c44213_g1,c52671_g1,c44100_g1,c43152_g1,c39012_g1,c49796_g1,c50608_g1,c49668_g1,c69792_g1,c40144_g1,c37748_g1,c46074_g4,c45259_g1
GO:0044264	cellular polysaccharide metabolic process	biological_process	0.048995	1	13	275	674	27618	c47531_g1,c52359_g1,c43770_g1,c50235_g1,c43770_g3,c47038_g4,c46355_g1,c42986_g1,c49602_g1,c36196_g1,c47038_g3,c19467_g2,c47038_g5
GO:0004115	3',5'-cyclic-AMP phosphodiesterase activity	molecular_function	0.049081	1	1	275	3	27618	c43225_g2
GO:0006198	cAMP catabolic process	biological_process	0.049081	1	1	275	3	27618	c43225_g2
GO:0009664	plant-type cell wall organization	biological_process	0.04939	1	2	275	39	27618	c49272_g1,c46355_g1
GO:0006355	regulation of transcription, DNA-dependent	biological_process	0.049546	1	31	275	2067	27618	c40144_g1,c41342_g2,c37748_g1,c46074_g4,c49094_g3,c37810_g1,c48898_g1,c44539_g1,c42541_g1,c39299_g1,c44213_g1,c46715_g1,c47839_g1,c44100_g1,c46074_g1,c39012_g1,c43152_g1,c41959_g1,c45564_g1,c51556_g2,c38812_g1,c50980_g1,c45397_g1,c38976_g1,c44100_g2,c46829_g1,c45397_g2,c35306_g1,c44104_g2,c51534_g1,c46916_g1
GO:0016705	oxidoreductase activity, acting on paired donors, with incorporation or reduction of molecular oxygen	molecular_function	0.050064	1	10	275	546	27618	c44961_g1,c47304_g2,c47617_g1,c51007_g1,c19349_g1,c50966_g1,c48866_g1,c93992_g1,c51201_g3,c40104_g1
GO:0050789	regulation of biological process	biological_process	0.050173	1	63	275	4790	27618	c49668_g1,c48636_g1,c40144_g1,c51700_g1,c45259_g1,c48898_g1,c37748_g1,c51628_g1,c33812_g1,c46074_g4,c52985_g1,c44539_g1,c45405_g1,c44129_g2,c44213_g1,c42541_g1,c38015_g1,c43152_g1,c39012_g1,c52671_g1,c47839_g1,c44100_g1,c42390_g2,c86227_g1,c48517_g1,c46866_g1,c43615_g2,c38976_g1,c51534_g1,c45277_g1,c46916_g1,c45773_g1,c44104_g2,c35306_g1,c35476_g1,c48545_g2,c49094_g3,c37810_g1,c41342_g2,c46715_g1…
GO:0003724	RNA helicase activity	molecular_function	0.050359	1	5	275	143	27618	c49668_g1,c38857_g1,c25830_g1,c50974_g1,c49668_g2
GO:0009875	pollen-pistil interaction	biological_process	0.050379	1	3	275	72	27618	c51505_g1,c51854_g2,c50681_g1
GO:0048544	recognition of pollen	biological_process	0.050379	1	3	275	72	27618	c51505_g1,c50681_g1,c51854_g2
GO:2001141	regulation of RNA biosynthetic process	biological_process	0.050979	1	31	275	2072	27618	c37810_g1,c49094_g3,c48898_g1,c41342_g2,c37748_g1,c46074_g4,c40144_g1,c46074_g1,c39012_g1,c43152_g1,c47839_g1,c44100_g1,c46715_g1,c44539_g1,c42541_g1,c44213_g1,c39299_g1,c38812_g1,c51556_g2,c50980_g1,c41959_g1,c45564_g1,c51534_g1,c46916_g1,c46829_g1,c44104_g2,c45397_g2,c35306_g1,c38976_g1,c44100_g2,c45397_g1
GO:0009800	cinnamic acid biosynthetic process	biological_process	0.051086	1	1	275	6	27618	c40881_g1
GO:0009803	cinnamic acid metabolic process	biological_process	0.051086	1	1	275	6	27618	c40881_g1
GO:0045548	phenylalanine ammonia-lyase activity	molecular_function	0.051086	1	1	275	6	27618	c40881_g1
GO:0016857	racemase and epimerase activity, acting on carbohydrates and derivatives	molecular_function	0.051314	1	2	275	34	27618	c43770_g1,c43770_g3
GO:0009214	cyclic nucleotide catabolic process	biological_process	0.051582	1	1	275	4	27618	c43225_g2
GO:0006066	alcohol metabolic process	biological_process	0.052475	1	5	275	189	27618	c44490_g1,c45405_g1,c43770_g1,c32520_g1,c43770_g3
GO:0008171	O-methyltransferase activity	molecular_function	0.052544	1	3	275	67	27618	c49043_g1,c42207_g1,c61536_g1
GO:0005958	DNA-dependent protein kinase-DNA ligase 4 complex	cellular_component	0.052723	1	1	275	4	27618	c45851_g1
GO:0070419	nonhomologous end joining complex	cellular_component	0.052723	1	1	275	4	27618	c45851_g1
GO:0032259	methylation	biological_process	0.053063	1	7	275	284	27618	c61536_g1,c35594_g1,c42207_g1,c77776_g1,c35594_g2,c93992_g1,c49043_g1
GO:0015711	organic anion transport	biological_process	0.053132	1	5	275	180	27618	c52434_g1,c48123_g3,c51795_g1,c46169_g2,c49093_g2
GO:0016788	hydrolase activity, acting on ester bonds	molecular_function	0.053424	1	22	275	1398	27618	c41342_g2,c47155_g1,c48414_g5,c48970_g1,c45259_g1,c43225_g2,c44564_g1,c45042_g1,c14711_g1,c52671_g1,c44867_g1,c48637_g1,c45405_g1,c86186_g1,c50086_g1,c48705_g1,c39772_g1,c25830_g1,c43034_g1,c45773_g1,c48773_g1,c49310_g2
GO:0006144	purine nucleobase metabolic process	biological_process	0.053854	1	9	275	452	27618	c49668_g1,c48860_g1,c25830_g1,c36709_g1,c50086_g1,c53149_g1,c45259_g1,c35594_g2,c46441_g1
GO:0005634	nucleus	cellular_component	0.054478	1	48	275	3477	27618	c50086_g1,c45851_g1,c36709_g1,c37495_g1,c31908_g1,c48860_g1,c51534_g1,c46916_g1,c35306_g1,c44104_g2,c38976_g1,c45259_g1,c37748_g1,c39543_g1,c46074_g4,c48636_g1,c43972_g1,c40144_g1,c48045_g1,c39012_g1,c43152_g1,c51315_g1,c49392_g1,c47839_g1,c42488_g1,c44100_g1,c34322_g1,c44539_g1,c45405_g1,c42541_g1,c44213_g1,c12539_g1,c51556_g2,c38812_g1,c50980_g1,c41959_g1,c46006_g1,c45564_g1,c46441_g1,c46829_g1…
GO:0017153	sodium:dicarboxylate symporter activity	molecular_function	0.054802	1	1	275	5	27618	c48123_g3
GO:0070887	cellular response to chemical stimulus	biological_process	0.055269	1	5	275	198	27618	c39012_g1,c39226_g1,c46715_g1,c25830_g1,c48123_g3
GO:0005849	mRNA cleavage factor complex	cellular_component	0.055939	1	1	275	4	27618	c49392_g1
GO:0006378	mRNA polyadenylation	biological_process	0.055939	1	1	275	4	27618	c49392_g1
GO:0031124	mRNA 3'-end processing	biological_process	0.055939	1	1	275	4	27618	c49392_g1
GO:0033743	peptide-methionine (R)-S-oxide reductase activity	molecular_function	0.056198	1	1	275	5	27618	c36709_g1
GO:0007338	single fertilization	biological_process	0.056936	1	1	275	6	27618	c36094_g2
GO:0051213	dioxygenase activity	molecular_function	0.057447	1	5	275	193	27618	c32491_g1,c48243_g1,c52837_g2,c93992_g1,c47304_g2
GO:0008514	organic anion transmembrane transporter activity	molecular_function	0.057737	1	3	275	76	27618	c46169_g2,c52434_g1,c48123_g3
GO:0033655	host cell cytoplasm part	cellular_component	0.058828	1	1	275	4	27618	c51628_g1
GO:0006835	dicarboxylic acid transport	biological_process	0.059172	1	2	275	38	27618	c46169_g2,c48123_g3
GO:0071669	plant-type cell wall organization or biogenesis	biological_process	0.059397	1	2	275	43	27618	c49272_g1,c46355_g1
GO:0009835	fruit ripening	biological_process	0.059493	1	1	275	5	27618	c46355_g1
GO:0071695	anatomical structure maturation	biological_process	0.059493	1	1	275	5	27618	c46355_g1
GO:0050896	response to stimulus	biological_process	0.059871	1	48	275	3587	27618	c43615_g2,c46866_g1,c48517_g1,c45851_g1,c34322_g2,c44749_g1,c42390_g2,c38857_g1,c32449_g2,c50235_g1,c45277_g1,c52434_g1,c38976_g1,c48243_g1,c51628_g1,c45259_g1,c49668_g1,c46660_g1,c42488_g1,c50974_g1,c32520_g1,c39012_g1,c38015_g1,c45405_g1,c52985_g1,c39226_g1,c44965_g1,c42871_g1,c25830_g1,c39911_g1,c29783_g1,c37677_g1,c49668_g2,c38683_g1,c44482_g1,c47531_g1,c45510_g1,c40681_g1,c35150_g1,c41342_g2…
GO:0072488	ammonium transmembrane transport	biological_process	0.062378	1	1	275	4	27618	c47164_g1
GO:0044260	cellular macromolecule metabolic process	biological_process	0.062464	1	114	275	9710	27618	c46074_g1,c37542_g2,c43770_g3,c34706_g1,c50683_g1,c39299_g1,c46715_g1,c52304_g1,c41342_g2,c52652_g1,c49094_g3,c47038_g5,c45248_g1,c46441_g1,c46829_g1,c45397_g2,c51201_g3,c40508_g1,c49668_g2,c45397_g1,c47531_g1,c43866_g4,c44100_g2,c36196_g1,c12539_g1,c45769_g1,c46355_g1,c39772_g1,c52671_g1,c50974_g1,c44100_g1,c42488_g1,c38015_g1,c43152_g1,c39012_g1,c33801_g1,c50608_g1,c51315_g1,c44539_g1,c45405_g1…
GO:0016070	RNA metabolic process	biological_process	0.062897	1	48	275	3485	27618	c53149_g1,c12539_g1,c50980_g1,c77776_g1,c38812_g1,c51556_g2,c45564_g1,c25830_g1,c41959_g1,c45397_g2,c46829_g1,c46441_g1,c44100_g2,c45397_g1,c49094_g3,c37810_g1,c41342_g2,c37542_g2,c46074_g1,c46715_g1,c39299_g1,c35594_g1,c50086_g1,c36709_g1,c48860_g1,c46916_g1,c51534_g1,c35306_g1,c44104_g2,c45773_g1,c93992_g1,c38976_g1,c35594_g2,c45259_g1,c48898_g1,c46074_g4,c37748_g1,c40144_g1,c69792_g1,c43152_g1…
GO:0008203	cholesterol metabolic process	biological_process	0.062964	1	1	275	5	27618	c45405_g1
GO:0008202	steroid metabolic process	biological_process	0.063197	1	5	275	175	27618	c45405_g1,c50608_g1,c32520_g1,c43770_g3,c50966_g1
GO:0043086	negative regulation of catalytic activity	biological_process	0.063268	1	3	275	88	27618	c48545_g2,c86227_g1,c33812_g1
GO:0044092	negative regulation of molecular function	biological_process	0.063268	1	3	275	88	27618	c86227_g1,c48545_g2,c33812_g1
GO:0005845	mRNA cap binding complex	cellular_component	0.064288	1	1	275	8	27618	c35594_g2
GO:0034518	RNA cap binding complex	cellular_component	0.064288	1	1	275	8	27618	c35594_g2
GO:0055114	oxidation-reduction process	biological_process	0.064525	1	35	275	2591	27618	c35594_g2,c48243_g1,c93992_g1,c40104_g1,c44490_g1,c38677_g1,c50966_g1,c36709_g1,c52837_g2,c39226_g1,c49191_g1,c45405_g1,c50608_g1,c32520_g1,c46660_g1,c19349_g1,c47884_g1,c43866_g4,c44482_g1,c51201_g3,c44961_g1,c47617_g1,c48705_g1,c45425_g1,c48866_g1,c32491_g1,c41325_g2,c48123_g3,c49062_g1,c43770_g3,c45515_g1,c37871_g1,c51057_g1,c47304_g2,c51007_g1
GO:0006782	protoporphyrinogen IX biosynthetic process	biological_process	0.065934	1	1	275	5	27618	c49062_g1
GO:0046501	protoporphyrinogen IX metabolic process	biological_process	0.065934	1	1	275	5	27618	c49062_g1
GO:0051252	regulation of RNA metabolic process	biological_process	0.066434	1	33	275	2309	27618	c49094_g3,c37810_g1,c41342_g2,c46715_g1,c39299_g1,c46074_g1,c41959_g1,c45564_g1,c51556_g2,c38812_g1,c50980_g1,c44100_g2,c45397_g1,c45397_g2,c46829_g1,c40144_g1,c48898_g1,c37748_g1,c46074_g4,c44539_g1,c44213_g1,c42541_g1,c39012_g1,c43152_g1,c47839_g1,c52671_g1,c44100_g1,c38976_g1,c51534_g1,c46916_g1,c45773_g1,c44104_g2,c35306_g1
GO:0043167	ion binding	molecular_function	0.066488	1	96	275	7803	27618	c47531_g1,c47884_g1,c49668_g2,c51201_g3,c38683_g1,c45248_g1,c37510_g1,c47617_g1,c37329_g1,c12539_g1,c41322_g1,c48866_g1,c52304_g1,c48123_g3,c34706_g1,c49487_g1,c52819_g3,c44428_g1,c51007_g1,c52652_g1,c52359_g1,c38857_g1,c31908_g1,c50966_g1,c36709_g1,c50204_g2,c39976_g1,c39226_g1,c51505_g1,c51315_g1,c32520_g1,c33801_g1,c38015_g1,c42488_g1,c34322_g1,c50974_g1,c52671_g1,c48273_g2,c48192_g1,c49668_g1…
GO:0019725	cellular homeostasis	biological_process	0.066806	1	5	275	197	27618	c41828_g1,c44129_g2,c69792_g1,c44129_g3,c48837_g1
GO:0004175	endopeptidase activity	molecular_function	0.067263	1	12	275	668	27618	c49587_g2,c45510_g1,c49487_g1,c49053_g1,c48888_g2,c31560_g2,c43560_g1,c49185_g1,c48860_g1,c35163_g1,c48545_g2,c45955_g1
GO:0016747	transferase activity, transferring acyl groups other than amino-acyl groups	molecular_function	0.068634	1	7	275	329	27618	c44749_g1,c45769_g1,c52434_g1,c46196_g3,c45851_g1,c47188_g1,c43034_g1
GO:0003847	1-alkyl-2-acetylglycerophosphocholine esterase activity	molecular_function	0.068748	1	1	275	6	27618	c48773_g1
GO:0008247	1-alkyl-2-acetylglycerophosphocholine esterase complex	cellular_component	0.068748	1	1	275	6	27618	c48773_g1
GO:0006869	lipid transport	biological_process	0.0694	1	3	275	94	27618	c33892_g1,c44036_g1,c51795_g1
GO:1901615	organic hydroxy compound metabolic process	biological_process	0.070133	1	5	275	205	27618	c32520_g1,c43770_g3,c44490_g1,c45405_g1,c43770_g1
GO:0007127	meiosis I	biological_process	0.070169	1	2	275	41	27618	c38976_g1,c49796_g1
GO:0006508	proteolysis	biological_process	0.071331	1	16	275	951	27618	c49185_g1,c48545_g2,c45955_g1,c49587_g2,c86186_g1,c49487_g1,c48888_g2,c49053_g1,c43560_g1,c48860_g1,c35163_g1,c42927_g1,c42344_g2,c45510_g1,c46916_g1,c31560_g2
GO:0016863	intramolecular oxidoreductase activity, transposing C=C bonds	molecular_function	0.071512	1	1	275	8	27618	c32520_g1
GO:0010876	lipid localization	biological_process	0.072384	1	3	275	96	27618	c33892_g1,c44036_g1,c51795_g1
GO:0065007	biological regulation	biological_process	0.073014	1	66	275	5166	27618	c37810_g1,c35476_g1,c35132_g1,c37021_g1,c51556_g2,c38812_g1,c50980_g1,c41959_g1,c45564_g1,c37677_g1,c29783_g1,c40681_g1,c48898_g1,c45259_g1,c48636_g1,c40144_g1,c69792_g1,c47839_g1,c49191_g1,c52985_g1,c44104_g2,c45277_g1,c51534_g1,c46916_g1,c38976_g1,c41342_g2,c49094_g3,c48545_g2,c48837_g1,c46074_g1,c43770_g3,c39299_g1,c46715_g1,c41828_g1,c46829_g1,c45397_g2,c38683_g1,c49668_g2,c45397_g1,c45510_g1…
GO:0016854	racemase and epimerase activity	molecular_function	0.073234	1	2	275	41	27618	c43770_g1,c43770_g3
GO:0005319	lipid transporter activity	molecular_function	0.073418	1	2	275	39	27618	c44036_g1,c51795_g1
GO:0006629	lipid metabolic process	biological_process	0.073974	1	24	275	1497	27618	c50086_g1,c35594_g1,c50966_g1,c45769_g1,c43034_g1,c50235_g1,c31560_g2,c48773_g1,c94209_g1,c40104_g1,c52434_g1,c47531_g1,c52359_g1,c42207_g1,c45955_g1,c14711_g1,c50608_g1,c43770_g3,c49053_g1,c32520_g1,c49062_g1,c40196_g1,c45405_g1,c52837_g2
GO:0008233	peptidase activity	molecular_function	0.074928	1	17	275	1047	27618	c45510_g1,c42344_g2,c42927_g1,c31560_g2,c46916_g1,c48860_g1,c43560_g1,c35163_g1,c86186_g1,c49587_g2,c48888_g2,c49053_g1,c49487_g1,c45042_g1,c49185_g1,c45955_g1,c48545_g2
GO:0000165	MAPK cascade	biological_process	0.075625	1	2	275	34	27618	c51628_g1,c47531_g1
GO:0009521	photosystem	cellular_component	0.076687	1	5	275	217	27618	c30493_g1,c52671_g1,c47425_g1,c47400_g1,c19349_g1
GO:0004420	hydroxymethylglutaryl-CoA reductase (NADPH) activity	molecular_function	0.076852	1	1	275	6	27618	c50608_g1
GO:0042601	endospore-forming forespore	cellular_component	0.077044	1	1	275	10	27618	c45564_g1
GO:0042763	intracellular immature spore	cellular_component	0.077044	1	1	275	10	27618	c45564_g1
GO:0010215	cellulose microfibril organization	biological_process	0.077499	1	1	275	8	27618	c49272_g1
GO:0030198	extracellular matrix organization	biological_process	0.077499	1	1	275	8	27618	c49272_g1
GO:0043062	extracellular structure organization	biological_process	0.077499	1	1	275	8	27618	c49272_g1
GO:0070726	cell wall assembly	biological_process	0.077499	1	1	275	8	27618	c49272_g1
GO:0071668	plant-type cell wall assembly	biological_process	0.077499	1	1	275	8	27618	c49272_g1
GO:0020012	evasion or tolerance of host immune response	biological_process	0.077713	1	1	275	8	27618	c51628_g1
GO:0030683	evasion or tolerance by virus of host immune response	biological_process	0.077713	1	1	275	8	27618	c51628_g1
GO:0051805	evasion or tolerance of immune response of other organism involved in symbiotic interaction	biological_process	0.077713	1	1	275	8	27618	c51628_g1
GO:0052564	response to immune response of other organism involved in symbiotic interaction	biological_process	0.077713	1	1	275	8	27618	c51628_g1
GO:0052572	response to host immune response	biological_process	0.077713	1	1	275	8	27618	c51628_g1
GO:0016879	ligase activity, forming carbon-nitrogen bonds	molecular_function	0.077948	1	11	275	582	27618	c31908_g1,c43972_g1,c46006_g1,c45259_g1,c50683_g1,c45405_g1,c44036_g1,c38976_g1,c42488_g1,c50235_g1,c51315_g1
GO:0009566	fertilization	biological_process	0.078567	1	1	275	10	27618	c36094_g2
GO:0003899	DNA-directed RNA polymerase activity	molecular_function	0.078813	1	5	275	222	27618	c48860_g1,c50086_g1,c45259_g1,c46441_g1,c36709_g1
GO:0052652	cyclic purine nucleotide metabolic process	biological_process	0.079866	1	1	275	9	27618	c49668_g1
GO:0016682	oxidoreductase activity, acting on diphenols and related substances as donors, oxygen as acceptor	molecular_function	0.080122	1	2	275	47	27618	c47884_g1,c45515_g1
GO:0016628	oxidoreductase activity, acting on the CH-CH group of donors, NAD or NADP as acceptor	molecular_function	0.08097	1	4	275	140	27618	c37871_g1,c49062_g1,c45425_g1,c38677_g1
GO:0019538	protein metabolic process	biological_process	0.08099	1	63	275	4832	27618	c43034_g1,c40508_g1,c47531_g1,c45510_g1,c43866_g4,c42344_g2,c42927_g1,c50681_g1,c51854_g2,c35163_g1,c45769_g1,c50163_g3,c46006_g1,c39772_g1,c49487_g1,c49053_g1,c48888_g2,c50683_g1,c49587_g2,c52304_g1,c47155_g1,c45955_g1,c47332_g2,c52652_g1,c48545_g2,c51820_g1,c50224_g4,c49185_g1,c45042_g1,c50235_g1,c31560_g2,c39097_g2,c46916_g1,c52359_g1,c52434_g1,c48243_g1,c44036_g1,c38976_g1,c35594_g1,c49043_g1…
GO:0009856	pollination	biological_process	0.081199	1	3	275	88	27618	c51505_g1,c51854_g2,c50681_g1
GO:0004707	MAP kinase activity	molecular_function	0.081359	1	1	275	8	27618	c47531_g1
GO:0008447	L-ascorbate oxidase activity	molecular_function	0.081554	1	1	275	6	27618	c47884_g1
GO:0009804	coumarin metabolic process	biological_process	0.082196	1	1	275	7	27618	c42207_g1
GO:0009805	coumarin biosynthetic process	biological_process	0.082196	1	1	275	7	27618	c42207_g1
GO:0009810	stilbene metabolic process	biological_process	0.082196	1	1	275	7	27618	c42207_g1
GO:0009811	stilbene biosynthetic process	biological_process	0.082196	1	1	275	7	27618	c42207_g1
GO:0047800	cysteamine dioxygenase activity	molecular_function	0.083886	1	1	275	10	27618	c32491_g1
GO:0009809	lignin biosynthetic process	biological_process	0.084872	1	1	275	8	27618	c42207_g1
GO:0010309	acireductone dioxygenase [iron(II)-requiring] activity	molecular_function	0.085413	1	1	275	11	27618	c32491_g1
GO:0016071	mRNA metabolic process	biological_process	0.085821	1	5	275	190	27618	c12539_g1,c35594_g1,c45773_g1,c49392_g1,c77776_g1
GO:0005730	nucleolus	cellular_component	0.085914	1	6	275	296	27618	c46441_g1,c36709_g1,c50086_g1,c45259_g1,c48860_g1,c37495_g1
GO:0044702	single organism reproductive process	biological_process	0.086101	1	2	275	54	27618	c38976_g1,c36094_g2
GO:0007243	intracellular protein kinase cascade	biological_process	0.086352	1	2	275	37	27618	c47531_g1,c51628_g1
GO:0007126	meiosis	biological_process	0.08662	1	2	275	46	27618	c38976_g1,c49796_g1
GO:0003968	RNA-directed RNA polymerase activity	molecular_function	0.087868	1	3	275	99	27618	c35594_g2,c25830_g1,c53149_g1
GO:0031379	RNA-directed RNA polymerase complex	cellular_component	0.087868	1	3	275	99	27618	c35594_g2,c25830_g1,c53149_g1
GO:0000150	recombinase activity	molecular_function	0.088728	1	1	275	8	27618	c51201_g3
GO:0045454	cell redox homeostasis	biological_process	0.088826	1	4	275	157	27618	c44129_g2,c41828_g1,c44129_g3,c48837_g1
GO:0006820	anion transport	biological_process	0.089723	1	6	275	282	27618	c49093_g2,c51795_g1,c52434_g1,c48123_g3,c46169_g2,c47164_g1
GO:0051321	meiotic cell cycle	biological_process	0.090498	1	2	275	47	27618	c38976_g1,c49796_g1
GO:0010007	magnesium chelatase complex	cellular_component	0.091034	1	4	275	122	27618	c49668_g1,c38857_g1,c50974_g1,c49668_g2
GO:0016851	magnesium chelatase activity	molecular_function	0.091034	1	4	275	122	27618	c49668_g1,c38857_g1,c50974_g1,c49668_g2
GO:0051002	ligase activity, forming nitrogen-metal bonds	molecular_function	0.091034	1	4	275	122	27618	c49668_g2,c50974_g1,c38857_g1,c49668_g1
GO:0051003	ligase activity, forming nitrogen-metal bonds, forming coordination complexes	molecular_function	0.091034	1	4	275	122	27618	c49668_g2,c50974_g1,c38857_g1,c49668_g1
GO:2000112	regulation of cellular macromolecule biosynthetic process	biological_process	0.09115	1	32	275	2287	27618	c46074_g1,c39299_g1,c46715_g1,c41342_g2,c37810_g1,c49094_g3,c46829_g1,c45397_g2,c45397_g1,c44100_g2,c51556_g2,c38812_g1,c50980_g1,c41959_g1,c45564_g1,c47839_g1,c44100_g1,c43152_g1,c39012_g1,c44539_g1,c42541_g1,c44213_g1,c37748_g1,c46074_g4,c51700_g1,c48898_g1,c40144_g1,c44104_g2,c35306_g1,c51534_g1,c46916_g1,c38976_g1
GO:0050794	regulation of cellular process	biological_process	0.09137	1	58	275	4530	27618	c38015_g1,c43152_g1,c39012_g1,c47839_g1,c52671_g1,c44100_g1,c52985_g1,c45405_g1,c44539_g1,c44129_g2,c44213_g1,c42541_g1,c51700_g1,c48898_g1,c45259_g1,c37748_g1,c51628_g1,c46074_g4,c49668_g1,c48636_g1,c40144_g1,c51534_g1,c45277_g1,c46916_g1,c45773_g1,c35306_g1,c44104_g2,c38976_g1,c48517_g1,c43615_g2,c46866_g1,c42390_g2,c48837_g1,c46074_g1,c35132_g1,c46715_g1,c39299_g1,c37021_g1,c37810_g1,c49094_g3…
GO:0019748	secondary metabolic process	biological_process	0.091502	1	4	275	162	27618	c42207_g1,c43770_g3,c43770_g1,c40881_g1
GO:0009190	cyclic nucleotide biosynthetic process	biological_process	0.091811	1	1	275	10	27618	c49668_g1
GO:0022625	cytosolic large ribosomal subunit	cellular_component	0.091974	1	1	275	13	27618	c37495_g1
GO:0008509	anion transmembrane transporter activity	molecular_function	0.092893	1	4	275	152	27618	c52434_g1,c46169_g2,c48123_g3,c47164_g1
GO:0010556	regulation of macromolecule biosynthetic process	biological_process	0.093318	1	32	275	2292	27618	c39012_g1,c43152_g1,c44100_g1,c47839_g1,c42541_g1,c44213_g1,c44539_g1,c48898_g1,c51700_g1,c46074_g4,c37748_g1,c40144_g1,c46916_g1,c51534_g1,c44104_g2,c35306_g1,c38976_g1,c46074_g1,c46715_g1,c39299_g1,c37810_g1,c49094_g3,c41342_g2,c45397_g2,c46829_g1,c44100_g2,c45397_g1,c50980_g1,c38812_g1,c51556_g2,c45564_g1,c41959_g1
GO:0006559	L-phenylalanine catabolic process	biological_process	0.093884	1	1	275	10	27618	c40881_g1
GO:1902222	erythrose 4-phosphate/phosphoenolpyruvate family amino acid catabolic process	biological_process	0.093884	1	1	275	10	27618	c40881_g1
GO:0008422	beta-glucosidase activity	molecular_function	0.094326	1	1	275	12	27618	c42986_g1
GO:0015849	organic acid transport	biological_process	0.094644	1	4	275	153	27618	c49093_g2,c52434_g1,c48123_g3,c46169_g2
GO:0046942	carboxylic acid transport	biological_process	0.094644	1	4	275	153	27618	c49093_g2,c52434_g1,c48123_g3,c46169_g2
GO:0031326	regulation of cellular biosynthetic process	biological_process	0.094999	1	32	275	2295	27618	c38976_g1,c51534_g1,c46916_g1,c44104_g2,c35306_g1,c44539_g1,c42541_g1,c44213_g1,c39012_g1,c43152_g1,c47839_g1,c44100_g1,c40144_g1,c51700_g1,c48898_g1,c37748_g1,c46074_g4,c44100_g2,c45397_g1,c46829_g1,c45397_g2,c41959_g1,c45564_g1,c51556_g2,c38812_g1,c50980_g1,c46715_g1,c39299_g1,c46074_g1,c49094_g3,c37810_g1,c41342_g2
GO:0004089	carbonate dehydratase activity	molecular_function	0.095134	1	1	275	9	27618	c41322_g1
GO:0009889	regulation of biosynthetic process	biological_process	0.09579	1	32	275	2297	27618	c41342_g2,c49094_g3,c37810_g1,c46074_g1,c39299_g1,c46715_g1,c50980_g1,c38812_g1,c51556_g2,c45564_g1,c41959_g1,c46829_g1,c45397_g2,c45397_g1,c44100_g2,c46074_g4,c37748_g1,c48898_g1,c51700_g1,c40144_g1,c44100_g1,c47839_g1,c43152_g1,c39012_g1,c42541_g1,c44213_g1,c44539_g1,c44104_g2,c35306_g1,c46916_g1,c51534_g1,c38976_g1
GO:0004064	arylesterase activity	molecular_function	0.099537	1	1	275	8	27618	c49310_g2
GO:0009690	cytokinin metabolic process	biological_process	0.10047	1	1	275	10	27618	c49191_g1
GO:0019139	cytokinin dehydrogenase activity	molecular_function	0.10047	1	1	275	10	27618	c49191_g1
GO:0070011	peptidase activity, acting on L-amino acid peptides	molecular_function	0.10061	1	15	275	924	27618	c45510_g1,c86186_g1,c49587_g2,c42927_g1,c31560_g2,c49487_g1,c49053_g1,c46916_g1,c48888_g2,c48860_g1,c49185_g1,c43560_g1,c45955_g1,c48545_g2,c35163_g1
GO:0030488	tRNA methylation	biological_process	0.10174	1	1	275	8	27618	c93992_g1
GO:0030682	evasion or tolerance of host defense response	biological_process	0.1028	1	1	275	11	27618	c51628_g1
GO:0051807	evasion or tolerance of defense response of other organism involved in symbiotic interaction	biological_process	0.1028	1	1	275	11	27618	c51628_g1
GO:0004861	cyclin-dependent protein serine/threonine kinase inhibitor activity	molecular_function	0.1033	1	1	275	9	27618	c48636_g1
GO:0048609	multicellular organismal reproductive process	biological_process	0.10418	1	2	275	56	27618	c38976_g1,c46866_g1
GO:0019953	sexual reproduction	biological_process	0.10463	1	2	275	60	27618	c38976_g1,c36094_g2
GO:0046658	anchored to plasma membrane	cellular_component	0.10476	1	1	275	8	27618	c49272_g1
GO:0008519	ammonium transmembrane transporter activity	molecular_function	0.10531	1	1	275	8	27618	c47164_g1
GO:0015101	organic cation transmembrane transporter activity	molecular_function	0.10531	1	1	275	8	27618	c47164_g1
GO:0003006	developmental process involved in reproduction	biological_process	0.10745	1	3	275	114	27618	c46355_g1,c45769_g1,c37677_g1
GO:0051260	protein homooligomerization	biological_process	0.10808	1	1	275	7	27618	c51426_g1
GO:0009501	amyloplast	cellular_component	0.10853	1	1	275	8	27618	c46313_g4
GO:0042132	fructose 1,6-bisphosphate 1-phosphatase activity	molecular_function	0.10957	1	1	275	10	27618	c48705_g1
GO:0015296	anion:cation symporter activity	molecular_function	0.1099	1	1	275	9	27618	c48123_g3
GO:0004114	3',5'-cyclic-nucleotide phosphodiesterase activity	molecular_function	0.10991	1	1	275	12	27618	c43225_g2
GO:0015976	carbon utilization	biological_process	0.11189	1	3	275	114	27618	c44490_g1,c48705_g1,c41322_g1
GO:0004097	catechol oxidase activity	molecular_function	0.11208	1	1	275	12	27618	c45515_g1
GO:0005623	cell	cellular_component	0.1123	1	112	275	9646	27618	c47839_g1,c49392_g1,c47400_g1,c46354_g1,c30493_g1,c52985_g1,c39543_g1,c45259_g1,c19349_g1,c40144_g1,c48045_g1,c40881_g1,c48636_g1,c43972_g1,c44104_g2,c39097_g2,c50235_g1,c39841_g1,c46916_g1,c39183_g1,c51534_g1,c48243_g1,c38976_g1,c35594_g2,c44036_g1,c19467_g2,c45851_g1,c35594_g1,c48860_g1,c34322_g2,c49280_g1,c47038_g4,c40676_g1,c49587_g2,c47155_g1,c51820_g1,c37810_g1,c45042_g1,c42986_g1,c51057_g1…
GO:0044464	cell part	cellular_component	0.1123	1	112	275	9646	27618	c38812_g1,c51556_g2,c50980_g1,c43757_g1,c48705_g1,c53149_g1,c47681_g1,c44965_g1,c41959_g1,c25830_g1,c50163_g3,c46313_g4,c46006_g1,c45564_g1,c47425_g1,c35150_g1,c47155_g1,c51820_g1,c37810_g1,c51057_g1,c45042_g1,c42986_g1,c47038_g4,c49587_g2,c40676_g1,c19467_g2,c45851_g1,c35594_g1,c34322_g2,c48860_g1,c49280_g1,c50235_g1,c39097_g2,c44104_g2,c51534_g1,c46916_g1,c39841_g1,c39183_g1,c44036_g1,c48243_g1…
GO:0046058	cAMP metabolic process	biological_process	0.11264	1	1	275	9	27618	c43225_g2
GO:0019049	evasion or tolerance of host defenses by virus	biological_process	0.11323	1	1	275	12	27618	c51628_g1
GO:0030291	protein serine/threonine kinase inhibitor activity	molecular_function	0.11333	1	1	275	10	27618	c48636_g1
GO:0009112	nucleobase metabolic process	biological_process	0.11376	1	9	275	530	27618	c25830_g1,c48860_g1,c49668_g1,c53149_g1,c50086_g1,c45259_g1,c36709_g1,c35594_g2,c46441_g1
GO:0044237	cellular metabolic process	biological_process	0.11754	1	148	275	13310	27618	c41322_g1,c36196_g1,c45425_g1,c12539_g1,c46355_g1,c39772_g1,c46829_g1,c40508_g1,c43866_g4,c44100_g2,c52652_g1,c41342_g2,c47038_g5,c49094_g3,c50683_g1,c40196_g1,c34706_g1,c47038_g3,c36709_g1,c38677_g1,c37495_g1,c38857_g1,c45773_g1,c94209_g1,c93992_g1,c46074_g4,c49602_g1,c51628_g1,c37748_g1,c51700_g1,c48192_g1,c48273_g2,c42488_g1,c44867_g1,c39012_g1,c33801_g1,c44213_g1,c42541_g1,c44539_g1,c45405_g1…
GO:0006824	cobalt ion transport	biological_process	0.11862	1	1	275	11	27618	c48273_g2
GO:0015087	cobalt ion transmembrane transporter activity	molecular_function	0.11862	1	1	275	11	27618	c48273_g2
GO:0007568	aging	biological_process	0.1188	1	1	275	10	27618	c46355_g1
GO:0033057	multicellular organismal reproductive behavior	biological_process	0.11896	1	1	275	11	27618	c46866_g1
GO:0045297	post-mating behavior	biological_process	0.11896	1	1	275	11	27618	c46866_g1
GO:0045924	regulation of female receptivity	biological_process	0.11896	1	1	275	11	27618	c46866_g1
GO:0046008	regulation of female receptivity, post-mating	biological_process	0.11896	1	1	275	11	27618	c46866_g1
GO:0060180	female mating behavior	biological_process	0.11896	1	1	275	11	27618	c46866_g1
GO:0016255	attachment of GPI anchor to protein	biological_process	0.11915	1	1	275	8	27618	c35594_g1
GO:0046914	transition metal ion binding	molecular_function	0.11968	1	35	275	2720	27618	c41325_g2,c40676_g1,c44428_g1,c51007_g1,c47884_g1,c29783_g1,c51201_g3,c41220_g1,c37510_g1,c47617_g1,c44961_g1,c41322_g1,c32491_g1,c48866_g1,c52837_g2,c34322_g1,c42488_g1,c47839_g1,c51315_g1,c32520_g1,c33801_g1,c69792_g1,c48045_g1,c43972_g1,c39243_g1,c45259_g1,c42705_g1,c19349_g1,c38976_g1,c46916_g1,c39183_g1,c31908_g1,c43560_g1,c43553_g2,c19467_g2
GO:0000726	non-recombinational repair	biological_process	0.1201	1	1	275	10	27618	c45851_g1
GO:0006303	double-strand break repair via nonhomologous end joining	biological_process	0.1201	1	1	275	10	27618	c45851_g1
GO:0009832	plant-type cell wall biogenesis	biological_process	0.12062	1	1	275	13	27618	c49272_g1
GO:0010035	response to inorganic substance	biological_process	0.12142	1	3	275	115	27618	c44749_g1,c39226_g1,c48123_g3
GO:0005637	nuclear inner membrane	cellular_component	0.12177	1	1	275	12	27618	c46006_g1
GO:0005639	integral to nuclear inner membrane	cellular_component	0.12177	1	1	275	12	27618	c46006_g1
GO:0031229	intrinsic to nuclear inner membrane	cellular_component	0.12177	1	1	275	12	27618	c46006_g1
GO:0044453	nuclear membrane part	cellular_component	0.12177	1	1	275	12	27618	c46006_g1
GO:0015696	ammonium transport	biological_process	0.12262	1	1	275	11	27618	c47164_g1
GO:0016165	linoleate 13S-lipoxygenase activity	molecular_function	0.12317	1	1	275	11	27618	c52837_g2
GO:0015097	mercury ion transmembrane transporter activity	molecular_function	0.12481	1	1	275	12	27618	c44749_g1
GO:0015694	mercury ion transport	biological_process	0.12481	1	1	275	12	27618	c44749_g1
GO:0046689	response to mercury ion	biological_process	0.12481	1	1	275	12	27618	c44749_g1
GO:0050787	detoxification of mercury ion	biological_process	0.12481	1	1	275	12	27618	c44749_g1
GO:0031408	oxylipin biosynthetic process	biological_process	0.12543	1	1	275	12	27618	c52837_g2
GO:0033644	host cell membrane	cellular_component	0.12661	1	2	275	52	27618	c51628_g1,c25830_g1
GO:0044218	other organism cell membrane	cellular_component	0.12661	1	2	275	52	27618	c51628_g1,c25830_g1
GO:0044279	other organism membrane	cellular_component	0.12661	1	2	275	52	27618	c51628_g1,c25830_g1
GO:0016051	carbohydrate biosynthetic process	biological_process	0.12831	1	11	275	644	27618	c43770_g3,c50235_g1,c37871_g1,c52359_g1,c43770_g1,c47531_g1,c48705_g1,c45425_g1,c35476_g1,c44490_g1,c38677_g1
GO:0010468	regulation of gene expression	biological_process	0.1286	1	32	275	2367	27618	c51534_g1,c46916_g1,c35306_g1,c44104_g2,c38976_g1,c51700_g1,c48898_g1,c37748_g1,c46074_g4,c40144_g1,c39012_g1,c43152_g1,c47839_g1,c44100_g1,c44539_g1,c42541_g1,c44213_g1,c38812_g1,c51556_g2,c50980_g1,c41959_g1,c45564_g1,c46829_g1,c45397_g2,c44100_g2,c45397_g1,c49094_g3,c37810_g1,c41342_g2,c46074_g1,c46715_g1,c39299_g1
GO:0050832	defense response to fungus	biological_process	0.12959	1	1	275	18	27618	c35150_g1
GO:0005484	SNAP receptor activity	molecular_function	0.12988	1	1	275	12	27618	c43615_g2
GO:0019219	regulation of nucleobase-containing compound metabolic process	biological_process	0.1299	1	33	275	2456	27618	c45397_g1,c44100_g2,c45397_g2,c46829_g1,c41959_g1,c45564_g1,c38812_g1,c51556_g2,c50980_g1,c39299_g1,c46715_g1,c46074_g1,c41342_g2,c49094_g3,c37810_g1,c38976_g1,c45773_g1,c44104_g2,c35306_g1,c51534_g1,c46916_g1,c44539_g1,c42541_g1,c44213_g1,c52671_g1,c47839_g1,c44100_g1,c43152_g1,c39012_g1,c40144_g1,c37748_g1,c46074_g4,c48898_g1
GO:0051171	regulation of nitrogen compound metabolic process	biological_process	0.13081	1	33	275	2458	27618	c46715_g1,c39299_g1,c46074_g1,c49094_g3,c37810_g1,c41342_g2,c44100_g2,c45397_g1,c46829_g1,c45397_g2,c45564_g1,c41959_g1,c50980_g1,c51556_g2,c38812_g1,c42541_g1,c44213_g1,c44539_g1,c39012_g1,c43152_g1,c44100_g1,c47839_g1,c52671_g1,c40144_g1,c48898_g1,c46074_g4,c37748_g1,c38976_g1,c46916_g1,c51534_g1,c44104_g2,c35306_g1,c45773_g1
GO:0008883	glutamyl-tRNA reductase activity	molecular_function	0.13419	1	1	275	13	27618	c49062_g1
GO:0032501	multicellular organismal process	biological_process	0.13425	1	11	275	696	27618	c49796_g1,c37677_g1,c36094_g2,c52985_g1,c38976_g1,c51505_g1,c51854_g2,c46866_g1,c50681_g1,c46355_g1,c45769_g1
GO:0000981	sequence-specific DNA binding RNA polymerase II transcription factor activity	molecular_function	0.13426	1	1	275	12	27618	c47839_g1
GO:0015926	glucosidase activity	molecular_function	0.13582	1	2	275	61	27618	c42986_g1,c49602_g1
GO:1900674	olefin biosynthetic process	biological_process	0.13633	1	1	275	11	27618	c42207_g1
GO:0044413	avoidance of host defenses	biological_process	0.13735	1	1	275	15	27618	c51628_g1
GO:0044415	evasion or tolerance of host defenses	biological_process	0.13735	1	1	275	15	27618	c51628_g1
GO:0051832	avoidance of defenses of other organism involved in symbiotic interaction	biological_process	0.13735	1	1	275	15	27618	c51628_g1
GO:0051834	evasion or tolerance of defenses of other organism involved in symbiotic interaction	biological_process	0.13735	1	1	275	15	27618	c51628_g1
GO:0052173	response to defenses of other organism involved in symbiotic interaction	biological_process	0.13735	1	1	275	15	27618	c51628_g1
GO:0052200	response to host defenses	biological_process	0.13735	1	1	275	15	27618	c51628_g1
GO:0075136	response to host	biological_process	0.13735	1	1	275	15	27618	c51628_g1
GO:0008235	metalloexopeptidase activity	molecular_function	0.13766	1	1	275	11	27618	c46916_g1
GO:0003725	double-stranded RNA binding	molecular_function	0.13786	1	1	275	10	27618	c52671_g1
GO:0009266	response to temperature stimulus	biological_process	0.13844	1	2	275	67	27618	c52434_g1,c37677_g1
GO:0004332	fructose-bisphosphate aldolase activity	molecular_function	0.13867	1	1	275	16	27618	c44490_g1
GO:0031407	oxylipin metabolic process	biological_process	0.1391	1	1	275	13	27618	c52837_g2
GO:0004506	squalene monooxygenase activity	molecular_function	0.13965	1	1	275	10	27618	c50966_g1
GO:0016538	cyclin-dependent protein serine/threonine kinase regulator activity	molecular_function	0.14075	1	1	275	12	27618	c48636_g1
GO:0009378	four-way junction helicase activity	molecular_function	0.14115	1	4	275	140	27618	c49668_g1,c38857_g1,c50974_g1,c49668_g2
GO:0009379	Holliday junction helicase complex	cellular_component	0.14115	1	4	275	140	27618	c38857_g1,c49668_g1,c49668_g2,c50974_g1
GO:0048476	Holliday junction resolvase complex	cellular_component	0.14115	1	4	275	140	27618	c38857_g1,c49668_g1,c49668_g2,c50974_g1
GO:0009620	response to fungus	biological_process	0.14226	1	1	275	19	27618	c35150_g1
GO:0071705	nitrogen compound transport	biological_process	0.14286	1	5	275	257	27618	c49093_g2,c47529_g1,c52434_g1,c47164_g1,c51795_g1
GO:0016841	ammonia-lyase activity	molecular_function	0.14342	1	1	275	22	27618	c40881_g1
GO:0016411	acylglycerol O-acyltransferase activity	molecular_function	0.14415	1	1	275	14	27618	c45769_g1
GO:0004012	phospholipid-translocating ATPase activity	molecular_function	0.14428	1	1	275	16	27618	c51795_g1
GO:0015917	aminophospholipid transport	biological_process	0.14428	1	1	275	16	27618	c51795_g1
GO:0008173	RNA methyltransferase activity	molecular_function	0.14477	1	3	275	108	27618	c93992_g1,c77776_g1,c35594_g1
GO:0005548	phospholipid transporter activity	molecular_function	0.14645	1	1	275	17	27618	c51795_g1
GO:0015914	phospholipid transport	biological_process	0.14645	1	1	275	17	27618	c51795_g1
GO:0006464	cellular protein modification process	biological_process	0.14687	1	33	275	2332	27618	c50681_g1,c51854_g2,c46006_g1,c39772_g1,c47531_g1,c47332_g2,c52652_g1,c47155_g1,c50224_g4,c51820_g1,c50683_g1,c52304_g1,c35594_g1,c37988_g1,c31908_g1,c40748_g2,c49043_g1,c50235_g1,c52359_g1,c38976_g1,c44036_g1,c51628_g1,c49602_g1,c45259_g1,c48192_g1,c48636_g1,c43972_g1,c42488_g1,c47839_g1,c51315_g1,c38015_g1,c51505_g1,c45405_g1
GO:0036211	protein modification process	biological_process	0.14687	1	33	275	2332	27618	c50683_g1,c52304_g1,c47155_g1,c47332_g2,c52652_g1,c51820_g1,c50224_g4,c47531_g1,c39772_g1,c46006_g1,c50681_g1,c51854_g2,c45405_g1,c51505_g1,c47839_g1,c42488_g1,c38015_g1,c51315_g1,c43972_g1,c48636_g1,c48192_g1,c51628_g1,c49602_g1,c45259_g1,c52359_g1,c38976_g1,c44036_g1,c50235_g1,c49043_g1,c40748_g2,c31908_g1,c37988_g1,c35594_g1
GO:0004112	cyclic-nucleotide phosphodiesterase activity	molecular_function	0.14705	1	1	275	18	27618	c43225_g2
GO:0052689	carboxylic ester hydrolase activity	molecular_function	0.14708	1	5	275	243	27618	c86186_g1,c49310_g2,c48773_g1,c50086_g1,c48970_g1
GO:0008757	S-adenosylmethionine-dependent methyltransferase activity	molecular_function	0.14738	1	4	275	175	27618	c35594_g1,c42207_g1,c77776_g1,c49043_g1
GO:0003333	amino acid transmembrane transport	biological_process	0.14951	1	2	275	62	27618	c49093_g2,c52434_g1
GO:0031965	nuclear membrane	cellular_component	0.15111	1	1	275	14	27618	c46006_g1
GO:0072330	monocarboxylic acid biosynthetic process	biological_process	0.15118	1	5	275	258	27618	c52837_g2,c52434_g1,c40881_g1,c49062_g1,c40104_g1
GO:0022412	cellular process involved in reproduction in multicellular organism	biological_process	0.1518	1	1	275	20	27618	c46355_g1
GO:0009074	aromatic amino acid family catabolic process	biological_process	0.15194	1	1	275	14	27618	c40881_g1
GO:0008610	lipid biosynthetic process	biological_process	0.15277	1	14	275	862	27618	c50235_g1,c32520_g1,c50608_g1,c43770_g3,c49062_g1,c40104_g1,c47531_g1,c52434_g1,c52359_g1,c52837_g2,c42207_g1,c35594_g1,c50966_g1,c45769_g1
GO:0033202	DNA helicase complex	cellular_component	0.1538	1	4	275	145	27618	c49668_g1,c38857_g1,c50974_g1,c49668_g2
GO:0042765	GPI-anchor transamidase complex	cellular_component	0.15409	1	1	275	11	27618	c35594_g1
GO:0006694	steroid biosynthetic process	biological_process	0.155	1	4	275	171	27618	c43770_g3,c50608_g1,c32520_g1,c50966_g1
GO:0021700	developmental maturation	biological_process	0.15577	1	1	275	17	27618	c46355_g1
GO:0008810	cellulase activity	molecular_function	0.15666	1	1	275	18	27618	c46355_g1
GO:0007617	mating behavior	biological_process	0.15846	1	1	275	19	27618	c46866_g1
GO:0019098	reproductive behavior	biological_process	0.15846	1	1	275	19	27618	c46866_g1
GO:0016791	phosphatase activity	molecular_function	0.15877	1	5	275	250	27618	c39772_g1,c25830_g1,c44867_g1,c48705_g1,c47155_g1
GO:0009808	lignin metabolic process	biological_process	0.15991	1	1	275	19	27618	c42207_g1
GO:0031225	anchored to membrane	cellular_component	0.16007	1	1	275	15	27618	c49272_g1
GO:0030259	lipid glycosylation	biological_process	0.16035	1	2	275	61	27618	c94209_g1,c40196_g1
GO:0034357	photosynthetic membrane	cellular_component	0.16084	1	5	275	270	27618	c30493_g1,c47425_g1,c52671_g1,c47400_g1,c19349_g1
GO:0008320	protein transmembrane transporter activity	molecular_function	0.16123	1	1	275	14	27618	c43615_g2
GO:0015450	P-P-bond-hydrolysis-driven protein transmembrane transporter activity	molecular_function	0.16123	1	1	275	14	27618	c43615_g2
GO:0016874	ligase activity	molecular_function	0.16191	1	15	275	961	27618	c49668_g1,c43972_g1,c31908_g1,c38857_g1,c46006_g1,c45259_g1,c45405_g1,c50683_g1,c44036_g1,c38976_g1,c50235_g1,c50974_g1,c42488_g1,c49668_g2,c51315_g1
GO:1901700	response to oxygen-containing compound	biological_process	0.16603	1	3	275	126	27618	c39226_g1,c48123_g3,c37677_g1
GO:0004525	ribonuclease III activity	molecular_function	0.16626	1	1	275	12	27618	c52671_g1
GO:0016849	phosphorus-oxygen lyase activity	molecular_function	0.16634	1	1	275	18	27618	c49668_g1
GO:0007130	synaptonemal complex assembly	biological_process	0.16723	1	1	275	16	27618	c38976_g1
GO:0070193	synaptonemal complex organization	biological_process	0.16723	1	1	275	16	27618	c38976_g1
GO:0008831	dTDP-4-dehydrorhamnose reductase activity	molecular_function	0.16729	1	2	275	66	27618	c43770_g3,c43770_g1
GO:0060255	regulation of macromolecule metabolic process	biological_process	0.16733	1	35	275	2717	27618	c40144_g1,c48636_g1,c48898_g1,c51700_g1,c46074_g4,c37748_g1,c42541_g1,c44213_g1,c44539_g1,c43152_g1,c39012_g1,c44100_g1,c47839_g1,c52671_g1,c38976_g1,c46916_g1,c51534_g1,c44104_g2,c35306_g1,c45773_g1,c49094_g3,c37810_g1,c41342_g2,c46715_g1,c39299_g1,c46074_g1,c45564_g1,c41959_g1,c50980_g1,c51556_g2,c38812_g1,c44100_g2,c45397_g1,c45397_g2,c46829_g1
GO:0009570	chloroplast stroma	cellular_component	0.16736	1	2	275	58	27618	c41322_g1,c49587_g2
GO:0030638	polyketide metabolic process	biological_process	0.16847	1	2	275	67	27618	c43770_g1,c43770_g3
GO:0030639	polyketide biosynthetic process	biological_process	0.16847	1	2	275	67	27618	c43770_g1,c43770_g3
GO:0043229	intracellular organelle	cellular_component	0.16857	1	82	275	7058	27618	c49587_g2,c40676_g1,c51820_g1,c37810_g1,c45042_g1,c42986_g1,c51057_g1,c47681_g1,c43757_g1,c50980_g1,c51556_g2,c38812_g1,c45564_g1,c50163_g3,c46006_g1,c46313_g4,c41959_g1,c47839_g1,c49392_g1,c30493_g1,c45259_g1,c39543_g1,c40144_g1,c48045_g1,c43972_g1,c48636_g1,c46916_g1,c51534_g1,c39097_g2,c44104_g2,c35594_g2,c44036_g1,c48243_g1,c38976_g1,c35594_g1,c45851_g1,c34322_g2,c48860_g1,c46074_g1,c46715_g1…
GO:0043226	organelle	cellular_component	0.16981	1	82	275	7062	27618	c46074_g1,c39299_g1,c46715_g1,c49272_g1,c46829_g1,c45397_g2,c46441_g1,c40508_g1,c49668_g2,c43866_g4,c45397_g1,c44100_g2,c19198_g1,c41322_g1,c12539_g1,c34322_g1,c44100_g1,c42488_g1,c50974_g1,c51315_g1,c32520_g1,c39012_g1,c43152_g1,c33801_g1,c44213_g1,c42541_g1,c45405_g1,c44539_g1,c45094_g4,c39226_g1,c46074_g4,c37748_g1,c49602_g1,c51700_g1,c46169_g2,c49668_g1,c35306_g1,c43615_g2,c51032_g1,c36709_g1…
GO:0006879	cellular iron ion homeostasis	biological_process	0.17162	1	1	275	18	27618	c69792_g1
GO:0055072	iron ion homeostasis	biological_process	0.17162	1	1	275	18	27618	c69792_g1
GO:0008199	ferric iron binding	molecular_function	0.1719	1	1	275	19	27618	c69792_g1
GO:0043412	macromolecule modification	biological_process	0.17205	1	36	275	2611	27618	c46006_g1,c39772_g1,c50681_g1,c77776_g1,c51854_g2,c47531_g1,c47332_g2,c52652_g1,c47155_g1,c41342_g2,c50224_g4,c51820_g1,c50683_g1,c52304_g1,c31908_g1,c37988_g1,c40748_g2,c49043_g1,c35594_g1,c52359_g1,c93992_g1,c44036_g1,c38976_g1,c50235_g1,c48192_g1,c43972_g1,c48636_g1,c51628_g1,c49602_g1,c45259_g1,c51505_g1,c45405_g1,c42488_g1,c47839_g1,c51315_g1,c38015_g1
GO:0006206	pyrimidine nucleobase metabolic process	biological_process	0.17253	1	5	275	285	27618	c48860_g1,c46441_g1,c36709_g1,c50086_g1,c45259_g1
GO:0009532	plastid stroma	cellular_component	0.17336	1	2	275	59	27618	c41322_g1,c49587_g2
GO:0019954	asexual reproduction	biological_process	0.17404	1	2	275	71	27618	c46829_g1,c45564_g1
GO:0050308	sugar-phosphatase activity	molecular_function	0.17562	1	1	275	17	27618	c48705_g1
GO:0051188	cofactor biosynthetic process	biological_process	0.17684	1	10	275	595	27618	c45425_g1,c49668_g1,c38677_g1,c38857_g1,c51057_g1,c37871_g1,c50974_g1,c49668_g2,c49062_g1,c43866_g4
GO:0004860	protein kinase inhibitor activity	molecular_function	0.17721	1	1	275	22	27618	c48636_g1
GO:0019210	kinase inhibitor activity	molecular_function	0.17721	1	1	275	22	27618	c48636_g1
GO:0006857	oligopeptide transport	biological_process	0.17766	1	1	275	19	27618	c47529_g1
GO:0043414	macromolecule methylation	biological_process	0.17808	1	4	275	178	27618	c35594_g1,c77776_g1,c93992_g1,c49043_g1
GO:0009975	cyclase activity	molecular_function	0.1784	1	1	275	19	27618	c49668_g1
GO:0005853	eukaryotic translation elongation factor 1 complex	cellular_component	0.17845	1	1	275	17	27618	c51700_g1
GO:0043631	RNA polyadenylation	biological_process	0.17862	1	1	275	15	27618	c49392_g1
GO:0007050	cell cycle arrest	biological_process	0.18198	1	1	275	18	27618	c48636_g1
GO:0007215	glutamate receptor signaling pathway	biological_process	0.18238	1	1	275	20	27618	c52985_g1
GO:0035235	ionotropic glutamate receptor signaling pathway	biological_process	0.18238	1	1	275	20	27618	c52985_g1
GO:0055036	virion membrane	cellular_component	0.18374	1	1	275	19	27618	c25830_g1
GO:0004866	endopeptidase inhibitor activity	molecular_function	0.18516	1	2	275	90	27618	c33812_g1,c86227_g1
GO:0061135	endopeptidase regulator activity	molecular_function	0.18516	1	2	275	90	27618	c86227_g1,c33812_g1
GO:0019530	taurine metabolic process	biological_process	0.18523	1	1	275	21	27618	c32491_g1
GO:0046916	cellular transition metal ion homeostasis	biological_process	0.18559	1	1	275	19	27618	c69792_g1
GO:0009271	phage shock	biological_process	0.18585	1	1	275	19	27618	c38976_g1
GO:0018342	protein prenylation	biological_process	0.18686	1	1	275	18	27618	c38015_g1
GO:0097354	prenylation	biological_process	0.18686	1	1	275	18	27618	c38015_g1
GO:0044723	single-organism carbohydrate metabolic process	biological_process	0.18748	1	18	275	1262	27618	c42986_g1,c35476_g1,c49602_g1,c40196_g1,c43770_g1,c37871_g1,c43770_g3,c49062_g1,c46355_g1,c38677_g1,c44490_g1,c48705_g1,c45425_g1,c47531_g1,c52359_g1,c47884_g1,c50235_g1,c94209_g1
GO:0019751	polyol metabolic process	biological_process	0.18761	1	3	275	138	27618	c44490_g1,c43770_g1,c43770_g3
GO:0045226	extracellular polysaccharide biosynthetic process	biological_process	0.18804	1	2	275	72	27618	c43770_g1,c43770_g3
GO:0046379	extracellular polysaccharide metabolic process	biological_process	0.18804	1	2	275	72	27618	c43770_g3,c43770_g1
GO:0030436	asexual sporulation	biological_process	0.18819	1	1	275	21	27618	c45564_g1
GO:0031227	intrinsic to endoplasmic reticulum membrane	cellular_component	0.1887	1	2	275	64	27618	c35594_g1,c51032_g1
GO:0005773	vacuole	cellular_component	0.18964	1	3	275	139	27618	c34322_g2,c42986_g1,c44036_g1
GO:0055076	transition metal ion homeostasis	biological_process	0.18991	1	1	275	20	27618	c69792_g1
GO:0008013	beta-catenin binding	molecular_function	0.19321	1	1	275	19	27618	c45259_g1
GO:0016342	catenin complex	cellular_component	0.19321	1	1	275	19	27618	c45259_g1
GO:0031300	intrinsic to organelle membrane	cellular_component	0.19334	1	3	275	121	27618	c35594_g1,c51032_g1,c46006_g1
GO:0009821	alkaloid biosynthetic process	biological_process	0.19349	1	1	275	17	27618	c40881_g1
GO:0008374	O-acyltransferase activity	molecular_function	0.19363	1	2	275	64	27618	c43034_g1,c45769_g1
GO:0019852	L-ascorbic acid metabolic process	biological_process	0.19386	1	1	275	16	27618	c47884_g1
GO:0007129	synapsis	biological_process	0.19527	1	1	275	20	27618	c38976_g1
GO:0070192	chromosome organization involved in meiosis	biological_process	0.19527	1	1	275	20	27618	c38976_g1
GO:0048731	system development	biological_process	0.19538	1	3	275	143	27618	c45769_g1,c46355_g1,c37677_g1
GO:0016717	oxidoreductase activity, acting on paired donors, with oxidation of a pair of donors resulting in the reduction of molecular oxygen to two molecules of water	molecular_function	0.19554	1	1	275	21	27618	c40104_g1
GO:0051259	protein oligomerization	biological_process	0.19667	1	1	275	20	27618	c51426_g1
GO:1901576	organic substance biosynthetic process	biological_process	0.19673	1	82	275	7249	27618	c45769_g1,c45425_g1,c16903_g1,c44100_g2,c45397_g1,c47531_g1,c43866_g4,c49668_g2,c40508_g1,c46441_g1,c46829_g1,c45397_g2,c49094_g3,c41342_g2,c46715_g1,c39299_g1,c46074_g1,c43770_g3,c37542_g2,c37871_g1,c38857_g1,c44490_g1,c37495_g1,c38677_g1,c50966_g1,c50086_g1,c36709_g1,c52359_g1,c52434_g1,c35306_g1,c48273_g2,c49668_g1,c51700_g1,c37748_g1,c46074_g4,c44539_g1,c42541_g1,c44213_g1,c33801_g1,c43152_g1…
GO:0009507	chloroplast	cellular_component	0.19804	1	10	275	604	27618	c49587_g2,c30493_g1,c49668_g2,c50974_g1,c38857_g1,c37495_g1,c46313_g4,c49668_g1,c43615_g2,c41322_g1
GO:0044436	thylakoid part	cellular_component	0.19894	1	5	275	291	27618	c19349_g1,c52671_g1,c47425_g1,c47400_g1,c30493_g1
GO:0080090	regulation of primary metabolic process	biological_process	0.19913	1	35	275	2763	27618	c48898_g1,c51700_g1,c46074_g4,c37748_g1,c40144_g1,c48636_g1,c43152_g1,c39012_g1,c44100_g1,c52671_g1,c47839_g1,c44213_g1,c42541_g1,c44539_g1,c46916_g1,c51534_g1,c35306_g1,c44104_g2,c45773_g1,c38976_g1,c37810_g1,c49094_g3,c41342_g2,c46074_g1,c46715_g1,c39299_g1,c50980_g1,c38812_g1,c51556_g2,c45564_g1,c41959_g1,c45397_g2,c46829_g1,c44100_g2,c45397_g1
GO:0006022	aminoglycan metabolic process	biological_process	0.20171	1	3	275	143	27618	c45248_g1,c34706_g1,c38337_g1
GO:0016671	oxidoreductase activity, acting on a sulfur group of donors, disulfide as acceptor	molecular_function	0.20176	1	1	275	22	27618	c36709_g1
GO:0008318	protein prenyltransferase activity	molecular_function	0.20353	1	1	275	21	27618	c38015_g1
GO:0016746	transferase activity, transferring acyl groups	molecular_function	0.20377	1	7	275	445	27618	c46196_g3,c45851_g1,c43034_g1,c47188_g1,c44749_g1,c45769_g1,c52434_g1
GO:0030414	peptidase inhibitor activity	molecular_function	0.20525	1	2	275	96	27618	c33812_g1,c86227_g1
GO:0061134	peptidase regulator activity	molecular_function	0.20525	1	2	275	96	27618	c33812_g1,c86227_g1
GO:0019033	viral tegument	cellular_component	0.20882	1	1	275	23	27618	c39841_g1
GO:0042578	phosphoric ester hydrolase activity	molecular_function	0.21004	1	6	275	352	27618	c39772_g1,c25830_g1,c47155_g1,c48705_g1,c44867_g1,c43225_g2
GO:0005343	organic acid:sodium symporter activity	molecular_function	0.21048	1	1	275	20	27618	c48123_g3
GO:0009628	response to abiotic stimulus	biological_process	0.21176	1	4	275	230	27618	c52434_g1,c42871_g1,c37677_g1,c45851_g1
GO:0006811	ion transport	biological_process	0.21275	1	22	275	1692	27618	c46169_g2,c51057_g1,c48273_g2,c37748_g1,c51820_g1,c51066_g1,c47164_g1,c48123_g3,c52985_g1,c49093_g2,c49062_g1,c49487_g1,c44749_g1,c38812_g1,c51556_g2,c47467_g5,c52434_g1,c51795_g1,c43866_g4,c44036_g1,c35594_g2,c40508_g1
GO:0006458	'de novo' protein folding	biological_process	0.21323	1	1	275	16	27618	c49587_g2
GO:0051084	'de novo' posttranslational protein folding	biological_process	0.21323	1	1	275	16	27618	c49587_g2
GO:0051085	chaperone mediated protein folding requiring cofactor	biological_process	0.21323	1	1	275	16	27618	c49587_g2
GO:0061077	chaperone-mediated protein folding	biological_process	0.21323	1	1	275	16	27618	c49587_g2
GO:0009579	thylakoid	cellular_component	0.2138	1	5	275	297	27618	c30493_g1,c19349_g1,c47425_g1,c52671_g1,c47400_g1
GO:0044249	cellular biosynthetic process	biological_process	0.21444	1	79	275	7010	27618	c43034_g1,c51795_g1,c53149_g1,c50980_g1,c38812_g1,c51556_g2,c45564_g1,c50163_g3,c25830_g1,c41959_g1,c49062_g1,c43770_g1,c37810_g1,c51820_g1,c42207_g1,c51057_g1,c35476_g1,c46916_g1,c51534_g1,c40104_g1,c44104_g2,c39097_g2,c50235_g1,c35594_g2,c48243_g1,c38976_g1,c35594_g1,c48860_g1,c47839_g1,c52837_g2,c45259_g1,c46196_g3,c48898_g1,c69792_g1,c40144_g1,c40881_g1,c40508_g1,c49668_g2,c46829_g1,c45397_g2…
GO:0051705	multi-organism behavior	biological_process	0.21465	1	1	275	24	27618	c46866_g1
GO:0019203	carbohydrate phosphatase activity	molecular_function	0.21489	1	1	275	20	27618	c48705_g1
GO:0007283	spermatogenesis	biological_process	0.21814	1	1	275	25	27618	c38976_g1
GO:0034645	cellular macromolecule biosynthetic process	biological_process	0.21889	1	61	275	5401	27618	c46916_g1,c51534_g1,c44104_g2,c35306_g1,c39097_g2,c50235_g1,c35594_g2,c48243_g1,c38976_g1,c52434_g1,c52359_g1,c50086_g1,c35594_g1,c36709_g1,c37495_g1,c48860_g1,c50608_g1,c43152_g1,c39012_g1,c33801_g1,c44100_g1,c47839_g1,c42541_g1,c44213_g1,c44539_g1,c45259_g1,c48898_g1,c46196_g3,c51700_g1,c46074_g4,c37748_g1,c69792_g1,c40144_g1,c49668_g1,c40508_g1,c46829_g1,c43034_g1,c45397_g2,c46441_g1,c44100_g2…
GO:0009536	plastid	cellular_component	0.21917	1	10	275	629	27618	c49668_g2,c50974_g1,c49587_g2,c30493_g1,c43615_g2,c41322_g1,c46313_g4,c37495_g1,c38857_g1,c49668_g1
GO:0030430	host cell cytoplasm	cellular_component	0.22093	1	1	275	21	27618	c51628_g1
GO:0072521	purine-containing compound metabolic process	biological_process	0.22104	1	15	275	1138	27618	c50608_g1,c46441_g1,c35594_g2,c51795_g1,c43866_g4,c51820_g1,c53149_g1,c43225_g2,c50086_g1,c45259_g1,c36709_g1,c25830_g1,c49668_g1,c49043_g1,c48860_g1
GO:0019222	regulation of metabolic process	biological_process	0.22126	1	38	275	3068	27618	c44104_g2,c35306_g1,c45773_g1,c46916_g1,c51534_g1,c38976_g1,c86227_g1,c44100_g1,c47839_g1,c52671_g1,c43152_g1,c39012_g1,c44213_g1,c42541_g1,c44539_g1,c33812_g1,c46074_g4,c37748_g1,c48898_g1,c51700_g1,c40144_g1,c48636_g1,c45397_g2,c46829_g1,c45397_g1,c44100_g2,c50980_g1,c51556_g2,c38812_g1,c45564_g1,c41959_g1,c46074_g1,c39299_g1,c46715_g1,c41342_g2,c49094_g3,c48545_g2,c37810_g1
GO:0022626	cytosolic ribosome	cellular_component	0.22155	1	1	275	32	27618	c37495_g1
GO:0016627	oxidoreductase activity, acting on the CH-CH group of donors	molecular_function	0.22203	1	4	275	209	27618	c38677_g1,c49062_g1,c45425_g1,c37871_g1
GO:0022884	macromolecule transmembrane transporter activity	molecular_function	0.22337	1	1	275	24	27618	c43615_g2
GO:0019872	streptomycin biosynthetic process	biological_process	0.22399	1	2	275	78	27618	c43770_g3,c43770_g1
GO:0030647	aminoglycoside antibiotic metabolic process	biological_process	0.22399	1	2	275	78	27618	c43770_g1,c43770_g3
GO:0030648	aminoglycoside antibiotic biosynthetic process	biological_process	0.22399	1	2	275	78	27618	c43770_g3,c43770_g1
GO:0046343	streptomycin metabolic process	biological_process	0.22399	1	2	275	78	27618	c43770_g1,c43770_g3
GO:0015833	peptide transport	biological_process	0.22478	1	1	275	23	27618	c47529_g1
GO:0016137	glycoside metabolic process	biological_process	0.22605	1	2	275	79	27618	c43770_g1,c43770_g3
GO:0016138	glycoside biosynthetic process	biological_process	0.22605	1	2	275	79	27618	c43770_g3,c43770_g1
GO:0007618	mating	biological_process	0.2265	1	1	275	27	27618	c46866_g1
GO:0048232	male gamete generation	biological_process	0.22674	1	1	275	27	27618	c38976_g1
GO:0042967	acyl-carrier-protein biosynthetic process	biological_process	0.22733	1	4	275	203	27618	c52434_g1,c45769_g1,c43034_g1,c46196_g3
GO:0030288	outer membrane-bounded periplasmic space	cellular_component	0.22869	1	1	275	27	27618	c52985_g1
GO:0003918	DNA topoisomerase type II (ATP-hydrolyzing) activity	molecular_function	0.22911	1	1	275	27	27618	c47681_g1
GO:0061505	DNA topoisomerase II activity	molecular_function	0.22911	1	1	275	27	27618	c47681_g1
GO:0015748	organophosphate ester transport	biological_process	0.2297	1	1	275	26	27618	c51795_g1
GO:0008094	DNA-dependent ATPase activity	molecular_function	0.22995	1	2	275	83	27618	c47681_g1,c49668_g1
GO:0016055	Wnt receptor signaling pathway	biological_process	0.23071	1	1	275	26	27618	c45259_g1
GO:0031123	RNA 3'-end processing	biological_process	0.23139	1	1	275	20	27618	c49392_g1
GO:0046173	polyol biosynthetic process	biological_process	0.23262	1	2	275	80	27618	c43770_g1,c43770_g3
GO:0006733	oxidoreduction coenzyme metabolic process	biological_process	0.23447	1	5	275	297	27618	c48705_g1,c49062_g1,c44490_g1,c51057_g1,c43866_g4
GO:0050661	NADP binding	molecular_function	0.23699	1	2	275	82	27618	c49062_g1,c50608_g1
GO:0055086	nucleobase-containing small molecule metabolic process	biological_process	0.23706	1	20	275	1578	27618	c44490_g1,c25830_g1,c49043_g1,c48860_g1,c53149_g1,c50086_g1,c48705_g1,c36709_g1,c35594_g2,c51795_g1,c43866_g4,c46441_g1,c49668_g1,c51820_g1,c43225_g2,c45259_g1,c43770_g1,c49062_g1,c43770_g3,c50608_g1
GO:0071555	cell wall organization	biological_process	0.23709	1	2	275	95	27618	c49272_g1,c46355_g1
GO:0042592	homeostatic process	biological_process	0.24011	1	5	275	304	27618	c41828_g1,c44129_g2,c69792_g1,c44129_g3,c48837_g1
GO:0009360	DNA polymerase III complex	cellular_component	0.2412	1	1	275	20	27618	c50608_g1
GO:0045786	negative regulation of cell cycle	biological_process	0.24176	1	1	275	24	27618	c48636_g1
GO:0003729	mRNA binding	molecular_function	0.24187	1	1	275	20	27618	c49392_g1
GO:1901264	carbohydrate derivative transport	biological_process	0.24276	1	1	275	29	27618	c44036_g1
GO:1901505	carbohydrate derivative transporter activity	molecular_function	0.24276	1	1	275	29	27618	c44036_g1
GO:1900673	olefin metabolic process	biological_process	0.24434	1	1	275	21	27618	c42207_g1
GO:0072527	pyrimidine-containing compound metabolic process	biological_process	0.24456	1	5	275	324	27618	c48860_g1,c50086_g1,c45259_g1,c36709_g1,c46441_g1
GO:0006468	protein phosphorylation	biological_process	0.24461	1	18	275	1282	27618	c40748_g2,c37988_g1,c50681_g1,c51854_g2,c52359_g1,c47531_g1,c50235_g1,c48636_g1,c48192_g1,c51628_g1,c49602_g1,c47332_g2,c52652_g1,c51820_g1,c50224_g4,c51505_g1,c52304_g1,c47839_g1
GO:0015936	coenzyme A metabolic process	biological_process	0.2447	1	1	275	23	27618	c50608_g1
GO:0045735	nutrient reservoir activity	molecular_function	0.24543	1	1	275	33	27618	c32491_g1
GO:0006098	pentose-phosphate shunt	biological_process	0.24609	1	3	275	144	27618	c44490_g1,c49062_g1,c48705_g1
GO:0006740	NADPH regeneration	biological_process	0.24609	1	3	275	144	27618	c49062_g1,c48705_g1,c44490_g1
GO:0009059	macromolecule biosynthetic process	biological_process	0.24792	1	61	275	5458	27618	c48898_g1,c45259_g1,c46196_g3,c51700_g1,c46074_g4,c37748_g1,c69792_g1,c40144_g1,c49668_g1,c50608_g1,c43152_g1,c39012_g1,c33801_g1,c44100_g1,c47839_g1,c44213_g1,c42541_g1,c44539_g1,c50086_g1,c35594_g1,c36709_g1,c37495_g1,c48860_g1,c46916_g1,c51534_g1,c35306_g1,c44104_g2,c39097_g2,c50235_g1,c48243_g1,c38976_g1,c35594_g2,c52434_g1,c52359_g1,c37810_g1,c49094_g3,c41342_g2,c37542_g2,c43770_g3,c46074_g1…
GO:0004702	receptor signaling protein serine/threonine kinase activity	molecular_function	0.24795	1	1	275	21	27618	c47531_g1
GO:0034220	ion transmembrane transport	biological_process	0.24864	1	8	275	577	27618	c51820_g1,c44036_g1,c35594_g2,c47164_g1,c52434_g1,c43866_g4,c40508_g1,c49093_g2
GO:0009058	biosynthetic process	biological_process	0.24883	1	83	275	7446	27618	c45564_g1,c50163_g3,c25830_g1,c41959_g1,c53149_g1,c48705_g1,c50980_g1,c38812_g1,c51556_g2,c51795_g1,c43034_g1,c51057_g1,c35476_g1,c51820_g1,c37810_g1,c42207_g1,c43770_g1,c49062_g1,c48860_g1,c35594_g1,c35594_g2,c38976_g1,c48243_g1,c46916_g1,c51534_g1,c40104_g1,c39097_g2,c44104_g2,c50235_g1,c48773_g1,c40881_g1,c69792_g1,c40144_g1,c48898_g1,c46196_g3,c45259_g1,c52837_g2,c47839_g1,c45769_g1,c45425_g1…
GO:0006633	fatty acid biosynthetic process	biological_process	0.24933	1	4	275	233	27618	c40104_g1,c49062_g1,c52434_g1,c52837_g2
GO:0004315	3-oxoacyl-[acyl-carrier-protein] synthase activity	molecular_function	0.25073	1	1	275	22	27618	c52434_g1
GO:0016999	antibiotic metabolic process	biological_process	0.251	1	2	275	86	27618	c43770_g3,c43770_g1
GO:0017000	antibiotic biosynthetic process	biological_process	0.251	1	2	275	86	27618	c43770_g1,c43770_g3
GO:0017144	drug metabolic process	biological_process	0.251	1	2	275	86	27618	c43770_g3,c43770_g1
GO:0006730	one-carbon metabolic process	biological_process	0.25254	1	1	275	30	27618	c41322_g1
GO:0009416	response to light stimulus	biological_process	0.2526	1	2	275	95	27618	c37677_g1,c52434_g1
GO:0016679	oxidoreductase activity, acting on diphenols and related substances as donors	molecular_function	0.25393	1	2	275	96	27618	c45515_g1,c47884_g1
GO:0006353	DNA-dependent transcription, termination	biological_process	0.25411	1	1	275	31	27618	c37542_g2
GO:0006120	mitochondrial electron transport, NADH to ubiquinone	biological_process	0.2552	1	2	275	94	27618	c43866_g4,c51057_g1
GO:0008137	NADH dehydrogenase (ubiquinone) activity	molecular_function	0.2552	1	2	275	94	27618	c43866_g4,c51057_g1
GO:0050136	NADH dehydrogenase (quinone) activity	molecular_function	0.2552	1	2	275	94	27618	c51057_g1,c43866_g4
GO:0009908	flower development	biological_process	0.25529	1	1	275	29	27618	c45769_g1
GO:0019897	extrinsic to plasma membrane	cellular_component	0.25572	1	1	275	28	27618	c45259_g1
GO:0015370	solute:sodium symporter activity	molecular_function	0.25591	1	1	275	28	27618	c48123_g3
GO:0031323	regulation of cellular metabolic process	biological_process	0.25774	1	35	275	2856	27618	c46074_g1,c39299_g1,c46715_g1,c41342_g2,c49094_g3,c37810_g1,c45397_g2,c46829_g1,c45397_g1,c44100_g2,c38812_g1,c51556_g2,c50980_g1,c41959_g1,c45564_g1,c52671_g1,c47839_g1,c44100_g1,c43152_g1,c39012_g1,c44539_g1,c42541_g1,c44213_g1,c37748_g1,c46074_g4,c51700_g1,c48898_g1,c48636_g1,c40144_g1,c45773_g1,c44104_g2,c35306_g1,c51534_g1,c46916_g1,c38976_g1
GO:0005057	receptor signaling protein activity	molecular_function	0.26064	1	1	275	22	27618	c47531_g1
GO:0044707	single-multicellular organism process	biological_process	0.2621	1	9	275	641	27618	c50681_g1,c51854_g2,c46355_g1,c45769_g1,c37677_g1,c49796_g1,c51505_g1,c36094_g2,c52985_g1
GO:0005488	binding	molecular_function	0.26309	1	175	275	16171	27618	c45773_g1,c94209_g1,c38677_g1,c33302_g1,c38857_g1,c42390_g2,c36709_g1,c46866_g1,c45405_g1,c44539_g1,c42541_g1,c44213_g1,c39976_g1,c42488_g1,c39247_g1,c38129_g1,c50120_g1,c39012_g1,c33801_g1,c32520_g1,c39243_g1,c46660_g1,c46469_g1,c48192_g1,c48273_g2,c51628_g1,c37748_g1,c49602_g1,c46074_g4,c51700_g1,c19198_g1,c44100_g2,c46829_g1,c41322_g1,c12539_g1,c45425_g1,c40446_g1,c34706_g1,c50683_g1,c40196_g1…
GO:0009314	response to radiation	biological_process	0.26546	1	2	275	98	27618	c52434_g1,c37677_g1
GO:0006865	amino acid transport	biological_process	0.26625	1	2	275	90	27618	c52434_g1,c49093_g2
GO:0030880	RNA polymerase complex	cellular_component	0.26816	1	3	275	175	27618	c53149_g1,c35594_g2,c25830_g1
GO:0007154	cell communication	biological_process	0.26888	1	24	275	1879	27618	c51854_g2,c48517_g1,c50681_g1,c46866_g1,c43615_g2,c42390_g2,c45277_g1,c38683_g1,c49668_g2,c37677_g1,c40681_g1,c45510_g1,c47531_g1,c45259_g1,c51628_g1,c49668_g1,c39012_g1,c38015_g1,c35132_g1,c52985_g1,c46715_g1,c45405_g1,c37021_g1,c51505_g1
GO:0044424	intracellular part	cellular_component	0.272	1	96	275	8603	27618	c49602_g1,c37748_g1,c46074_g4,c51700_g1,c49668_g1,c46169_g2,c52671_g1,c50974_g1,c44100_g1,c42488_g1,c34322_g1,c43152_g1,c33801_g1,c39012_g1,c51315_g1,c32520_g1,c50608_g1,c44539_g1,c45405_g1,c44213_g1,c42541_g1,c39226_g1,c45094_g4,c36709_g1,c51032_g1,c43615_g2,c50086_g1,c31908_g1,c38857_g1,c37495_g1,c35306_g1,c52434_g1,c93992_g1,c41342_g2,c49272_g1,c46074_g1,c39299_g1,c50683_g1,c46715_g1,c41322_g1…
GO:0044710	single-organism metabolic process	biological_process	0.27396	1	75	275	6547	27618	c49043_g1,c48860_g1,c35594_g1,c45851_g1,c35594_g2,c48243_g1,c40104_g1,c50235_g1,c48773_g1,c31560_g2,c40881_g1,c19349_g1,c45259_g1,c43225_g2,c48970_g1,c86186_g1,c52837_g2,c49191_g1,c25830_g1,c44961_g1,c53149_g1,c48705_g1,c32491_g1,c51795_g1,c44482_g1,c43034_g1,c51057_g1,c47304_g2,c51820_g1,c47332_g2,c42207_g1,c43770_g1,c41325_g2,c49062_g1,c49053_g1,c45515_g1,c44490_g1,c38857_g1,c38677_g1,c50966_g1…
GO:0006302	double-strand break repair	biological_process	0.27953	1	1	275	29	27618	c45851_g1
GO:0045229	external encapsulating structure organization	biological_process	0.27998	1	2	275	111	27618	c49272_g1,c46355_g1
GO:0009987	cellular process	biological_process	0.28054	1	178	275	16801	27618	c51556_g2,c38812_g1,c50980_g1,c51854_g2,c53149_g1,c47681_g1,c23363_g1,c45564_g1,c47425_g1,c37677_g1,c43034_g1,c42344_g2,c47155_g1,c47332_g2,c42207_g1,c51820_g1,c42986_g1,c45042_g1,c35132_g1,c45515_g1,c47038_g4,c49053_g1,c43770_g1,c51066_g1,c47164_g1,c19467_g2,c48860_g1,c48773_g1,c45277_g1,c40104_g1,c48243_g1,c43225_g2,c48898_g1,c48636_g1,c69792_g1,c47400_g1,c49796_g1,c49191_g1,c52985_g1,c41828_g1…
GO:0042886	amide transport	biological_process	0.28072	1	1	275	30	27618	c47529_g1
GO:0016832	aldehyde-lyase activity	molecular_function	0.28105	1	1	275	28	27618	c44490_g1
GO:0019062	viral attachment to host cell	biological_process	0.28287	1	1	275	29	27618	c25830_g1
GO:0044650	adhesion of symbiont to host cell	biological_process	0.28287	1	1	275	29	27618	c25830_g1
GO:0009755	hormone-mediated signaling pathway	biological_process	0.28332	1	2	275	101	27618	c46715_g1,c39012_g1
GO:0032870	cellular response to hormone stimulus	biological_process	0.28332	1	2	275	101	27618	c46715_g1,c39012_g1
GO:0003954	NADH dehydrogenase activity	molecular_function	0.2844	1	2	275	103	27618	c51057_g1,c43866_g4
GO:0006739	NADP metabolic process	biological_process	0.28618	1	3	275	158	27618	c49062_g1,c48705_g1,c44490_g1
GO:0046165	alcohol biosynthetic process	biological_process	0.28692	1	2	275	97	27618	c43770_g3,c43770_g1
GO:0005787	signal peptidase complex	cellular_component	0.28733	1	1	275	39	27618	c45042_g1
GO:0006020	inositol metabolic process	biological_process	0.28803	1	1	275	34	27618	c44490_g1
GO:0008536	Ran GTPase binding	molecular_function	0.28844	1	1	275	25	27618	c23363_g1
GO:0015934	large ribosomal subunit	cellular_component	0.28894	1	1	275	40	27618	c37495_g1
GO:0006465	signal peptide processing	biological_process	0.28934	1	1	275	40	27618	c45042_g1
GO:0008168	methyltransferase activity	molecular_function	0.29238	1	8	275	544	27618	c93992_g1,c61536_g1,c43770_g3,c49043_g1,c48517_g1,c77776_g1,c42207_g1,c35594_g1
GO:0033865	nucleoside bisphosphate metabolic process	biological_process	0.29422	1	1	275	27	27618	c50608_g1
GO:0033875	ribonucleoside bisphosphate metabolic process	biological_process	0.29422	1	1	275	27	27618	c50608_g1
GO:0034032	purine nucleoside bisphosphate metabolic process	biological_process	0.29422	1	1	275	27	27618	c50608_g1
GO:0044406	adhesion to host	biological_process	0.29497	1	1	275	30	27618	c25830_g1
GO:0051825	adhesion to other organism involved in symbiotic interaction	biological_process	0.29497	1	1	275	30	27618	c25830_g1
GO:0043934	sporulation	biological_process	0.29567	1	1	275	33	27618	c45564_g1
GO:0044255	cellular lipid metabolic process	biological_process	0.29572	1	16	275	1155	27618	c94209_g1,c40104_g1,c43034_g1,c48773_g1,c50235_g1,c52434_g1,c47531_g1,c52359_g1,c35594_g1,c50086_g1,c50966_g1,c45769_g1,c50608_g1,c49062_g1,c52837_g2,c40196_g1
GO:0004564	beta-fructofuranosidase activity	molecular_function	0.29826	1	1	275	34	27618	c49602_g1
GO:0004575	sucrose alpha-glucosidase activity	molecular_function	0.29826	1	1	275	34	27618	c49602_g1
GO:0017177	glucosidase II complex	cellular_component	0.29826	1	1	275	34	27618	c49602_g1
GO:0071495	cellular response to endogenous stimulus	biological_process	0.30044	1	2	275	105	27618	c46715_g1,c39012_g1
GO:0009791	post-embryonic development	biological_process	0.30214	1	2	275	113	27618	c45769_g1,c37677_g1
GO:0006812	cation transport	biological_process	0.30252	1	17	275	1356	27618	c51556_g2,c38812_g1,c47467_g5,c44749_g1,c40508_g1,c51795_g1,c43866_g4,c35594_g2,c44036_g1,c37748_g1,c51820_g1,c51057_g1,c48273_g2,c49062_g1,c49487_g1,c48123_g3,c47164_g1
GO:0008762	UDP-N-acetylmuramate dehydrogenase activity	molecular_function	0.30351	1	1	275	40	27618	c49191_g1
GO:0008565	protein transporter activity	molecular_function	0.31117	1	2	275	94	27618	c12539_g1,c43615_g2
GO:0044462	external encapsulating structure part	cellular_component	0.31122	1	1	275	39	27618	c52985_g1
GO:0019012	virion	cellular_component	0.3116	1	8	275	573	27618	c25830_g1,c34404_g1,c51700_g1,c39976_g1,c39911_g2,c35594_g2,c44100_g1,c39841_g1
GO:0022402	cell cycle process	biological_process	0.31244	1	4	275	266	27618	c46829_g1,c49796_g1,c48636_g1,c38976_g1
GO:0009725	response to hormone stimulus	biological_process	0.31365	1	3	275	182	27618	c37677_g1,c39012_g1,c46715_g1
GO:0004970	ionotropic glutamate receptor activity	molecular_function	0.31379	1	1	275	38	27618	c52985_g1
GO:0005231	excitatory extracellular ligand-gated ion channel activity	molecular_function	0.31379	1	1	275	38	27618	c52985_g1
GO:0005234	extracellular-glutamate-gated ion channel activity	molecular_function	0.31379	1	1	275	38	27618	c52985_g1
GO:0008066	glutamate receptor activity	molecular_function	0.31379	1	1	275	38	27618	c52985_g1
GO:0033176	proton-transporting V-type ATPase complex	cellular_component	0.3138	1	3	275	173	27618	c40508_g1,c44036_g1,c35594_g2
GO:0042302	structural constituent of cuticle	molecular_function	0.31409	1	1	275	41	27618	c52115_g1
GO:0007276	gamete generation	biological_process	0.31548	1	1	275	39	27618	c38976_g1
GO:0006397	mRNA processing	biological_process	0.31605	1	3	275	163	27618	c12539_g1,c45773_g1,c49392_g1
GO:0009409	response to cold	biological_process	0.31621	1	1	275	40	27618	c52434_g1
GO:0006000	fructose metabolic process	biological_process	0.31702	1	2	275	109	27618	c44490_g1,c48705_g1
GO:0003735	structural constituent of ribosome	molecular_function	0.31831	1	8	275	729	27618	c50163_g3,c37495_g1,c48243_g1,c43866_g4,c44213_g1,c40508_g1,c33801_g1,c39097_g2
GO:0009036	Type II site-specific deoxyribonuclease activity	molecular_function	0.31883	1	1	275	40	27618	c41342_g2
GO:0009359	Type II site-specific deoxyribonuclease complex	cellular_component	0.31883	1	1	275	40	27618	c41342_g2
GO:0015666	restriction endodeoxyribonuclease activity	molecular_function	0.31883	1	1	275	40	27618	c41342_g2
GO:0005835	fatty acid synthase complex	cellular_component	0.32024	1	1	275	33	27618	c52434_g1
GO:0042537	benzene-containing compound metabolic process	biological_process	0.32109	1	2	275	91	27618	c49062_g1,c40881_g1
GO:1901617	organic hydroxy compound biosynthetic process	biological_process	0.32211	1	2	275	107	27618	c43770_g1,c43770_g3
GO:0007178	transmembrane receptor protein serine/threonine kinase signaling pathway	biological_process	0.32288	1	1	275	32	27618	c47531_g1
GO:0033554	cellular response to stress	biological_process	0.32334	1	9	275	622	27618	c49668_g1,c38857_g1,c45851_g1,c45259_g1,c48123_g3,c39226_g1,c42488_g1,c50974_g1,c49668_g2
GO:0005992	trehalose biosynthetic process	biological_process	0.32358	1	1	275	39	27618	c35476_g1
GO:0004312	fatty acid synthase activity	molecular_function	0.32417	1	1	275	34	27618	c52434_g1
GO:0005230	extracellular ligand-gated ion channel activity	molecular_function	0.32562	1	1	275	40	27618	c52985_g1
GO:0015075	ion transmembrane transporter activity	molecular_function	0.32577	1	16	275	1286	27618	c47467_g5,c51556_g2,c44749_g1,c40508_g1,c52434_g1,c51795_g1,c43866_g4,c44036_g1,c35594_g2,c51820_g1,c46169_g2,c48273_g2,c48123_g3,c51066_g1,c47164_g1,c52985_g1
GO:0065008	regulation of biological quality	biological_process	0.32783	1	10	275	758	27618	c44129_g3,c49191_g1,c44129_g2,c43770_g3,c48837_g1,c46829_g1,c69792_g1,c41828_g1,c46866_g1,c51628_g1
GO:0004719	protein-L-isoaspartate (D-aspartate) O-methyltransferase activity	molecular_function	0.32788	1	1	275	28	27618	c49043_g1
GO:0044432	endoplasmic reticulum part	cellular_component	0.32931	1	4	275	262	27618	c45042_g1,c51032_g1,c49602_g1,c35594_g1
GO:0030258	lipid modification	biological_process	0.33003	1	2	275	110	27618	c94209_g1,c40196_g1
GO:0009307	DNA restriction-modification system	biological_process	0.33024	1	1	275	41	27618	c41342_g2
GO:0044355	clearance of foreign intracellular DNA	biological_process	0.33024	1	1	275	41	27618	c41342_g2
GO:0006013	mannose metabolic process	biological_process	0.33038	1	2	275	111	27618	c48705_g1,c44490_g1
GO:0004722	protein serine/threonine phosphatase activity	molecular_function	0.33114	1	1	275	36	27618	c47155_g1
GO:0008608	attachment of spindle microtubules to kinetochore	biological_process	0.33159	1	1	275	36	27618	c46829_g1
GO:0009152	purine ribonucleotide biosynthetic process	biological_process	0.33217	1	4	275	298	27618	c51820_g1,c51795_g1,c43866_g4,c49668_g1
GO:0005681	spliceosomal complex	cellular_component	0.33256	1	1	275	37	27618	c12539_g1
GO:0071310	cellular response to organic substance	biological_process	0.33278	1	2	275	115	27618	c39012_g1,c46715_g1
GO:0046496	nicotinamide nucleotide metabolic process	biological_process	0.33284	1	3	275	173	27618	c49062_g1,c48705_g1,c44490_g1
GO:0047134	protein-disulfide reductase activity	molecular_function	0.33437	1	1	275	38	27618	c45405_g1
GO:1901565	organonitrogen compound catabolic process	biological_process	0.33443	1	9	275	674	27618	c40881_g1,c38337_g1,c48970_g1,c43225_g2,c34706_g1,c86186_g1,c48773_g1,c45248_g1,c49062_g1
GO:0016840	carbon-nitrogen lyase activity	molecular_function	0.33449	1	1	275	45	27618	c40881_g1
GO:0033177	proton-transporting two-sector ATPase complex, proton-transporting domain	cellular_component	0.33752	1	4	275	289	27618	c51820_g1,c40508_g1,c35594_g2,c43866_g4
GO:0009236	cobalamin biosynthetic process	biological_process	0.33796	1	1	275	35	27618	c48273_g2
GO:0003887	DNA-directed DNA polymerase activity	molecular_function	0.33873	1	2	275	93	27618	c50608_g1,c51700_g1
GO:0016741	transferase activity, transferring one-carbon groups	molecular_function	0.3395	1	8	275	581	27618	c49043_g1,c48517_g1,c42207_g1,c77776_g1,c35594_g1,c93992_g1,c61536_g1,c43770_g3
GO:0006875	cellular metal ion homeostasis	biological_process	0.33992	1	1	275	35	27618	c69792_g1
GO:0006743	ubiquinone metabolic process	biological_process	0.34026	1	2	275	114	27618	c51057_g1,c43866_g4
GO:0006744	ubiquinone biosynthetic process	biological_process	0.34026	1	2	275	114	27618	c43866_g4,c51057_g1
GO:0000160	phosphorelay signal transduction system	biological_process	0.34108	1	2	275	113	27618	c46715_g1,c39012_g1
GO:0006631	fatty acid metabolic process	biological_process	0.34117	1	4	275	271	27618	c52434_g1,c52837_g2,c40104_g1,c49062_g1
GO:0006725	cellular aromatic compound metabolic process	biological_process	0.34261	1	81	275	7507	27618	c42207_g1,c37810_g1,c51820_g1,c43770_g1,c45515_g1,c49062_g1,c49053_g1,c25830_g1,c41959_g1,c45564_g1,c38812_g1,c51556_g2,c77776_g1,c50980_g1,c53149_g1,c47681_g1,c48705_g1,c51795_g1,c40144_g1,c69792_g1,c40881_g1,c48898_g1,c45259_g1,c43225_g2,c48970_g1,c49191_g1,c86186_g1,c49392_g1,c47839_g1,c49796_g1,c49043_g1,c48860_g1,c45851_g1,c35594_g1,c38976_g1,c35594_g2,c48773_g1,c44104_g2,c51534_g1,c46916_g1…
GO:0004857	enzyme inhibitor activity	molecular_function	0.34323	1	3	275	220	27618	c48636_g1,c86227_g1,c33812_g1
GO:0010154	fruit development	biological_process	0.34325	1	1	275	42	27618	c46355_g1
GO:0022891	substrate-specific transmembrane transporter activity	molecular_function	0.34409	1	17	275	1392	27618	c43615_g2,c51556_g2,c47467_g5,c44749_g1,c40508_g1,c44036_g1,c35594_g2,c52434_g1,c51795_g1,c43866_g4,c51820_g1,c48273_g2,c46169_g2,c52985_g1,c47164_g1,c51066_g1,c48123_g3
GO:0009235	cobalamin metabolic process	biological_process	0.34634	1	1	275	36	27618	c48273_g2
GO:0019362	pyridine nucleotide metabolic process	biological_process	0.34671	1	3	275	183	27618	c44490_g1,c48705_g1,c49062_g1
GO:0034453	microtubule anchoring	biological_process	0.34712	1	1	275	39	27618	c46829_g1
GO:0040007	growth	biological_process	0.34721	1	2	275	119	27618	c49272_g1,c48517_g1
GO:0046351	disaccharide biosynthetic process	biological_process	0.34792	1	1	275	45	27618	c35476_g1
GO:0022892	substrate-specific transporter activity	molecular_function	0.34834	1	18	275	1478	27618	c51820_g1,c46169_g2,c48273_g2,c48123_g3,c47164_g1,c51066_g1,c52985_g1,c43615_g2,c51556_g2,c47467_g5,c12539_g1,c44749_g1,c40508_g1,c51795_g1,c52434_g1,c43866_g4,c35594_g2,c44036_g1
GO:0042375	quinone cofactor metabolic process	biological_process	0.34994	1	2	275	117	27618	c43866_g4,c51057_g1
GO:0045426	quinone cofactor biosynthetic process	biological_process	0.34994	1	2	275	117	27618	c43866_g4,c51057_g1
GO:0006164	purine nucleotide biosynthetic process	biological_process	0.34996	1	4	275	305	27618	c49668_g1,c43866_g4,c51795_g1,c51820_g1
GO:0005622	intracellular	cellular_component	0.35011	1	99	275	9037	27618	c42488_g1,c44100_g1,c34322_g1,c52671_g1,c50974_g1,c50608_g1,c51315_g1,c32520_g1,c39012_g1,c43152_g1,c33801_g1,c44213_g1,c42541_g1,c44539_g1,c45405_g1,c45094_g4,c39226_g1,c46074_g4,c49602_g1,c48414_g5,c37748_g1,c42705_g1,c51700_g1,c46169_g2,c49668_g1,c35306_g1,c52434_g1,c93992_g1,c43615_g2,c51032_g1,c36709_g1,c50086_g1,c31908_g1,c37495_g1,c38857_g1,c46074_g1,c50683_g1,c39299_g1,c46715_g1,c41342_g2…
GO:0006873	cellular ion homeostasis	biological_process	0.35106	1	1	275	36	27618	c69792_g1
GO:0030003	cellular cation homeostasis	biological_process	0.35106	1	1	275	36	27618	c69792_g1
GO:0003993	acid phosphatase activity	molecular_function	0.35156	1	1	275	44	27618	c25830_g1
GO:0019497	hexachlorocyclohexane metabolic process	biological_process	0.35156	1	1	275	44	27618	c25830_g1
GO:0042575	DNA polymerase complex	cellular_component	0.35373	1	2	275	97	27618	c50608_g1,c51700_g1
GO:0004672	protein kinase activity	molecular_function	0.35385	1	18	275	1405	27618	c50235_g1,c47531_g1,c52359_g1,c51854_g2,c50681_g1,c45851_g1,c37988_g1,c40748_g2,c47839_g1,c52304_g1,c51505_g1,c50224_g4,c51820_g1,c52652_g1,c47332_g2,c51628_g1,c49602_g1,c48192_g1
GO:0009719	response to endogenous stimulus	biological_process	0.35571	1	3	275	195	27618	c39012_g1,c37677_g1,c46715_g1
GO:0042181	ketone biosynthetic process	biological_process	0.35599	1	2	275	118	27618	c51057_g1,c43866_g4
GO:1901661	quinone metabolic process	biological_process	0.35599	1	2	275	118	27618	c43866_g4,c51057_g1
GO:1901663	quinone biosynthetic process	biological_process	0.35599	1	2	275	118	27618	c51057_g1,c43866_g4
GO:0007610	behavior	biological_process	0.35651	1	1	275	40	27618	c46866_g1
GO:1901360	organic cyclic compound metabolic process	biological_process	0.35725	1	83	275	7712	27618	c50966_g1,c50086_g1,c36709_g1,c38857_g1,c44490_g1,c38677_g1,c45773_g1,c35306_g1,c93992_g1,c51700_g1,c37748_g1,c46074_g4,c48273_g2,c49668_g1,c39012_g1,c43152_g1,c32520_g1,c50608_g1,c52671_g1,c50974_g1,c44100_g1,c42488_g1,c45405_g1,c44539_g1,c44213_g1,c42541_g1,c12539_g1,c45425_g1,c51201_g3,c49668_g2,c46441_g1,c46829_g1,c45397_g2,c44100_g2,c45397_g1,c43866_g4,c49094_g3,c41342_g2,c46074_g1,c37542_g2…
GO:0055065	metal ion homeostasis	biological_process	0.35725	1	1	275	38	27618	c69792_g1
GO:0042597	periplasmic space	cellular_component	0.35802	1	1	275	44	27618	c52985_g1
GO:0010333	terpene synthase activity	molecular_function	0.35913	1	1	275	47	27618	c52380_g1
GO:0007167	enzyme linked receptor protein signaling pathway	biological_process	0.36083	1	1	275	38	27618	c47531_g1
GO:0008677	2-dehydropantoate 2-reductase activity	molecular_function	0.36095	1	1	275	30	27618	c49062_g1
GO:0009306	protein secretion	biological_process	0.36741	1	1	275	44	27618	c43615_g2
GO:0044423	virion part	cellular_component	0.36835	1	7	275	522	27618	c51700_g1,c39841_g1,c44100_g1,c35594_g2,c39911_g2,c25830_g1,c34404_g1
GO:0030001	metal ion transport	biological_process	0.36936	1	9	275	677	27618	c49062_g1,c49487_g1,c43866_g4,c51556_g2,c37748_g1,c38812_g1,c51057_g1,c44749_g1,c48273_g2
GO:0051704	multi-organism process	biological_process	0.37003	1	15	275	1262	27618	c51505_g1,c42344_g2,c38976_g1,c35150_g1,c39097_g2,c29783_g1,c44961_g1,c25830_g1,c35476_g1,c51628_g1,c50681_g1,c46866_g1,c47420_g1,c51700_g1,c51854_g2
GO:0034754	cellular hormone metabolic process	biological_process	0.37016	1	2	275	109	27618	c49191_g1,c43770_g3
GO:0032940	secretion by cell	biological_process	0.3704	1	2	275	122	27618	c43615_g2,c49392_g1
GO:0055082	cellular chemical homeostasis	biological_process	0.37226	1	1	275	38	27618	c69792_g1
GO:0000276	mitochondrial proton-transporting ATP synthase complex, coupling factor F(o)	cellular_component	0.37336	1	2	275	137	27618	c43866_g4,c51820_g1
GO:0006754	ATP biosynthetic process	biological_process	0.37546	1	3	275	232	27618	c51820_g1,c51795_g1,c43866_g4
GO:0016469	proton-transporting two-sector ATPase complex	cellular_component	0.3755	1	5	275	393	27618	c51820_g1,c40508_g1,c44036_g1,c35594_g2,c43866_g4
GO:0016049	cell growth	biological_process	0.37554	1	1	275	46	27618	c49272_g1
GO:0030313	cell envelope	cellular_component	0.37687	1	1	275	47	27618	c52985_g1
GO:1901659	glycosyl compound biosynthetic process	biological_process	0.37875	1	5	275	404	27618	c43770_g1,c43866_g4,c51795_g1,c51820_g1,c43770_g3
GO:0016668	oxidoreductase activity, acting on a sulfur group of donors, NAD(P) as acceptor	molecular_function	0.38053	1	1	275	43	27618	c45405_g1
GO:0042180	cellular ketone metabolic process	biological_process	0.38054	1	2	275	123	27618	c51057_g1,c43866_g4
GO:0042625	ATPase activity, coupled to transmembrane movement of ions	molecular_function	0.38102	1	2	275	126	27618	c44036_g1,c51795_g1
GO:0048367	shoot system development	biological_process	0.38238	1	1	275	47	27618	c45769_g1
GO:0046903	secretion	biological_process	0.38414	1	2	275	125	27618	c43615_g2,c49392_g1
GO:0009225	nucleotide-sugar metabolic process	biological_process	0.38428	1	2	275	122	27618	c43770_g1,c43770_g3
GO:0019887	protein kinase regulator activity	molecular_function	0.38569	1	1	275	45	27618	c48636_g1
GO:0010340	carboxyl-O-methyltransferase activity	molecular_function	0.38592	1	1	275	35	27618	c49043_g1
GO:0051998	protein carboxyl O-methyltransferase activity	molecular_function	0.38592	1	1	275	35	27618	c49043_g1
GO:0005984	disaccharide metabolic process	biological_process	0.38592	1	5	275	379	27618	c49602_g1,c43770_g3,c46355_g1,c35476_g1,c42986_g1
GO:0072524	pyridine-containing compound metabolic process	biological_process	0.38646	1	3	275	197	27618	c49062_g1,c48705_g1,c44490_g1
GO:0015988	energy coupled proton transmembrane transport, against electrochemical gradient	biological_process	0.38678	1	3	275	202	27618	c35594_g2,c44036_g1,c40508_g1
GO:0015991	ATP hydrolysis coupled proton transport	biological_process	0.38678	1	3	275	202	27618	c40508_g1,c35594_g2,c44036_g1
GO:0004721	phosphoprotein phosphatase activity	molecular_function	0.38862	1	2	275	118	27618	c47155_g1,c39772_g1
GO:0005886	plasma membrane	cellular_component	0.39017	1	8	275	645	27618	c46354_g1,c39841_g1,c44965_g1,c45259_g1,c36709_g1,c49280_g1,c49272_g1,c37495_g1
GO:0005991	trehalose metabolic process	biological_process	0.39153	1	1	275	51	27618	c35476_g1
GO:0009636	response to toxic substance	biological_process	0.39156	1	1	275	45	27618	c44749_g1
GO:0006470	protein dephosphorylation	biological_process	0.39186	1	2	275	119	27618	c39772_g1,c47155_g1
GO:0033179	proton-transporting V-type ATPase, V0 domain	cellular_component	0.39224	1	2	275	122	27618	c35594_g2,c40508_g1
GO:0012507	ER to Golgi transport vesicle membrane	cellular_component	0.39619	1	1	275	43	27618	c40676_g1
GO:0030127	COPII vesicle coat	cellular_component	0.39619	1	1	275	43	27618	c40676_g1
GO:0030134	ER to Golgi transport vesicle	cellular_component	0.39619	1	1	275	43	27618	c40676_g1
GO:0009145	purine nucleoside triphosphate biosynthetic process	biological_process	0.39804	1	3	275	242	27618	c43866_g4,c51795_g1,c51820_g1
GO:0009206	purine ribonucleoside triphosphate biosynthetic process	biological_process	0.39804	1	3	275	242	27618	c51820_g1,c51795_g1,c43866_g4
GO:0007165	signal transduction	biological_process	0.39855	1	21	275	1752	27618	c35132_g1,c38015_g1,c39012_g1,c45405_g1,c37021_g1,c46715_g1,c52985_g1,c51628_g1,c45259_g1,c49668_g1,c37677_g1,c45277_g1,c38683_g1,c49668_g2,c40681_g1,c45510_g1,c47531_g1,c48517_g1,c43615_g2,c46866_g1,c42390_g2
GO:0016709	oxidoreductase activity, acting on paired donors, with incorporation or reduction of molecular oxygen, NAD(P)H as one donor, and incorporation of one atom of oxygen	molecular_function	0.39871	1	1	275	48	27618	c50966_g1
GO:0006096	glycolysis	biological_process	0.40026	1	2	275	129	27618	c48705_g1,c44490_g1
GO:0008083	growth factor activity	molecular_function	0.40138	1	1	275	49	27618	c48517_g1
GO:0072522	purine-containing compound biosynthetic process	biological_process	0.40158	1	4	275	335	27618	c51820_g1,c51795_g1,c43866_g4,c49668_g1
GO:0003678	DNA helicase activity	molecular_function	0.40159	1	4	275	249	27618	c49668_g1,c38857_g1,c50974_g1,c49668_g2
GO:0031301	integral to organelle membrane	cellular_component	0.40416	1	2	275	110	27618	c35594_g1,c46006_g1
GO:0044267	cellular protein metabolic process	biological_process	0.40431	1	44	275	3851	27618	c47155_g1,c47332_g2,c52652_g1,c51820_g1,c50224_g4,c45042_g1,c50683_g1,c52304_g1,c49587_g2,c50681_g1,c51854_g2,c46006_g1,c39772_g1,c50163_g3,c40508_g1,c43866_g4,c47531_g1,c51628_g1,c49602_g1,c51700_g1,c45259_g1,c48636_g1,c43972_g1,c48192_g1,c47839_g1,c42488_g1,c33801_g1,c38015_g1,c51315_g1,c45405_g1,c51505_g1,c44213_g1,c35594_g1,c40748_g2,c49043_g1,c37988_g1,c31908_g1,c37495_g1,c50235_g1,c39097_g2…
GO:0004558	alpha-glucosidase activity	molecular_function	0.40463	1	1	275	46	27618	c49602_g1
GO:0000221	vacuolar proton-transporting V-type ATPase, V1 domain	cellular_component	0.40488	1	1	275	38	27618	c44036_g1
GO:0072686	mitotic spindle	cellular_component	0.40559	1	1	275	50	27618	c46829_g1
GO:0009820	alkaloid metabolic process	biological_process	0.40772	1	1	275	47	27618	c40881_g1
GO:0023052	signaling	biological_process	0.40776	1	21	275	1763	27618	c45277_g1,c38683_g1,c49668_g2,c37677_g1,c40681_g1,c47531_g1,c45510_g1,c48517_g1,c43615_g2,c46866_g1,c42390_g2,c39012_g1,c38015_g1,c35132_g1,c46715_g1,c52985_g1,c45405_g1,c37021_g1,c45259_g1,c51628_g1,c49668_g1
GO:0044700	single organism signaling	biological_process	0.40776	1	21	275	1763	27618	c37677_g1,c45277_g1,c38683_g1,c49668_g2,c40681_g1,c47531_g1,c45510_g1,c48517_g1,c43615_g2,c46866_g1,c42390_g2,c35132_g1,c39012_g1,c38015_g1,c45405_g1,c37021_g1,c46715_g1,c52985_g1,c51628_g1,c45259_g1,c49668_g1
GO:0009142	nucleoside triphosphate biosynthetic process	biological_process	0.40782	1	3	275	245	27618	c43866_g4,c51795_g1,c51820_g1
GO:0009201	ribonucleoside triphosphate biosynthetic process	biological_process	0.40782	1	3	275	245	27618	c51795_g1,c43866_g4,c51820_g1
GO:0019207	kinase regulator activity	molecular_function	0.40808	1	1	275	50	27618	c48636_g1
GO:0034637	cellular carbohydrate biosynthetic process	biological_process	0.40851	1	6	275	423	27618	c35476_g1,c52359_g1,c43770_g1,c47531_g1,c43770_g3,c50235_g1
GO:0004003	ATP-dependent DNA helicase activity	molecular_function	0.40912	1	1	275	46	27618	c49668_g1
GO:0019354	siroheme biosynthetic process	biological_process	0.41098	1	1	275	37	27618	c49062_g1
GO:0043115	precorrin-2 dehydrogenase activity	molecular_function	0.41098	1	1	275	37	27618	c49062_g1
GO:0046156	siroheme metabolic process	biological_process	0.41098	1	1	275	37	27618	c49062_g1
GO:0042196	chlorinated hydrocarbon metabolic process	biological_process	0.4112	1	1	275	51	27618	c25830_g1
GO:0042197	halogenated hydrocarbon metabolic process	biological_process	0.4112	1	1	275	51	27618	c25830_g1
GO:0046500	S-adenosylmethionine metabolic process	biological_process	0.4116	1	1	275	47	27618	c49043_g1
GO:0016838	carbon-oxygen lyase activity, acting on phosphates	molecular_function	0.412	1	1	275	53	27618	c52380_g1
GO:0008270	zinc ion binding	molecular_function	0.41279	1	23	275	1998	27618	c31908_g1,c37510_g1,c43560_g1,c41322_g1,c43553_g2,c19467_g2,c38976_g1,c29783_g1,c39183_g1,c48045_g1,c44428_g1,c43972_g1,c39243_g1,c42705_g1,c45259_g1,c41325_g2,c40676_g1,c42488_g1,c34322_g1,c47839_g1,c51315_g1,c32520_g1,c33801_g1
GO:0005507	copper ion binding	molecular_function	0.41285	1	2	275	151	27618	c47884_g1,c41220_g1
GO:0009260	ribonucleotide biosynthetic process	biological_process	0.415	1	4	275	335	27618	c51820_g1,c43866_g4,c51795_g1,c49668_g1
GO:0046390	ribose phosphate biosynthetic process	biological_process	0.415	1	4	275	335	27618	c51820_g1,c49668_g1,c51795_g1,c43866_g4
GO:0000375	RNA splicing, via transesterification reactions	biological_process	0.41787	1	1	275	47	27618	c12539_g1
GO:0000377	RNA splicing, via transesterification reactions with bulged adenosine as nucleophile	biological_process	0.41787	1	1	275	47	27618	c12539_g1
GO:0000398	mRNA splicing, via spliceosome	biological_process	0.41787	1	1	275	47	27618	c12539_g1
GO:0004197	cysteine-type endopeptidase activity	molecular_function	0.41917	1	2	275	128	27618	c35163_g1,c48860_g1
GO:0044699	single-organism process	biological_process	0.42062	1	85	275	7661	27618	c52434_g1,c48517_g1,c46866_g1,c43615_g2,c33892_g1,c47529_g1,c48563_g1,c44490_g1,c38857_g1,c38337_g1,c44749_g1,c42390_g2,c50974_g1,c42488_g1,c38015_g1,c48865_g1,c39012_g1,c45405_g1,c44129_g2,c51505_g1,c39226_g1,c45094_g4,c51628_g1,c37748_g1,c49668_g1,c46169_g2,c48273_g2,c45248_g1,c46829_g1,c38683_g1,c40508_g1,c49668_g2,c47531_g1,c43866_g4,c45510_g1,c44129_g3,c41322_g1,c41828_g1,c45769_g1,c46355_g1…
GO:0042545	cell wall modification	biological_process	0.42147	1	1	275	54	27618	c46355_g1
GO:0042445	hormone metabolic process	biological_process	0.42282	1	2	275	124	27618	c49191_g1,c43770_g3
GO:0032505	reproduction of a single-celled organism	biological_process	0.42291	1	1	275	50	27618	c46829_g1
GO:0043093	cytokinesis by binary fission	biological_process	0.42291	1	1	275	50	27618	c46829_g1
GO:0005753	mitochondrial proton-transporting ATP synthase complex	cellular_component	0.42329	1	2	275	151	27618	c51820_g1,c43866_g4
GO:0005179	hormone activity	molecular_function	0.42481	1	2	275	129	27618	c46866_g1,c42390_g2
GO:0000145	exocyst	cellular_component	0.42508	1	1	275	51	27618	c49392_g1
GO:0006505	GPI anchor metabolic process	biological_process	0.42509	1	2	275	110	27618	c35594_g1,c43034_g1
GO:0016042	lipid catabolic process	biological_process	0.42598	1	3	275	195	27618	c45405_g1,c50086_g1,c48773_g1
GO:0008654	phospholipid biosynthetic process	biological_process	0.42676	1	2	275	123	27618	c45769_g1,c35594_g1
GO:0016655	oxidoreductase activity, acting on NAD(P)H, quinone or similar compound as acceptor	molecular_function	0.42792	1	2	275	139	27618	c43866_g4,c51057_g1
GO:0042221	response to chemical stimulus	biological_process	0.42847	1	7	275	580	27618	c39012_g1,c37677_g1,c46715_g1,c39226_g1,c25830_g1,c44749_g1,c48123_g3
GO:0032787	monocarboxylic acid metabolic process	biological_process	0.42955	1	6	275	488	27618	c52837_g2,c52434_g1,c40881_g1,c44867_g1,c40104_g1,c49062_g1
GO:0016706	oxidoreductase activity, acting on paired donors, with incorporation or reduction of molecular oxygen, 2-oxoglutarate as one donor, and incorporation of one atom each of oxygen into both donors	molecular_function	0.43462	1	2	275	137	27618	c47304_g2,c93992_g1
GO:0007268	synaptic transmission	biological_process	0.43564	1	1	275	54	27618	c52985_g1
GO:0019226	transmission of nerve impulse	biological_process	0.43564	1	1	275	54	27618	c52985_g1
GO:0035637	multicellular organismal signaling	biological_process	0.43564	1	1	275	54	27618	c52985_g1
GO:0015171	amino acid transmembrane transporter activity	molecular_function	0.43673	1	1	275	52	27618	c52434_g1
GO:0008175	tRNA methyltransferase activity	molecular_function	0.43675	1	1	275	48	27618	c93992_g1
GO:0009535	chloroplast thylakoid membrane	cellular_component	0.43687	1	1	275	52	27618	c30493_g1
GO:0055035	plastid thylakoid membrane	cellular_component	0.43687	1	1	275	52	27618	c30493_g1
GO:0016471	vacuolar proton-transporting V-type ATPase complex	cellular_component	0.44081	1	1	275	44	27618	c44036_g1
GO:0033643	host cell part	cellular_component	0.44239	1	2	275	135	27618	c51628_g1,c25830_g1
GO:0016298	lipase activity	molecular_function	0.44299	1	2	275	123	27618	c45405_g1,c50086_g1
GO:0005789	endoplasmic reticulum membrane	cellular_component	0.44448	1	3	275	219	27618	c45042_g1,c51032_g1,c35594_g1
GO:0015662	ATPase activity, coupled to transmembrane movement of ions, phosphorylative mechanism	molecular_function	0.44466	1	1	275	55	27618	c51795_g1
GO:0010817	regulation of hormone levels	biological_process	0.44658	1	2	275	131	27618	c43770_g3,c49191_g1
GO:0007267	cell-cell signaling	biological_process	0.44709	1	1	275	58	27618	c52985_g1
GO:0042175	nuclear outer membrane-endoplasmic reticulum membrane network	cellular_component	0.44888	1	3	275	220	27618	c45042_g1,c35594_g1,c51032_g1
GO:0007275	multicellular organismal development	biological_process	0.44946	1	4	275	326	27618	c37677_g1,c49796_g1,c45769_g1,c46355_g1
GO:0018995	host	cellular_component	0.44979	1	2	275	137	27618	c25830_g1,c51628_g1
GO:0043245	extraorganismal space	cellular_component	0.44979	1	2	275	137	27618	c51628_g1,c25830_g1
GO:0043657	host cell	cellular_component	0.44979	1	2	275	137	27618	c25830_g1,c51628_g1
GO:0044215	other organism	cellular_component	0.44979	1	2	275	137	27618	c51628_g1,c25830_g1
GO:0044216	other organism cell	cellular_component	0.44979	1	2	275	137	27618	c51628_g1,c25830_g1
GO:0044217	other organism part	cellular_component	0.44979	1	2	275	137	27618	c51628_g1,c25830_g1
GO:0045263	proton-transporting ATP synthase complex, coupling factor F(o)	cellular_component	0.45216	1	2	275	162	27618	c43866_g4,c51820_g1
GO:0004659	prenyltransferase activity	molecular_function	0.45277	1	1	275	50	27618	c38015_g1
GO:0033180	proton-transporting V-type ATPase, V1 domain	cellular_component	0.4544	1	1	275	49	27618	c44036_g1
GO:0016651	oxidoreductase activity, acting on NAD(P)H	molecular_function	0.45645	1	3	275	235	27618	c45405_g1,c43866_g4,c51057_g1
GO:0003916	DNA topoisomerase activity	molecular_function	0.45681	1	1	275	57	27618	c47681_g1
GO:0051716	cellular response to stimulus	biological_process	0.46043	1	28	275	2399	27618	c48517_g1,c45851_g1,c43615_g2,c46866_g1,c25830_g1,c38857_g1,c42390_g2,c37677_g1,c45277_g1,c38683_g1,c49668_g2,c40681_g1,c45510_g1,c47531_g1,c51628_g1,c45259_g1,c49668_g1,c50974_g1,c35132_g1,c42488_g1,c39012_g1,c38015_g1,c45405_g1,c48123_g3,c37021_g1,c52985_g1,c39226_g1,c46715_g1
GO:0044391	ribosomal subunit	cellular_component	0.46362	1	1	275	73	27618	c37495_g1
GO:0003746	translation elongation factor activity	molecular_function	0.46389	1	1	275	58	27618	c51700_g1
GO:0009534	chloroplast thylakoid	cellular_component	0.46488	1	1	275	56	27618	c30493_g1
GO:0031976	plastid thylakoid	cellular_component	0.46488	1	1	275	56	27618	c30493_g1
GO:0016616	oxidoreductase activity, acting on the CH-OH group of donors, NAD or NADP as acceptor	molecular_function	0.46539	1	5	275	401	27618	c43770_g3,c50608_g1,c49062_g1,c43770_g1,c49191_g1
GO:0016888	endodeoxyribonuclease activity, producing 5'-phosphomonoesters	molecular_function	0.46644	1	1	275	64	27618	c41342_g2
GO:0006007	glucose catabolic process	biological_process	0.46657	1	3	275	224	27618	c44490_g1,c48705_g1,c49062_g1
GO:0019320	hexose catabolic process	biological_process	0.46657	1	3	275	224	27618	c44490_g1,c49062_g1,c48705_g1
GO:0046483	heterocycle metabolic process	biological_process	0.46705	1	79	275	7545	27618	c43152_g1,c39012_g1,c50608_g1,c50974_g1,c52671_g1,c42488_g1,c44100_g1,c44539_g1,c44213_g1,c42541_g1,c51700_g1,c37748_g1,c46074_g4,c48273_g2,c49668_g1,c45773_g1,c35306_g1,c93992_g1,c50086_g1,c36709_g1,c44490_g1,c38857_g1,c38677_g1,c46074_g1,c43770_g3,c37542_g2,c37871_g1,c46715_g1,c39299_g1,c49094_g3,c41342_g2,c51201_g3,c49668_g2,c46441_g1,c46829_g1,c45397_g2,c44100_g2,c45397_g1,c43866_g4,c12539_g1…
GO:0046487	glyoxylate metabolic process	biological_process	0.46829	1	1	275	63	27618	c44867_g1
GO:0016052	carbohydrate catabolic process	biological_process	0.46852	1	4	275	304	27618	c44490_g1,c34706_g1,c48705_g1,c49062_g1
GO:0046961	proton-transporting ATPase activity, rotational mechanism	molecular_function	0.4694	1	1	275	60	27618	c44036_g1
GO:0006094	gluconeogenesis	biological_process	0.46964	1	2	275	151	27618	c44490_g1,c48705_g1
GO:0016311	dephosphorylation	biological_process	0.46978	1	2	275	140	27618	c39772_g1,c47155_g1
GO:0046915	transition metal ion transmembrane transporter activity	molecular_function	0.47074	1	2	275	129	27618	c44749_g1,c48273_g2
GO:0019028	viral capsid	cellular_component	0.47559	1	4	275	308	27618	c44100_g1,c34404_g1,c35594_g2,c39911_g2
GO:0004520	endodeoxyribonuclease activity	molecular_function	0.47604	1	1	275	66	27618	c41342_g2
GO:0000777	condensed chromosome kinetochore	cellular_component	0.47607	1	1	275	59	27618	c46829_g1
GO:0000778	condensed nuclear chromosome kinetochore	cellular_component	0.47607	1	1	275	59	27618	c46829_g1
GO:0000779	condensed chromosome, centromeric region	cellular_component	0.47607	1	1	275	59	27618	c46829_g1
GO:0000780	condensed nuclear chromosome, centromeric region	cellular_component	0.47607	1	1	275	59	27618	c46829_g1
GO:0000940	condensed chromosome outer kinetochore	cellular_component	0.47607	1	1	275	59	27618	c46829_g1
GO:0000942	condensed nuclear chromosome outer kinetochore	cellular_component	0.47607	1	1	275	59	27618	c46829_g1
GO:0042729	DASH complex	cellular_component	0.47607	1	1	275	59	27618	c46829_g1
GO:0008283	cell proliferation	biological_process	0.47628	1	1	275	60	27618	c48517_g1
GO:0046365	monosaccharide catabolic process	biological_process	0.47844	1	3	275	228	27618	c44490_g1,c48705_g1,c49062_g1
GO:0010033	response to organic substance	biological_process	0.47891	1	3	275	238	27618	c37677_g1,c39012_g1,c46715_g1
GO:0008287	protein serine/threonine phosphatase complex	cellular_component	0.47967	1	1	275	57	27618	c47155_g1
GO:0006281	DNA repair	biological_process	0.47969	1	7	275	534	27618	c38857_g1,c49668_g1,c45259_g1,c49668_g2,c42488_g1,c45851_g1,c50974_g1
GO:0001871	pattern binding	molecular_function	0.48233	1	1	275	51	27618	c47839_g1
GO:0030247	polysaccharide binding	molecular_function	0.48233	1	1	275	51	27618	c47839_g1
GO:0005657	replication fork	cellular_component	0.48235	1	4	275	286	27618	c38857_g1,c49668_g1,c49668_g2,c50974_g1
GO:0006888	ER to Golgi vesicle-mediated transport	biological_process	0.48475	1	1	275	60	27618	c40676_g1
GO:0031090	organelle membrane	cellular_component	0.48491	1	10	275	897	27618	c46169_g2,c46006_g1,c45042_g1,c51032_g1,c35594_g1,c51820_g1,c43866_g4,c40676_g1,c45094_g4,c44036_g1
GO:0006506	GPI anchor biosynthetic process	biological_process	0.48582	1	1	275	55	27618	c35594_g1
GO:0015276	ligand-gated ion channel activity	molecular_function	0.48606	1	1	275	62	27618	c52985_g1
GO:0022834	ligand-gated channel activity	molecular_function	0.48606	1	1	275	62	27618	c52985_g1
GO:0016860	intramolecular oxidoreductase activity	molecular_function	0.48844	1	1	275	66	27618	c32520_g1
GO:0004888	transmembrane signaling receptor activity	molecular_function	0.48901	1	2	275	158	27618	c45510_g1,c52985_g1
GO:0004616	phosphogluconate dehydrogenase (decarboxylating) activity	molecular_function	0.48909	1	1	275	50	27618	c49062_g1
GO:0019521	D-gluconate metabolic process	biological_process	0.48909	1	1	275	50	27618	c49062_g1
GO:0006732	coenzyme metabolic process	biological_process	0.49026	1	7	275	586	27618	c48705_g1,c50608_g1,c49062_g1,c44490_g1,c51057_g1,c43866_g4,c49043_g1
GO:0044445	cytosolic part	cellular_component	0.49081	1	2	275	157	27618	c37495_g1,c52434_g1
GO:0016485	protein processing	biological_process	0.4909	1	1	275	72	27618	c45042_g1
GO:0090304	nucleic acid metabolic process	biological_process	0.49118	1	60	275	5775	27618	c12539_g1,c47681_g1,c53149_g1,c51556_g2,c38812_g1,c50980_g1,c77776_g1,c41959_g1,c25830_g1,c45564_g1,c51201_g3,c49668_g2,c46441_g1,c45397_g2,c46829_g1,c44100_g2,c45397_g1,c49094_g3,c37810_g1,c41342_g2,c46074_g1,c49053_g1,c37542_g2,c46715_g1,c39299_g1,c35594_g1,c50086_g1,c45851_g1,c36709_g1,c38857_g1,c48860_g1,c51534_g1,c46916_g1,c45773_g1,c44104_g2,c35306_g1,c35594_g2,c38976_g1,c93992_g1,c51700_g1…
GO:0006805	xenobiotic metabolic process	biological_process	0.49363	1	1	275	62	27618	c25830_g1
GO:0009410	response to xenobiotic stimulus	biological_process	0.49363	1	1	275	62	27618	c25830_g1
GO:0071466	cellular response to xenobiotic stimulus	biological_process	0.49363	1	1	275	62	27618	c25830_g1
GO:0006661	phosphatidylinositol biosynthetic process	biological_process	0.49451	1	1	275	56	27618	c35594_g1
GO:0019319	hexose biosynthetic process	biological_process	0.49643	1	2	275	160	27618	c48705_g1,c44490_g1
GO:0033692	cellular polysaccharide biosynthetic process	biological_process	0.49705	1	5	275	372	27618	c52359_g1,c43770_g1,c47531_g1,c43770_g3,c50235_g1
GO:0004930	G-protein coupled receptor activity	molecular_function	0.4973	1	1	275	72	27618	c45510_g1
GO:0030176	integral to endoplasmic reticulum membrane	cellular_component	0.49749	1	1	275	54	27618	c35594_g1
GO:0051604	protein maturation	biological_process	0.49925	1	1	275	73	27618	c45042_g1
GO:0006839	mitochondrial transport	biological_process	0.50022	1	1	275	63	27618	c46169_g2
GO:0046486	glycerolipid metabolic process	biological_process	0.5007	1	5	275	393	27618	c43034_g1,c48773_g1,c50086_g1,c35594_g1,c45769_g1
GO:0015399	primary active transmembrane transporter activity	molecular_function	0.50108	1	3	275	248	27618	c43615_g2,c51795_g1,c44036_g1
GO:0015405	P-P-bond-hydrolysis-driven transmembrane transporter activity	molecular_function	0.50108	1	3	275	248	27618	c51795_g1,c44036_g1,c43615_g2
GO:0046364	monosaccharide biosynthetic process	biological_process	0.50109	1	2	275	162	27618	c48705_g1,c44490_g1
GO:0004177	aminopeptidase activity	molecular_function	0.50144	1	1	275	53	27618	c46916_g1
GO:0005996	monosaccharide metabolic process	biological_process	0.50167	1	5	275	429	27618	c49602_g1,c49062_g1,c48705_g1,c47884_g1,c44490_g1
GO:0005840	ribosome	cellular_component	0.5022	1	9	275	948	27618	c48243_g1,c43866_g4,c44213_g1,c33801_g1,c40508_g1,c39097_g2,c37495_g1,c50163_g3,c51700_g1
GO:0000917	barrier septum assembly	biological_process	0.50243	1	1	275	64	27618	c46829_g1
GO:0032506	cytokinetic process	biological_process	0.50243	1	1	275	64	27618	c46829_g1
GO:0090529	cell septum assembly	biological_process	0.50243	1	1	275	64	27618	c46829_g1
GO:0006265	DNA topological change	biological_process	0.50316	1	1	275	68	27618	c47681_g1
GO:1901564	organonitrogen compound metabolic process	biological_process	0.50361	1	41	275	3714	27618	c53149_g1,c45425_g1,c48705_g1,c32491_g1,c25830_g1,c49668_g2,c45248_g1,c46441_g1,c16903_g1,c43866_g4,c51795_g1,c47531_g1,c51820_g1,c47332_g2,c45042_g1,c49062_g1,c37871_g1,c45515_g1,c34706_g1,c50086_g1,c45851_g1,c36709_g1,c38337_g1,c44490_g1,c38857_g1,c48860_g1,c38677_g1,c49043_g1,c48773_g1,c35594_g2,c43225_g2,c48970_g1,c45259_g1,c51628_g1,c48273_g2,c40881_g1,c49668_g1,c50608_g1,c50974_g1,c86186_g1…
GO:0050790	regulation of catalytic activity	biological_process	0.50844	1	4	275	333	27618	c33812_g1,c86227_g1,c48545_g2,c48636_g1
GO:0031984	organelle subcompartment	cellular_component	0.5093	1	1	275	63	27618	c30493_g1
GO:0019520	aldonic acid metabolic process	biological_process	0.50935	1	1	275	54	27618	c49062_g1
GO:0034641	cellular nitrogen compound metabolic process	biological_process	0.50998	1	79	275	7624	27618	c93992_g1,c45773_g1,c35306_g1,c38677_g1,c38857_g1,c44490_g1,c36709_g1,c50086_g1,c44539_g1,c42541_g1,c44213_g1,c52671_g1,c50974_g1,c44100_g1,c42488_g1,c39012_g1,c43152_g1,c50608_g1,c49668_g1,c48273_g2,c37748_g1,c46074_g4,c51700_g1,c45397_g1,c43866_g4,c44100_g2,c46441_g1,c46829_g1,c45397_g2,c51201_g3,c49668_g2,c12539_g1,c45425_g1,c39299_g1,c46715_g1,c37871_g1,c46074_g1,c43770_g3,c37542_g2,c41342_g2…
GO:0009311	oligosaccharide metabolic process	biological_process	0.51123	1	5	275	433	27618	c49602_g1,c43770_g3,c46355_g1,c42986_g1,c35476_g1
GO:0044769	ATPase activity, coupled to transmembrane movement of ions, rotational mechanism	molecular_function	0.51346	1	1	275	71	27618	c44036_g1
GO:0005982	starch metabolic process	biological_process	0.51373	1	4	275	341	27618	c46355_g1,c42986_g1,c49602_g1,c43770_g3
GO:0051336	regulation of hydrolase activity	biological_process	0.51529	1	2	275	147	27618	c33812_g1,c86227_g1
GO:0030658	transport vesicle membrane	cellular_component	0.51571	1	1	275	68	27618	c40676_g1
GO:0006497	protein lipidation	biological_process	0.51762	1	1	275	61	27618	c35594_g1
GO:0006771	riboflavin metabolic process	biological_process	0.51779	1	1	275	66	27618	c25830_g1
GO:0042726	flavin-containing compound metabolic process	biological_process	0.51779	1	1	275	66	27618	c25830_g1
GO:0032507	maintenance of protein location in cell	biological_process	0.5181	1	1	275	66	27618	c46829_g1
GO:0045185	maintenance of protein location	biological_process	0.5181	1	1	275	66	27618	c46829_g1
GO:0042451	purine nucleoside biosynthetic process	biological_process	0.52118	1	3	275	291	27618	c43866_g4,c51795_g1,c51820_g1
GO:0046129	purine ribonucleoside biosynthetic process	biological_process	0.52118	1	3	275	291	27618	c51820_g1,c43866_g4,c51795_g1
GO:0006081	cellular aldehyde metabolic process	biological_process	0.52171	1	1	275	72	27618	c44867_g1
GO:0050662	coenzyme binding	molecular_function	0.52176	1	7	275	590	27618	c43770_g1,c49191_g1,c38677_g1,c49062_g1,c50966_g1,c43770_g3,c50608_g1
GO:0051235	maintenance of location	biological_process	0.5238	1	1	275	67	27618	c46829_g1
GO:0051651	maintenance of location in cell	biological_process	0.5238	1	1	275	67	27618	c46829_g1
GO:0005985	sucrose metabolic process	biological_process	0.52475	1	4	275	345	27618	c46355_g1,c42986_g1,c49602_g1,c43770_g3
GO:0008653	lipopolysaccharide metabolic process	biological_process	0.52492	1	3	275	208	27618	c52359_g1,c47531_g1,c50235_g1
GO:0009103	lipopolysaccharide biosynthetic process	biological_process	0.52492	1	3	275	208	27618	c50235_g1,c47531_g1,c52359_g1
GO:0006974	response to DNA damage stimulus	biological_process	0.52521	1	7	275	560	27618	c49668_g1,c38857_g1,c42488_g1,c45851_g1,c50974_g1,c49668_g2,c45259_g1
GO:0015081	sodium ion transmembrane transporter activity	molecular_function	0.52557	1	1	275	66	27618	c48123_g3
GO:0065009	regulation of molecular function	biological_process	0.52566	1	4	275	338	27618	c48545_g2,c86227_g1,c33812_g1,c48636_g1
GO:0006551	leucine metabolic process	biological_process	0.52636	1	2	275	140	27618	c49062_g1,c16903_g1
GO:0002376	immune system process	biological_process	0.52648	1	2	275	163	27618	c29783_g1,c35476_g1
GO:0000271	polysaccharide biosynthetic process	biological_process	0.52753	1	5	275	388	27618	c43770_g3,c50235_g1,c52359_g1,c43770_g1,c47531_g1
GO:0016645	oxidoreductase activity, acting on the CH-NH group of donors	molecular_function	0.52953	1	1	275	66	27618	c49191_g1
GO:0016614	oxidoreductase activity, acting on CH-OH group of donors	molecular_function	0.52959	1	5	275	443	27618	c43770_g1,c49191_g1,c50608_g1,c43770_g3,c49062_g1
GO:0006448	regulation of translational elongation	biological_process	0.5307	1	1	275	69	27618	c51700_g1
GO:0006783	heme biosynthetic process	biological_process	0.5317	1	1	275	54	27618	c49062_g1
GO:0008380	RNA splicing	biological_process	0.53311	1	1	275	65	27618	c12539_g1
GO:0044764	multi-organism cellular process	biological_process	0.53397	1	7	275	624	27618	c51700_g1,c51628_g1,c39097_g2,c47420_g1,c25830_g1,c42344_g2,c44961_g1
GO:0005783	endoplasmic reticulum	cellular_component	0.53863	1	5	275	448	27618	c45042_g1,c35594_g1,c32520_g1,c49602_g1,c51032_g1
GO:0016310	phosphorylation	biological_process	0.53874	1	22	275	1969	27618	c45851_g1,c50681_g1,c51854_g2,c40748_g2,c37988_g1,c50235_g1,c52359_g1,c47531_g1,c43866_g4,c44036_g1,c49602_g1,c51628_g1,c47332_g2,c52652_g1,c51820_g1,c50224_g4,c48636_g1,c48192_g1,c51057_g1,c47839_g1,c51505_g1,c52304_g1
GO:0000041	transition metal ion transport	biological_process	0.53912	1	2	275	150	27618	c48273_g2,c44749_g1
GO:0016835	carbon-oxygen lyase activity	molecular_function	0.54212	1	2	275	167	27618	c41322_g1,c52380_g1
GO:0044711	single-organism biosynthetic process	biological_process	0.54386	1	12	275	1074	27618	c40881_g1,c51057_g1,c48273_g2,c42207_g1,c43770_g1,c52434_g1,c43866_g4,c16903_g1,c52837_g2,c40104_g1,c49062_g1,c43770_g3
GO:0015293	symporter activity	molecular_function	0.54394	1	1	275	67	27618	c48123_g3
GO:0015294	solute:cation symporter activity	molecular_function	0.54394	1	1	275	67	27618	c48123_g3
GO:0042158	lipoprotein biosynthetic process	biological_process	0.54529	1	1	275	66	27618	c35594_g1
GO:0006006	glucose metabolic process	biological_process	0.54576	1	3	275	257	27618	c44490_g1,c48705_g1,c49062_g1
GO:0003857	3-hydroxyacyl-CoA dehydrogenase activity	molecular_function	0.54727	1	1	275	56	27618	c49062_g1
GO:0005774	vacuolar membrane	cellular_component	0.54817	1	1	275	68	27618	c44036_g1
GO:0044437	vacuolar part	cellular_component	0.54817	1	1	275	68	27618	c44036_g1
GO:0030133	transport vesicle	cellular_component	0.54989	1	1	275	76	27618	c40676_g1
GO:0044724	single-organism carbohydrate catabolic process	biological_process	0.55085	1	3	275	252	27618	c48705_g1,c49062_g1,c44490_g1
GO:0010038	response to metal ion	biological_process	0.55093	1	1	275	75	27618	c44749_g1
GO:0017016	Ras GTPase binding	molecular_function	0.55302	1	1	275	62	27618	c23363_g1
GO:0031267	small GTPase binding	molecular_function	0.55302	1	1	275	62	27618	c23363_g1
GO:0051020	GTPase binding	molecular_function	0.55302	1	1	275	62	27618	c23363_g1
GO:0022610	biological adhesion	biological_process	0.55343	1	2	275	164	27618	c25830_g1,c39226_g1
GO:0090407	organophosphate biosynthetic process	biological_process	0.55355	1	6	275	566	27618	c51820_g1,c35594_g1,c49668_g1,c45769_g1,c43866_g4,c51795_g1
GO:0070085	glycosylation	biological_process	0.55419	1	2	275	154	27618	c40196_g1,c94209_g1
GO:0042546	cell wall biogenesis	biological_process	0.55494	1	1	275	83	27618	c49272_g1
GO:0006767	water-soluble vitamin metabolic process	biological_process	0.55503	1	4	275	333	27618	c25830_g1,c48273_g2,c47884_g1,c49062_g1
GO:0009098	leucine biosynthetic process	biological_process	0.55519	1	1	275	67	27618	c16903_g1
GO:0009081	branched-chain amino acid metabolic process	biological_process	0.55603	1	2	275	152	27618	c49062_g1,c16903_g1
GO:0000272	polysaccharide catabolic process	biological_process	0.55603	1	1	275	64	27618	c34706_g1
GO:0044767	single-organism developmental process	biological_process	0.55774	1	3	275	285	27618	c45564_g1,c45769_g1,c46355_g1
GO:0006766	vitamin metabolic process	biological_process	0.55806	1	4	275	334	27618	c47884_g1,c25830_g1,c48273_g2,c49062_g1
GO:0007166	cell surface receptor signaling pathway	biological_process	0.5617	1	4	275	369	27618	c47531_g1,c45510_g1,c52985_g1,c45259_g1
GO:0008237	metallopeptidase activity	molecular_function	0.56206	1	2	275	157	27618	c43560_g1,c46916_g1
GO:0019684	photosynthesis, light reaction	biological_process	0.56341	1	1	275	77	27618	c19349_g1
GO:0033647	host intracellular organelle	cellular_component	0.56554	1	1	275	76	27618	c51628_g1
GO:0033648	host intracellular membrane-bounded organelle	cellular_component	0.56554	1	1	275	76	27618	c51628_g1
GO:0006887	exocytosis	biological_process	0.5664	1	1	275	77	27618	c49392_g1
GO:0015985	energy coupled proton transport, down electrochemical gradient	biological_process	0.57293	1	2	275	208	27618	c43866_g4,c51820_g1
GO:0015986	ATP synthesis coupled proton transport	biological_process	0.57293	1	2	275	208	27618	c43866_g4,c51820_g1
GO:0008299	isoprenoid biosynthetic process	biological_process	0.57367	1	2	275	153	27618	c50608_g1,c50966_g1
GO:0045259	proton-transporting ATP synthase complex	cellular_component	0.57613	1	2	275	209	27618	c51820_g1,c43866_g4
GO:0016740	transferase activity	molecular_function	0.57679	1	57	275	5454	27618	c48192_g1,c51700_g1,c46196_g3,c45259_g1,c51628_g1,c49602_g1,c51505_g1,c38015_g1,c50608_g1,c47839_g1,c38857_g1,c44749_g1,c40748_g2,c49043_g1,c48860_g1,c37988_g1,c50966_g1,c50086_g1,c35594_g1,c51032_g1,c48517_g1,c47038_g3,c36709_g1,c45851_g1,c19467_g2,c35594_g2,c93992_g1,c52359_g1,c52434_g1,c40477_g1,c94209_g1,c50235_g1,c51820_g1,c50224_g4,c47038_g5,c42207_g1,c52652_g1,c47332_g2,c47420_g1,c52304_g1…
GO:0005819	spindle	cellular_component	0.57709	1	1	275	73	27618	c46829_g1
GO:0016853	isomerase activity	molecular_function	0.57717	1	4	275	363	27618	c43770_g1,c47681_g1,c43770_g3,c32520_g1
GO:0008234	cysteine-type peptidase activity	molecular_function	0.57793	1	2	275	176	27618	c48860_g1,c35163_g1
GO:0016032	viral process	biological_process	0.57841	1	6	275	557	27618	c39097_g2,c51628_g1,c51700_g1,c44961_g1,c42344_g2,c25830_g1
GO:0006814	sodium ion transport	biological_process	0.57873	1	2	275	173	27618	c51057_g1,c43866_g4
GO:0016820	hydrolase activity, acting on acid anhydrides, catalyzing transmembrane movement of substances	molecular_function	0.57963	1	3	275	273	27618	c44036_g1,c43866_g4,c51795_g1
GO:0019079	viral genome replication	biological_process	0.57997	1	1	275	70	27618	c44961_g1
GO:0046474	glycerophospholipid biosynthetic process	biological_process	0.58265	1	1	275	74	27618	c35594_g1
GO:0044765	single-organism transport	biological_process	0.58292	1	32	275	2989	27618	c47529_g1,c46866_g1,c43615_g2,c33892_g1,c47467_g5,c44749_g1,c49280_g1,c35594_g2,c44036_g1,c52434_g1,c37748_g1,c48273_g2,c46169_g2,c48865_g1,c49392_g1,c45094_g4,c52985_g1,c38812_g1,c51556_g2,c40508_g1,c43866_g4,c51795_g1,c51820_g1,c47420_g1,c51057_g1,c49487_g1,c49062_g1,c49093_g2,c40676_g1,c47164_g1,c48123_g3,c51066_g1
GO:0031966	mitochondrial membrane	cellular_component	0.58303	1	4	275	415	27618	c51820_g1,c43866_g4,c46169_g2,c45094_g4
GO:0008375	acetylglucosaminyltransferase activity	molecular_function	0.58542	1	1	275	68	27618	c51032_g1
GO:0009163	nucleoside biosynthetic process	biological_process	0.58558	1	3	275	315	27618	c51820_g1,c51795_g1,c43866_g4
GO:0042455	ribonucleoside biosynthetic process	biological_process	0.58558	1	3	275	315	27618	c43866_g4,c51795_g1,c51820_g1
GO:0008324	cation transmembrane transporter activity	molecular_function	0.58647	1	11	275	1043	27618	c40508_g1,c43866_g4,c48123_g3,c47164_g1,c35594_g2,c44036_g1,c51556_g2,c47467_g5,c51820_g1,c44749_g1,c48273_g2
GO:0009451	RNA modification	biological_process	0.58794	1	3	275	240	27618	c93992_g1,c77776_g1,c35594_g1
GO:1901361	organic cyclic compound catabolic process	biological_process	0.58827	1	6	275	579	27618	c40881_g1,c86186_g1,c41342_g2,c48773_g1,c48970_g1,c43225_g2
GO:0000794	condensed nuclear chromosome	cellular_component	0.5887	1	1	275	77	27618	c46829_g1
GO:0042168	heme metabolic process	biological_process	0.59068	1	1	275	64	27618	c49062_g1
GO:0019866	organelle inner membrane	cellular_component	0.59252	1	3	275	322	27618	c51820_g1,c46006_g1,c43866_g4
GO:0055080	cation homeostasis	biological_process	0.59279	1	1	275	77	27618	c69792_g1
GO:0018874	benzoate metabolic process	biological_process	0.59383	1	1	275	67	27618	c49062_g1
GO:0000776	kinetochore	cellular_component	0.59409	1	1	275	81	27618	c46829_g1
GO:0044448	cell cortex part	cellular_component	0.59412	1	1	275	82	27618	c49392_g1
GO:0046488	phosphatidylinositol metabolic process	biological_process	0.59447	1	2	275	161	27618	c43034_g1,c35594_g1
GO:0019439	aromatic compound catabolic process	biological_process	0.59492	1	6	275	582	27618	c48970_g1,c43225_g2,c48773_g1,c41342_g2,c86186_g1,c40881_g1
GO:0006313	transposition, DNA-mediated	biological_process	0.59544	1	1	275	75	27618	c49053_g1
GO:0042651	thylakoid membrane	cellular_component	0.59664	1	1	275	80	27618	c30493_g1
GO:1901137	carbohydrate derivative biosynthetic process	biological_process	0.59671	1	10	275	930	27618	c50235_g1,c43770_g3,c43866_g4,c51795_g1,c47531_g1,c43770_g1,c52359_g1,c35594_g1,c51820_g1,c49668_g1
GO:0009165	nucleotide biosynthetic process	biological_process	0.59686	1	4	275	411	27618	c51820_g1,c51795_g1,c43866_g4,c49668_g1
GO:0009082	branched-chain amino acid biosynthetic process	biological_process	0.59752	1	1	275	79	27618	c16903_g1
GO:0009117	nucleotide metabolic process	biological_process	0.59771	1	11	275	1089	27618	c49062_g1,c50608_g1,c43770_g3,c43770_g1,c51795_g1,c43866_g4,c51820_g1,c48705_g1,c43225_g2,c49668_g1,c44490_g1
GO:0055085	transmembrane transport	biological_process	0.59797	1	15	275	1433	27618	c47467_g5,c51556_g2,c47420_g1,c46866_g1,c51820_g1,c49093_g2,c48865_g1,c40508_g1,c47164_g1,c52434_g1,c51066_g1,c43866_g4,c35594_g2,c44036_g1,c45094_g4
GO:0050801	ion homeostasis	biological_process	0.59803	1	1	275	78	27618	c69792_g1
GO:0006570	tyrosine metabolic process	biological_process	0.59848	1	2	275	173	27618	c45515_g1,c40881_g1
GO:0016836	hydro-lyase activity	molecular_function	0.59893	1	1	275	85	27618	c41322_g1
GO:0009072	aromatic amino acid family metabolic process	biological_process	0.59936	1	3	275	260	27618	c40881_g1,c45515_g1,c49062_g1
GO:1901293	nucleoside phosphate biosynthetic process	biological_process	0.5998	1	4	275	412	27618	c49668_g1,c43866_g4,c51795_g1,c51820_g1
GO:0044444	cytoplasmic part	cellular_component	0.59993	1	36	275	3581	27618	c43866_g4,c40508_g1,c49668_g2,c46313_g4,c50163_g3,c41322_g1,c49587_g2,c40676_g1,c51057_g1,c49272_g1,c42986_g1,c45042_g1,c51820_g1,c41342_g2,c44036_g1,c48243_g1,c35594_g2,c52434_g1,c39097_g2,c38857_g1,c37495_g1,c34322_g2,c35594_g1,c51032_g1,c43615_g2,c45094_g4,c30493_g1,c44213_g1,c33801_g1,c32520_g1,c49392_g1,c50974_g1,c49668_g1,c46169_g2,c51700_g1,c49602_g1
GO:0006720	isoprenoid metabolic process	biological_process	0.60247	1	2	275	162	27618	c50608_g1,c50966_g1
GO:0000793	condensed chromosome	cellular_component	0.60278	1	1	275	80	27618	c46829_g1
GO:0042742	defense response to bacterium	biological_process	0.60503	1	1	275	94	27618	c35150_g1
GO:0033646	host intracellular part	cellular_component	0.60521	1	1	275	86	27618	c51628_g1
GO:0043656	intracellular region of host	cellular_component	0.60521	1	1	275	86	27618	c51628_g1
GO:0042254	ribosome biogenesis	biological_process	0.60616	1	8	275	896	27618	c48243_g1,c44213_g1,c43866_g4,c40508_g1,c33801_g1,c39097_g2,c37495_g1,c50163_g3
GO:0032196	transposition	biological_process	0.60794	1	1	275	78	27618	c49053_g1
GO:0042775	mitochondrial ATP synthesis coupled electron transport	biological_process	0.60841	1	2	275	198	27618	c43866_g4,c51057_g1
GO:0019048	modulation by virus of host morphology or physiology	biological_process	0.61026	1	1	275	83	27618	c51628_g1
GO:0030120	vesicle coat	cellular_component	0.61166	1	1	275	89	27618	c40676_g1
GO:0031975	envelope	cellular_component	0.61199	1	7	275	689	27618	c43615_g2,c51820_g1,c46169_g2,c43866_g4,c46006_g1,c45094_g4,c52985_g1
GO:0022890	inorganic cation transmembrane transporter activity	molecular_function	0.61221	1	9	275	885	27618	c35594_g2,c44036_g1,c47164_g1,c48123_g3,c43866_g4,c40508_g1,c48273_g2,c44749_g1,c51820_g1
GO:0006753	nucleoside phosphate metabolic process	biological_process	0.61247	1	11	275	1101	27618	c51820_g1,c48705_g1,c43225_g2,c49668_g1,c44490_g1,c49062_g1,c50608_g1,c43770_g3,c43770_g1,c51795_g1,c43866_g4
GO:0030662	coated vesicle membrane	cellular_component	0.6129	1	1	275	90	27618	c40676_g1
GO:0006139	nucleobase-containing compound metabolic process	biological_process	0.61462	1	70	275	6972	27618	c50086_g1,c36709_g1,c44490_g1,c38857_g1,c35306_g1,c45773_g1,c93992_g1,c51700_g1,c46074_g4,c37748_g1,c49668_g1,c50608_g1,c43152_g1,c39012_g1,c44100_g1,c42488_g1,c52671_g1,c50974_g1,c42541_g1,c44213_g1,c44539_g1,c12539_g1,c49668_g2,c51201_g3,c46829_g1,c45397_g2,c46441_g1,c44100_g2,c43866_g4,c45397_g1,c49094_g3,c41342_g2,c43770_g3,c37542_g2,c46074_g1,c46715_g1,c39299_g1,c35594_g1,c45851_g1,c48860_g1…
GO:0030135	coated vesicle	cellular_component	0.61498	1	1	275	91	27618	c40676_g1
GO:0044283	small molecule biosynthetic process	biological_process	0.61505	1	11	275	1040	27618	c51057_g1,c48273_g2,c40881_g1,c16903_g1,c52837_g2,c43770_g1,c52434_g1,c43866_g4,c49062_g1,c40104_g1,c43770_g3
GO:0004536	deoxyribonuclease activity	molecular_function	0.61515	1	1	275	94	27618	c41342_g2
GO:0006807	nitrogen compound metabolic process	biological_process	0.61598	1	90	275	8857	27618	c51700_g1,c51628_g1,c37748_g1,c46074_g4,c48273_g2,c49668_g1,c39012_g1,c43152_g1,c50608_g1,c52671_g1,c50974_g1,c42488_g1,c44100_g1,c44539_g1,c42541_g1,c44213_g1,c50086_g1,c36709_g1,c44490_g1,c38857_g1,c38337_g1,c38677_g1,c45773_g1,c35306_g1,c93992_g1,c49094_g3,c41342_g2,c46074_g1,c43770_g3,c37542_g2,c37871_g1,c46715_g1,c34706_g1,c39299_g1,c12539_g1,c45425_g1,c41322_g1,c51201_g3,c49668_g2,c46441_g1…
GO:1901135	carbohydrate derivative metabolic process	biological_process	0.61786	1	18	275	1689	27618	c49668_g1,c51820_g1,c43225_g2,c43770_g1,c34706_g1,c49191_g1,c50608_g1,c43770_g3,c49043_g1,c38337_g1,c35594_g1,c52359_g1,c47531_g1,c51795_g1,c43866_g4,c45248_g1,c50235_g1,c43034_g1
GO:0009617	response to bacterium	biological_process	0.6187	1	1	275	98	27618	c35150_g1
GO:0005740	mitochondrial envelope	cellular_component	0.62077	1	4	275	436	27618	c51820_g1,c43866_g4,c46169_g2,c45094_g4
GO:0022613	ribonucleoprotein complex biogenesis	biological_process	0.6232	1	8	275	906	27618	c50163_g3,c37495_g1,c48243_g1,c43866_g4,c44213_g1,c40508_g1,c33801_g1,c39097_g2
GO:0045017	glycerolipid biosynthetic process	biological_process	0.6255	1	1	275	82	27618	c35594_g1
GO:0019829	cation-transporting ATPase activity	molecular_function	0.62634	1	1	275	94	27618	c44036_g1
GO:0006304	DNA modification	biological_process	0.62788	1	1	275	91	27618	c41342_g2
GO:0000910	cytokinesis	biological_process	0.62952	1	1	275	95	27618	c46829_g1
GO:0042773	ATP synthesis coupled electron transport	biological_process	0.62984	1	2	275	207	27618	c51057_g1,c43866_g4
GO:0008081	phosphoric diester hydrolase activity	molecular_function	0.63055	1	1	275	88	27618	c43225_g2
GO:0032502	developmental process	biological_process	0.63293	1	5	275	525	27618	c49796_g1,c37677_g1,c45564_g1,c46355_g1,c45769_g1
GO:0019898	extrinsic to membrane	cellular_component	0.63312	1	1	275	92	27618	c45259_g1
GO:0030529	ribonucleoprotein complex	cellular_component	0.63405	1	10	275	1136	27618	c37495_g1,c50163_g3,c12539_g1,c51700_g1,c43866_g4,c44213_g1,c48243_g1,c39097_g2,c33801_g1,c40508_g1
GO:0048193	Golgi vesicle transport	biological_process	0.63494	1	2	275	185	27618	c43615_g2,c40676_g1
GO:0006796	phosphate-containing compound metabolic process	biological_process	0.63568	1	36	275	3395	27618	c45851_g1,c35594_g1,c40748_g2,c37988_g1,c44490_g1,c50235_g1,c52359_g1,c44036_g1,c49602_g1,c51628_g1,c43225_g2,c48636_g1,c49668_g1,c48192_g1,c47839_g1,c50608_g1,c51505_g1,c50681_g1,c51854_g2,c48705_g1,c45769_g1,c39772_g1,c43034_g1,c43866_g4,c51795_g1,c47531_g1,c47155_g1,c52652_g1,c47332_g2,c51820_g1,c50224_g4,c51057_g1,c49062_g1,c43770_g3,c43770_g1,c52304_g1
GO:0004806	triglyceride lipase activity	molecular_function	0.6362	1	1	275	78	27618	c50086_g1
GO:0008080	N-acetyltransferase activity	molecular_function	0.63666	1	1	275	84	27618	c46196_g3
GO:1901606	alpha-amino acid catabolic process	biological_process	0.63738	1	2	275	184	27618	c49062_g1,c40881_g1
GO:0004518	nuclease activity	molecular_function	0.63742	1	5	275	530	27618	c52671_g1,c45773_g1,c48414_g5,c41342_g2,c45259_g1
GO:0031226	intrinsic to plasma membrane	cellular_component	0.63757	1	1	275	95	27618	c49272_g1
GO:0009941	chloroplast envelope	cellular_component	0.63865	1	1	275	76	27618	c43615_g2
GO:0030659	cytoplasmic vesicle membrane	cellular_component	0.64174	1	1	275	96	27618	c40676_g1
GO:0019318	hexose metabolic process	biological_process	0.64189	1	4	275	405	27618	c44490_g1,c48705_g1,c49062_g1,c49602_g1
GO:0009312	oligosaccharide biosynthetic process	biological_process	0.64327	1	1	275	95	27618	c35476_g1
GO:0000287	magnesium ion binding	molecular_function	0.64346	1	2	275	193	27618	c51795_g1,c52380_g1
GO:0043549	regulation of kinase activity	biological_process	0.64497	1	1	275	91	27618	c48636_g1
GO:0045859	regulation of protein kinase activity	biological_process	0.64497	1	1	275	91	27618	c48636_g1
GO:0006308	DNA catabolic process	biological_process	0.6454	1	1	275	102	27618	c41342_g2
GO:0072511	divalent inorganic cation transport	biological_process	0.64556	1	2	275	183	27618	c48273_g2,c44749_g1
GO:0051338	regulation of transferase activity	biological_process	0.64891	1	1	275	93	27618	c48636_g1
GO:0005938	cell cortex	cellular_component	0.64915	1	1	275	94	27618	c49392_g1
GO:0006550	isoleucine catabolic process	biological_process	0.6492	1	1	275	81	27618	c49062_g1
GO:0006574	valine catabolic process	biological_process	0.6492	1	1	275	81	27618	c49062_g1
GO:0016620	oxidoreductase activity, acting on the aldehyde or oxo group of donors, NAD or NADP as acceptor	molecular_function	0.64954	1	1	275	94	27618	c49062_g1
GO:0015078	hydrogen ion transmembrane transporter activity	molecular_function	0.65131	1	5	275	536	27618	c44036_g1,c35594_g2,c43866_g4,c51820_g1,c40508_g1
GO:0033178	proton-transporting two-sector ATPase complex, catalytic domain	cellular_component	0.65155	1	1	275	98	27618	c44036_g1
GO:0015698	inorganic anion transport	biological_process	0.65239	1	1	275	98	27618	c47164_g1
GO:0000226	microtubule cytoskeleton organization	biological_process	0.65265	1	1	275	98	27618	c46829_g1
GO:0009526	plastid envelope	cellular_component	0.65321	1	1	275	80	27618	c43615_g2
GO:0001932	regulation of protein phosphorylation	biological_process	0.65326	1	1	275	93	27618	c48636_g1
GO:0006818	hydrogen transport	biological_process	0.65366	1	6	275	647	27618	c51820_g1,c40508_g1,c43866_g4,c51057_g1,c35594_g2,c44036_g1
GO:0015992	proton transport	biological_process	0.65366	1	6	275	647	27618	c43866_g4,c44036_g1,c51057_g1,c35594_g2,c51820_g1,c40508_g1
GO:0006552	leucine catabolic process	biological_process	0.65416	1	1	275	82	27618	c49062_g1
GO:0009083	branched-chain amino acid catabolic process	biological_process	0.65416	1	1	275	82	27618	c49062_g1
GO:0006793	phosphorus metabolic process	biological_process	0.65424	1	36	275	3425	27618	c50681_g1,c51854_g2,c48705_g1,c45769_g1,c39772_g1,c43034_g1,c47531_g1,c43866_g4,c51795_g1,c47155_g1,c47332_g2,c52652_g1,c51820_g1,c50224_g4,c51057_g1,c49062_g1,c43770_g3,c43770_g1,c52304_g1,c45851_g1,c35594_g1,c40748_g2,c37988_g1,c44490_g1,c50235_g1,c52359_g1,c44036_g1,c51628_g1,c49602_g1,c43225_g2,c49668_g1,c48636_g1,c48192_g1,c47839_g1,c50608_g1,c51505_g1
GO:0012506	vesicle membrane	cellular_component	0.6546	1	1	275	99	27618	c40676_g1
GO:0005829	cytosol	cellular_component	0.6551	1	2	275	215	27618	c52434_g1,c37495_g1
GO:0006518	peptide metabolic process	biological_process	0.65735	1	1	275	104	27618	c45042_g1
GO:0006119	oxidative phosphorylation	biological_process	0.6576	1	3	275	331	27618	c43866_g4,c44036_g1,c51057_g1
GO:0044459	plasma membrane part	cellular_component	0.65783	1	2	275	209	27618	c45259_g1,c49272_g1
GO:0009247	glycolipid biosynthetic process	biological_process	0.65787	1	1	275	93	27618	c35594_g1
GO:0044763	single-organism cellular process	biological_process	0.66022	1	68	275	6456	27618	c49272_g1,c47420_g1,c48123_g3,c34706_g1,c36094_g2,c46715_g1,c49093_g2,c48837_g1,c46355_g1,c41828_g1,c47531_g1,c43866_g4,c45510_g1,c44129_g3,c46829_g1,c45248_g1,c40508_g1,c49668_g2,c38683_g1,c46169_g2,c49668_g1,c51628_g1,c51505_g1,c45405_g1,c44129_g2,c45094_g4,c39226_g1,c42488_g1,c50974_g1,c48865_g1,c38015_g1,c39012_g1,c48563_g1,c38337_g1,c42390_g2,c38857_g1,c46866_g1,c43615_g2,c48517_g1,c52434_g1…
GO:0009063	cellular amino acid catabolic process	biological_process	0.66196	1	2	275	191	27618	c40881_g1,c49062_g1
GO:0005198	structural molecule activity	molecular_function	0.66251	1	11	275	1240	27618	c50163_g3,c37495_g1,c35594_g2,c48243_g1,c39226_g1,c44213_g1,c52115_g1,c43866_g4,c40508_g1,c33801_g1,c39097_g2
GO:0046034	ATP metabolic process	biological_process	0.66293	1	3	275	364	27618	c43866_g4,c51795_g1,c51820_g1
GO:0004527	exonuclease activity	molecular_function	0.66621	1	1	275	90	27618	c48414_g5
GO:0031399	regulation of protein modification process	biological_process	0.66708	1	1	275	97	27618	c48636_g1
GO:0003854	3-beta-hydroxy-delta5-steroid dehydrogenase activity	molecular_function	0.66711	1	1	275	90	27618	c43770_g3
GO:0033764	steroid dehydrogenase activity, acting on the CH-OH group of donors, NAD or NADP as acceptor	molecular_function	0.66711	1	1	275	90	27618	c43770_g3
GO:0048878	chemical homeostasis	biological_process	0.6673	1	1	275	92	27618	c69792_g1
GO:0008207	C21-steroid hormone metabolic process	biological_process	0.66796	1	1	275	91	27618	c43770_g3
GO:0046467	membrane lipid biosynthetic process	biological_process	0.66828	1	1	275	96	27618	c35594_g1
GO:0022857	transmembrane transporter activity	molecular_function	0.66904	1	17	275	1703	27618	c47164_g1,c51066_g1,c48123_g3,c52985_g1,c51820_g1,c46169_g2,c48273_g2,c40508_g1,c52434_g1,c51795_g1,c43866_g4,c35594_g2,c44036_g1,c51556_g2,c47467_g5,c43615_g2,c44749_g1
GO:0005741	mitochondrial outer membrane	cellular_component	0.66967	1	1	275	101	27618	c45094_g4
GO:0008209	androgen metabolic process	biological_process	0.67134	1	1	275	92	27618	c43770_g3
GO:0008210	estrogen metabolic process	biological_process	0.67134	1	1	275	92	27618	c43770_g3
GO:0016229	steroid dehydrogenase activity	molecular_function	0.67134	1	1	275	92	27618	c43770_g3
GO:0048856	anatomical structure development	biological_process	0.67257	1	3	275	339	27618	c46355_g1,c45769_g1,c37677_g1
GO:0048037	cofactor binding	molecular_function	0.67493	1	8	275	777	27618	c49191_g1,c43770_g1,c43770_g3,c50608_g1,c49062_g1,c46313_g4,c38677_g1,c50966_g1
GO:0031224	intrinsic to membrane	cellular_component	0.67516	1	33	275	3216	27618	c19349_g1,c46169_g2,c45398_g1,c48865_g1,c50608_g1,c32520_g1,c35322_g1,c52985_g1,c50966_g1,c47529_g1,c50086_g1,c35594_g1,c51032_g1,c47467_g5,c37654_g1,c46866_g1,c43615_g2,c49280_g1,c41732_g1,c40104_g1,c39841_g1,c50746_g1,c51007_g1,c47420_g1,c49272_g1,c45042_g1,c47164_g1,c12539_g1,c46006_g1,c47425_g1,c46829_g1,c43866_g4,c51795_g1
GO:0051726	regulation of cell cycle	biological_process	0.6769	1	1	275	107	27618	c48636_g1
GO:0006396	RNA processing	biological_process	0.67746	1	7	275	640	27618	c12539_g1,c35594_g1,c49392_g1,c52671_g1,c45773_g1,c77776_g1,c93992_g1
GO:1901566	organonitrogen compound biosynthetic process	biological_process	0.67753	1	14	275	1362	27618	c49668_g2,c49062_g1,c37871_g1,c50974_g1,c16903_g1,c43866_g4,c51795_g1,c45425_g1,c51820_g1,c48273_g2,c38857_g1,c40881_g1,c49668_g1,c38677_g1
GO:0044429	mitochondrial part	cellular_component	0.67774	1	4	275	467	27618	c46169_g2,c43866_g4,c45094_g4,c51820_g1
GO:0004386	helicase activity	molecular_function	0.67788	1	6	275	531	27618	c52671_g1,c50974_g1,c49668_g2,c49668_g1,c25830_g1,c38857_g1
GO:0050877	neurological system process	biological_process	0.67967	1	1	275	110	27618	c52985_g1
GO:0042325	regulation of phosphorylation	biological_process	0.68115	1	1	275	102	27618	c48636_g1
GO:0006650	glycerophospholipid metabolic process	biological_process	0.68123	1	2	275	193	27618	c43034_g1,c35594_g1
GO:0044248	cellular catabolic process	biological_process	0.68223	1	14	275	1409	27618	c39226_g1,c86186_g1,c34706_g1,c48123_g3,c49062_g1,c48773_g1,c45248_g1,c38337_g1,c48563_g1,c40881_g1,c43225_g2,c50224_g4,c48970_g1,c41342_g2
GO:0042623	ATPase activity, coupled	molecular_function	0.6841	1	5	275	486	27618	c47681_g1,c52671_g1,c44036_g1,c51795_g1,c49668_g1
GO:0044433	cytoplasmic vesicle part	cellular_component	0.68443	1	1	275	111	27618	c40676_g1
GO:0046873	metal ion transmembrane transporter activity	molecular_function	0.68472	1	4	275	407	27618	c51556_g2,c48123_g3,c44749_g1,c48273_g2
GO:0005102	receptor binding	molecular_function	0.68552	1	3	275	315	27618	c42390_g2,c46866_g1,c48517_g1
GO:0044403	symbiosis, encompassing mutualism through parasitism	biological_process	0.68592	1	6	275	633	27618	c51628_g1,c39097_g2,c51700_g1,c44961_g1,c42344_g2,c25830_g1
GO:0006414	translational elongation	biological_process	0.68636	1	1	275	113	27618	c51700_g1
GO:0009150	purine ribonucleotide metabolic process	biological_process	0.68657	1	6	275	666	27618	c43866_g4,c51795_g1,c49668_g1,c43225_g2,c50608_g1,c51820_g1
GO:0048583	regulation of response to stimulus	biological_process	0.68698	1	2	275	196	27618	c29783_g1,c35476_g1
GO:0016020	membrane	cellular_component	0.68983	1	66	275	6402	27618	c48123_g3,c52304_g1,c47420_g1,c51007_g1,c49272_g1,c46829_g1,c47949_g1,c40508_g1,c47531_g1,c43866_g4,c45510_g1,c12539_g1,c52671_g1,c45702_g1,c48865_g1,c50608_g1,c32520_g1,c35322_g1,c45094_g4,c51628_g1,c45398_g1,c46169_g2,c48273_g2,c50746_g1,c52359_g1,c52434_g1,c36709_g1,c51032_g1,c37654_g1,c46866_g1,c43615_g2,c50966_g1,c50086_g1,c47529_g1,c33302_g1,c44749_g1,c37495_g1,c47164_g1,c51066_g1,c40676_g1…
GO:0006012	galactose metabolic process	biological_process	0.69	1	1	275	108	27618	c49602_g1
GO:0016410	N-acyltransferase activity	molecular_function	0.69092	1	1	275	98	27618	c46196_g3
GO:0044419	interspecies interaction between organisms	biological_process	0.69204	1	6	275	638	27618	c51700_g1,c39097_g2,c51628_g1,c25830_g1,c42344_g2,c44961_g1
GO:0042626	ATPase activity, coupled to transmembrane movement of substances	molecular_function	0.69335	1	2	275	221	27618	c51795_g1,c44036_g1
GO:0051701	interaction with host	biological_process	0.69454	1	2	275	216	27618	c25830_g1,c51628_g1
GO:0031967	organelle envelope	cellular_component	0.69502	1	6	275	642	27618	c43615_g2,c51820_g1,c43866_g4,c46169_g2,c46006_g1,c45094_g4
GO:0008643	carbohydrate transport	biological_process	0.69556	1	1	275	106	27618	c49280_g1
GO:0031968	organelle outer membrane	cellular_component	0.69558	1	1	275	106	27618	c45094_g4
GO:0044003	modification by symbiont of host morphology or physiology	biological_process	0.69561	1	1	275	107	27618	c51628_g1
GO:0005215	transporter activity	molecular_function	0.69597	1	20	275	2045	27618	c44293_g2,c52985_g1,c48123_g3,c47164_g1,c51066_g1,c51820_g1,c48273_g2,c46169_g2,c40508_g1,c35594_g2,c44036_g1,c52434_g1,c51795_g1,c43866_g4,c47529_g1,c12539_g1,c43615_g2,c47467_g5,c51556_g2,c44749_g1
GO:0016893	endonuclease activity, active with either ribo- or deoxyribonucleic acids and producing 5'-phosphomonoesters	molecular_function	0.69667	1	2	275	257	27618	c52671_g1,c41342_g2
GO:0012505	endomembrane system	cellular_component	0.69689	1	5	275	503	27618	c35594_g1,c51032_g1,c46006_g1,c40676_g1,c45042_g1
GO:0016773	phosphotransferase activity, alcohol group as acceptor	molecular_function	0.69772	1	18	275	1718	27618	c37988_g1,c40748_g2,c51854_g2,c50681_g1,c45851_g1,c47531_g1,c52359_g1,c50235_g1,c48192_g1,c50224_g4,c51820_g1,c52652_g1,c47332_g2,c49602_g1,c51628_g1,c52304_g1,c51505_g1,c47839_g1
GO:0042157	lipoprotein metabolic process	biological_process	0.69796	1	1	275	103	27618	c35594_g1
GO:0038023	signaling receptor activity	molecular_function	0.6983	1	2	275	227	27618	c52985_g1,c45510_g1
GO:0043492	ATPase activity, coupled to movement of substances	molecular_function	0.69847	1	2	275	223	27618	c44036_g1,c51795_g1
GO:0050660	flavin adenine dinucleotide binding	molecular_function	0.69942	1	2	275	210	27618	c50966_g1,c49191_g1
GO:0044270	cellular nitrogen compound catabolic process	biological_process	0.69994	1	5	275	543	27618	c86186_g1,c48773_g1,c41342_g2,c43225_g2,c48970_g1
GO:0046700	heterocycle catabolic process	biological_process	0.70045	1	5	275	548	27618	c48773_g1,c41342_g2,c48970_g1,c43225_g2,c86186_g1
GO:0022904	respiratory electron transport chain	biological_process	0.70192	1	2	275	233	27618	c51057_g1,c43866_g4
GO:1901657	glycosyl compound metabolic process	biological_process	0.70237	1	8	275	868	27618	c43770_g3,c50608_g1,c43866_g4,c51795_g1,c43770_g1,c51820_g1,c49043_g1,c49668_g1
GO:0044455	mitochondrial membrane part	cellular_component	0.70305	1	2	275	253	27618	c51820_g1,c43866_g4
GO:0006163	purine nucleotide metabolic process	biological_process	0.70497	1	6	275	679	27618	c43866_g4,c51795_g1,c49668_g1,c50608_g1,c43225_g2,c51820_g1
GO:0051817	modification of morphology or physiology of other organism involved in symbiotic interaction	biological_process	0.70722	1	1	275	111	27618	c51628_g1
GO:0015939	pantothenate metabolic process	biological_process	0.70854	1	1	275	95	27618	c49062_g1
GO:0015940	pantothenate biosynthetic process	biological_process	0.70854	1	1	275	95	27618	c49062_g1
GO:0006644	phospholipid metabolic process	biological_process	0.71277	1	3	275	310	27618	c45769_g1,c35594_g1,c43034_g1
GO:0016054	organic acid catabolic process	biological_process	0.71415	1	2	275	212	27618	c40881_g1,c49062_g1
GO:0046395	carboxylic acid catabolic process	biological_process	0.71415	1	2	275	212	27618	c40881_g1,c49062_g1
GO:0035821	modification of morphology or physiology of other organism	biological_process	0.7146	1	1	275	116	27618	c51628_g1
GO:0044425	membrane part	cellular_component	0.71837	1	42	275	4178	27618	c50966_g1,c35594_g1,c50086_g1,c47529_g1,c51032_g1,c47467_g5,c46866_g1,c37654_g1,c43615_g2,c49280_g1,c40104_g1,c41732_g1,c39841_g1,c35594_g2,c44036_g1,c50746_g1,c19349_g1,c45259_g1,c45398_g1,c46169_g2,c48865_g1,c50608_g1,c32520_g1,c47400_g1,c52671_g1,c52985_g1,c35322_g1,c30493_g1,c12539_g1,c46006_g1,c40508_g1,c47425_g1,c46829_g1,c51795_g1,c43866_g4,c51820_g1,c51007_g1,c47420_g1,c45042_g1,c49272_g1…
GO:0004540	ribonuclease activity	molecular_function	0.71861	1	2	275	250	27618	c45773_g1,c52671_g1
GO:0000775	chromosome, centromeric region	cellular_component	0.72055	1	1	275	114	27618	c46829_g1
GO:0008276	protein methyltransferase activity	molecular_function	0.72106	1	1	275	99	27618	c49043_g1
GO:0016023	cytoplasmic membrane-bounded vesicle	cellular_component	0.72324	1	1	275	124	27618	c40676_g1
GO:0006400	tRNA modification	biological_process	0.72403	1	1	275	94	27618	c93992_g1
GO:0016407	acetyltransferase activity	molecular_function	0.72455	1	1	275	107	27618	c46196_g3
GO:1901136	carbohydrate derivative catabolic process	biological_process	0.7246	1	4	275	457	27618	c45248_g1,c43225_g2,c34706_g1,c38337_g1
GO:0019637	organophosphate metabolic process	biological_process	0.72475	1	14	275	1467	27618	c43770_g1,c51795_g1,c43866_g4,c49062_g1,c43770_g3,c50608_g1,c43034_g1,c44490_g1,c49668_g1,c45769_g1,c51820_g1,c48705_g1,c43225_g2,c35594_g1
GO:0035556	intracellular signal transduction	biological_process	0.72643	1	5	275	508	27618	c47531_g1,c45405_g1,c49668_g1,c51628_g1,c49668_g2
GO:0006664	glycolipid metabolic process	biological_process	0.72796	1	2	275	214	27618	c35594_g1,c43034_g1
GO:0015077	monovalent inorganic cation transmembrane transporter activity	molecular_function	0.72836	1	6	275	695	27618	c48123_g3,c43866_g4,c35594_g2,c44036_g1,c40508_g1,c51820_g1
GO:0006412	translation	biological_process	0.72874	1	9	275	1100	27618	c51700_g1,c37495_g1,c50163_g3,c39097_g2,c40508_g1,c33801_g1,c44213_g1,c43866_g4,c48243_g1
GO:0015672	monovalent inorganic cation transport	biological_process	0.72935	1	8	275	889	27618	c51820_g1,c51057_g1,c40508_g1,c49062_g1,c44036_g1,c35594_g2,c47164_g1,c43866_g4
GO:0044282	small molecule catabolic process	biological_process	0.72978	1	2	275	218	27618	c49062_g1,c40881_g1
GO:0044712	single-organism catabolic process	biological_process	0.72978	1	2	275	218	27618	c49062_g1,c40881_g1
GO:0044454	nuclear chromosome part	cellular_component	0.73076	1	1	275	116	27618	c46829_g1
GO:0006558	L-phenylalanine metabolic process	biological_process	0.73126	1	1	275	110	27618	c40881_g1
GO:1902221	erythrose 4-phosphate/phosphoenolpyruvate family amino acid metabolic process	biological_process	0.73126	1	1	275	110	27618	c40881_g1
GO:0009259	ribonucleotide metabolic process	biological_process	0.73325	1	6	275	703	27618	c51820_g1,c43225_g2,c50608_g1,c49668_g1,c43866_g4,c51795_g1
GO:0019693	ribose phosphate metabolic process	biological_process	0.73325	1	6	275	703	27618	c50608_g1,c43225_g2,c51820_g1,c51795_g1,c43866_g4,c49668_g1
GO:0015629	actin cytoskeleton	cellular_component	0.73393	1	1	275	115	27618	c39226_g1
GO:0031988	membrane-bounded vesicle	cellular_component	0.73585	1	1	275	128	27618	c40676_g1
GO:0003008	system process	biological_process	0.74153	1	1	275	132	27618	c52985_g1
GO:0016887	ATPase activity	molecular_function	0.74222	1	8	275	807	27618	c47681_g1,c49668_g1,c38857_g1,c52671_g1,c50974_g1,c49668_g2,c51795_g1,c44036_g1
GO:0016829	lyase activity	molecular_function	0.74772	1	5	275	564	27618	c52380_g1,c44490_g1,c40881_g1,c49668_g1,c41322_g1
GO:0005739	mitochondrion	cellular_component	0.7495	1	6	275	764	27618	c43866_g4,c46169_g2,c45094_g4,c51057_g1,c35594_g2,c51820_g1
GO:0007059	chromosome segregation	biological_process	0.75073	1	1	275	113	27618	c46829_g1
GO:0006643	membrane lipid metabolic process	biological_process	0.7556	1	2	275	227	27618	c35594_g1,c43034_g1
GO:0006479	protein methylation	biological_process	0.75663	1	1	275	111	27618	c49043_g1
GO:0008213	protein alkylation	biological_process	0.75663	1	1	275	111	27618	c49043_g1
GO:0019899	enzyme binding	molecular_function	0.75691	1	1	275	118	27618	c23363_g1
GO:0005216	ion channel activity	molecular_function	0.75738	1	2	275	254	27618	c52985_g1,c51066_g1
GO:0022838	substrate-specific channel activity	molecular_function	0.75738	1	2	275	254	27618	c52985_g1,c51066_g1
GO:0009056	catabolic process	biological_process	0.75759	1	18	275	1853	27618	c86186_g1,c39226_g1,c34706_g1,c45405_g1,c48123_g3,c49062_g1,c40881_g1,c48970_g1,c50224_g4,c43225_g2,c41342_g2,c45248_g1,c48773_g1,c44490_g1,c38337_g1,c48563_g1,c50086_g1,c48705_g1
GO:0004871	signal transducer activity	molecular_function	0.75843	1	4	275	468	27618	c43615_g2,c47531_g1,c45510_g1,c52985_g1
GO:0060089	molecular transducer activity	molecular_function	0.75843	1	4	275	468	27618	c43615_g2,c45510_g1,c47531_g1,c52985_g1
GO:0016903	oxidoreductase activity, acting on the aldehyde or oxo group of donors	molecular_function	0.75947	1	1	275	131	27618	c49062_g1
GO:0006554	lysine catabolic process	biological_process	0.76441	1	1	275	114	27618	c49062_g1
GO:0043228	non-membrane-bounded organelle	cellular_component	0.76507	1	23	275	2538	27618	c50974_g1,c33801_g1,c44213_g1,c39226_g1,c45259_g1,c51700_g1,c49668_g1,c39097_g2,c46829_g1,c46441_g1,c49668_g2,c40508_g1,c43866_g4,c48243_g1,c19198_g1,c36709_g1,c47681_g1,c50086_g1,c43757_g1,c48860_g1,c50163_g3,c37495_g1,c38857_g1
GO:0043232	intracellular non-membrane-bounded organelle	cellular_component	0.76507	1	23	275	2538	27618	c33801_g1,c50974_g1,c39226_g1,c44213_g1,c45259_g1,c51700_g1,c49668_g1,c40508_g1,c49668_g2,c39097_g2,c46829_g1,c46441_g1,c48243_g1,c19198_g1,c43866_g4,c50086_g1,c47681_g1,c43757_g1,c36709_g1,c50163_g3,c37495_g1,c38857_g1,c48860_g1
GO:0022804	active transmembrane transporter activity	molecular_function	0.7666	1	4	275	484	27618	c44036_g1,c51795_g1,c48123_g3,c43615_g2
GO:0016301	kinase activity	molecular_function	0.76661	1	19	275	1892	27618	c51854_g2,c45851_g1,c50681_g1,c38857_g1,c40748_g2,c37988_g1,c50235_g1,c52359_g1,c47531_g1,c51820_g1,c50224_g4,c51628_g1,c49602_g1,c52652_g1,c47332_g2,c48192_g1,c47839_g1,c52304_g1,c51505_g1
GO:0008236	serine-type peptidase activity	molecular_function	0.76741	1	3	275	340	27618	c48545_g2,c42927_g1,c86186_g1
GO:0017171	serine hydrolase activity	molecular_function	0.76741	1	3	275	340	27618	c48545_g2,c86186_g1,c42927_g1
GO:0009068	aspartate family amino acid catabolic process	biological_process	0.76796	1	1	275	115	27618	c49062_g1
GO:0016021	integral to membrane	cellular_component	0.77111	1	31	275	3169	27618	c51795_g1,c43866_g4,c50746_g1,c46829_g1,c47425_g1,c39841_g1,c41732_g1,c40104_g1,c46006_g1,c49280_g1,c46866_g1,c43615_g2,c37654_g1,c47467_g5,c50086_g1,c35594_g1,c47529_g1,c12539_g1,c50966_g1,c47164_g1,c35322_g1,c52985_g1,c50608_g1,c32520_g1,c48865_g1,c46169_g2,c45398_g1,c45042_g1,c47420_g1,c19349_g1,c51007_g1
GO:0015267	channel activity	molecular_function	0.773	1	2	275	263	27618	c51066_g1,c52985_g1
GO:0022803	passive transmembrane transporter activity	molecular_function	0.773	1	2	275	263	27618	c52985_g1,c51066_g1
GO:0004872	receptor activity	molecular_function	0.77316	1	2	275	264	27618	c52985_g1,c45510_g1
GO:0008026	ATP-dependent helicase activity	molecular_function	0.77325	1	2	275	215	27618	c52671_g1,c49668_g1
GO:0070035	purine NTP-dependent helicase activity	molecular_function	0.77325	1	2	275	215	27618	c49668_g1,c52671_g1
GO:0005694	chromosome	cellular_component	0.77384	1	8	275	857	27618	c49668_g2,c46829_g1,c50974_g1,c19198_g1,c47681_g1,c43757_g1,c38857_g1,c49668_g1
GO:0042278	purine nucleoside metabolic process	biological_process	0.77467	1	6	275	726	27618	c50608_g1,c51820_g1,c43866_g4,c51795_g1,c49043_g1,c49668_g1
GO:0046128	purine ribonucleoside metabolic process	biological_process	0.77467	1	6	275	726	27618	c51820_g1,c50608_g1,c49668_g1,c49043_g1,c43866_g4,c51795_g1
GO:0031410	cytoplasmic vesicle	cellular_component	0.77738	1	1	275	148	27618	c40676_g1
GO:0016765	transferase activity, transferring alkyl or aryl (other than methyl) groups	molecular_function	0.77939	1	1	275	140	27618	c38015_g1
GO:0000228	nuclear chromosome	cellular_component	0.78192	1	1	275	136	27618	c46829_g1
GO:0005743	mitochondrial inner membrane	cellular_component	0.78489	1	2	275	305	27618	c51820_g1,c43866_g4
GO:0004222	metalloendopeptidase activity	molecular_function	0.78562	1	1	275	129	27618	c43560_g1
GO:0030170	pyridoxal phosphate binding	molecular_function	0.78714	1	1	275	125	27618	c46313_g4
GO:0031982	vesicle	cellular_component	0.78753	1	1	275	152	27618	c40676_g1
GO:0016114	terpenoid biosynthetic process	biological_process	0.78967	1	1	275	123	27618	c50966_g1
GO:0044427	chromosomal part	cellular_component	0.79321	1	7	275	773	27618	c43757_g1,c49668_g2,c50974_g1,c46829_g1,c19198_g1,c38857_g1,c49668_g1
GO:0042364	water-soluble vitamin biosynthetic process	biological_process	0.79442	1	2	275	240	27618	c48273_g2,c49062_g1
GO:0043603	cellular amide metabolic process	biological_process	0.79512	1	2	275	256	27618	c49062_g1,c45042_g1
GO:0009110	vitamin biosynthetic process	biological_process	0.79677	1	2	275	241	27618	c48273_g2,c49062_g1
GO:0005737	cytoplasm	cellular_component	0.79722	1	41	275	4378	27618	c40508_g1,c49668_g2,c46829_g1,c43866_g4,c48705_g1,c41322_g1,c50163_g3,c46313_g4,c49587_g2,c40676_g1,c51820_g1,c41342_g2,c51057_g1,c42986_g1,c45042_g1,c49272_g1,c46916_g1,c39097_g2,c48243_g1,c35594_g2,c44036_g1,c93992_g1,c52434_g1,c35594_g1,c51032_g1,c43615_g2,c38857_g1,c37495_g1,c34322_g2,c33801_g1,c32520_g1,c49392_g1,c50974_g1,c45094_g4,c30493_g1,c44213_g1,c51700_g1,c49602_g1,c49668_g1,c46169_g2…
GO:0022836	gated channel activity	molecular_function	0.80015	1	1	275	155	27618	c52985_g1
GO:0022839	ion gated channel activity	molecular_function	0.80015	1	1	275	155	27618	c52985_g1
GO:0006721	terpenoid metabolic process	biological_process	0.80065	1	1	275	128	27618	c50966_g1
GO:0006573	valine metabolic process	biological_process	0.80088	1	1	275	127	27618	c49062_g1
GO:0009119	ribonucleoside metabolic process	biological_process	0.80254	1	6	275	752	27618	c51795_g1,c43866_g4,c49668_g1,c49043_g1,c50608_g1,c51820_g1
GO:0009108	coenzyme biosynthetic process	biological_process	0.80398	1	3	275	381	27618	c49062_g1,c51057_g1,c43866_g4
GO:0044085	cellular component biogenesis	biological_process	0.80481	1	12	275	1504	27618	c51426_g1,c49272_g1,c50163_g3,c37495_g1,c33801_g1,c40508_g1,c46829_g1,c39097_g2,c48243_g1,c38976_g1,c43866_g4,c44213_g1
GO:1901363	heterocyclic compound binding	molecular_function	0.80706	1	93	275	9644	27618	c39226_g1,c44539_g1,c51505_g1,c42541_g1,c44213_g1,c39012_g1,c43152_g1,c50608_g1,c52671_g1,c50974_g1,c44100_g1,c46660_g1,c49668_g1,c48192_g1,c51700_g1,c49602_g1,c51628_g1,c37748_g1,c48414_g5,c46074_g4,c52359_g1,c38857_g1,c33302_g1,c38677_g1,c50966_g1,c50086_g1,c36709_g1,c46715_g1,c52304_g1,c48123_g3,c39299_g1,c46074_g1,c37542_g2,c43770_g3,c52819_g3,c37871_g1,c51007_g1,c49094_g3,c41342_g2,c52652_g1…
GO:0097159	organic cyclic compound binding	molecular_function	0.80864	1	93	275	9648	27618	c44961_g1,c25830_g1,c38812_g1,c51556_g2,c77776_g1,c50681_g1,c51854_g2,c53149_g1,c47681_g1,c51795_g1,c44482_g1,c47332_g2,c51820_g1,c37810_g1,c50224_g4,c43770_g1,c41325_g2,c49587_g2,c49062_g1,c40748_g2,c37988_g1,c48860_g1,c45851_g1,c43553_g2,c35594_g1,c48243_g1,c35594_g2,c50235_g1,c44104_g2,c51534_g1,c39183_g1,c69792_g1,c40144_g1,c19349_g1,c45259_g1,c49191_g1,c49392_g1,c47839_g1,c49796_g1,c47617_g1…
GO:0007155	cell adhesion	biological_process	0.80878	1	1	275	144	27618	c39226_g1
GO:0003676	nucleic acid binding	molecular_function	0.8103	1	52	275	5608	27618	c37510_g1,c25830_g1,c38812_g1,c51556_g2,c77776_g1,c47681_g1,c53149_g1,c45397_g1,c19198_g1,c44100_g2,c46441_g1,c46829_g1,c45397_g2,c51201_g3,c49668_g2,c41342_g2,c37810_g1,c49094_g3,c39299_g1,c46715_g1,c46074_g1,c37542_g2,c48860_g1,c38857_g1,c45851_g1,c36709_g1,c43553_g2,c50086_g1,c35594_g1,c35594_g2,c44104_g2,c51534_g1,c39183_g1,c49668_g1,c69792_g1,c40144_g1,c37748_g1,c48414_g5,c46074_g4,c51700_g1…
GO:0006549	isoleucine metabolic process	biological_process	0.81043	1	1	275	134	27618	c49062_g1
GO:0044281	small molecule metabolic process	biological_process	0.81208	1	37	275	3877	27618	c49062_g1,c43770_g3,c45515_g1,c43770_g1,c51820_g1,c47332_g2,c51057_g1,c46441_g1,c16903_g1,c47884_g1,c43866_g4,c51795_g1,c47531_g1,c48705_g1,c53149_g1,c41322_g1,c25830_g1,c32520_g1,c50608_g1,c44867_g1,c52837_g2,c45405_g1,c45259_g1,c43225_g2,c51628_g1,c48273_g2,c49668_g1,c40881_g1,c40104_g1,c35594_g2,c52434_g1,c50086_g1,c45851_g1,c36709_g1,c44490_g1,c49043_g1,c48860_g1
GO:0022900	electron transport chain	biological_process	0.81631	1	2	275	299	27618	c51057_g1,c43866_g4
GO:0016779	nucleotidyltransferase activity	molecular_function	0.81633	1	10	275	1410	27618	c50608_g1,c46441_g1,c35594_g2,c51700_g1,c53149_g1,c45259_g1,c50086_g1,c36709_g1,c25830_g1,c48860_g1
GO:0071103	DNA conformation change	biological_process	0.82009	1	1	275	173	27618	c47681_g1
GO:0022607	cellular component assembly	biological_process	0.82113	1	4	275	540	27618	c49272_g1,c38976_g1,c51426_g1,c46829_g1
GO:0006091	generation of precursor metabolites and energy	biological_process	0.82144	1	6	275	783	27618	c43866_g4,c51057_g1,c44490_g1,c44036_g1,c19349_g1,c48705_g1
GO:0043604	amide biosynthetic process	biological_process	0.82352	1	1	275	133	27618	c49062_g1
GO:0003682	chromatin binding	molecular_function	0.82645	1	2	275	275	27618	c19198_g1,c43757_g1
GO:0005635	nuclear envelope	cellular_component	0.82886	1	1	275	137	27618	c46006_g1
GO:0009116	nucleoside metabolic process	biological_process	0.82911	1	6	275	778	27618	c51795_g1,c43866_g4,c49043_g1,c49668_g1,c50608_g1,c51820_g1
GO:0016891	endoribonuclease activity, producing 5'-phosphomonoesters	molecular_function	0.83759	1	1	275	194	27618	c52671_g1
GO:0048523	negative regulation of cellular process	biological_process	0.83817	1	1	275	166	27618	c48636_g1
GO:0009057	macromolecule catabolic process	biological_process	0.83839	1	4	275	538	27618	c34706_g1,c38337_g1,c45248_g1,c41342_g2
GO:0032268	regulation of cellular protein metabolic process	biological_process	0.84149	1	2	275	309	27618	c48636_g1,c51700_g1
GO:0071702	organic substance transport	biological_process	0.84416	1	14	275	1552	27618	c49093_g2,c43034_g1,c51795_g1,c52434_g1,c48123_g3,c44036_g1,c40676_g1,c33892_g1,c43615_g2,c12539_g1,c47529_g1,c46169_g2,c23363_g1,c49280_g1
GO:0004519	endonuclease activity	molecular_function	0.84433	1	2	275	350	27618	c52671_g1,c41342_g2
GO:1901575	organic substance catabolic process	biological_process	0.84716	1	14	275	1583	27618	c44490_g1,c38337_g1,c40881_g1,c50086_g1,c48970_g1,c48705_g1,c43225_g2,c41342_g2,c86186_g1,c45405_g1,c34706_g1,c49062_g1,c48773_g1,c45248_g1
GO:0007049	cell cycle	biological_process	0.84797	1	4	275	530	27618	c48636_g1,c38976_g1,c46829_g1,c49796_g1
GO:0005524	ATP binding	molecular_function	0.84848	1	31	275	3166	27618	c49668_g2,c50235_g1,c35594_g2,c52359_g1,c47531_g1,c51795_g1,c51854_g2,c12539_g1,c35594_g1,c45851_g1,c77776_g1,c50681_g1,c38857_g1,c25830_g1,c40748_g2,c37988_g1,c52671_g1,c47839_g1,c50974_g1,c52304_g1,c49587_g2,c51505_g1,c51820_g1,c45259_g1,c50224_g4,c51628_g1,c49602_g1,c52652_g1,c47332_g2,c49668_g1,c48192_g1
GO:0051246	regulation of protein metabolic process	biological_process	0.84906	1	2	275	316	27618	c48636_g1,c51700_g1
GO:0006813	potassium ion transport	biological_process	0.85083	1	1	275	167	27618	c49062_g1
GO:0072509	divalent inorganic cation transmembrane transporter activity	molecular_function	0.85558	1	1	275	157	27618	c44749_g1
GO:0006790	sulfur compound metabolic process	biological_process	0.85632	1	2	275	293	27618	c49043_g1,c32491_g1
GO:0004521	endoribonuclease activity	molecular_function	0.85896	1	1	275	208	27618	c52671_g1
GO:0009144	purine nucleoside triphosphate metabolic process	biological_process	0.86171	1	4	275	603	27618	c51820_g1,c49668_g1,c43866_g4,c51795_g1
GO:0009205	purine ribonucleoside triphosphate metabolic process	biological_process	0.86171	1	4	275	603	27618	c51820_g1,c51795_g1,c43866_g4,c49668_g1
GO:0006553	lysine metabolic process	biological_process	0.86242	1	1	275	163	27618	c49062_g1
GO:0016053	organic acid biosynthetic process	biological_process	0.86277	1	6	275	769	27618	c49062_g1,c40104_g1,c52837_g2,c16903_g1,c40881_g1,c52434_g1
GO:0046394	carboxylic acid biosynthetic process	biological_process	0.86277	1	6	275	769	27618	c16903_g1,c52837_g2,c52434_g1,c40881_g1,c40104_g1,c49062_g1
GO:0008238	exopeptidase activity	molecular_function	0.86453	1	1	275	166	27618	c46916_g1
GO:0009199	ribonucleoside triphosphate metabolic process	biological_process	0.86477	1	4	275	606	27618	c51820_g1,c43866_g4,c51795_g1,c49668_g1
GO:0019867	outer membrane	cellular_component	0.86671	1	1	275	176	27618	c45094_g4
GO:0009308	amine metabolic process	biological_process	0.8683	1	2	275	309	27618	c49191_g1,c49062_g1
GO:0008135	translation factor activity, nucleic acid binding	molecular_function	0.86854	1	1	275	196	27618	c51700_g1
GO:0009141	nucleoside triphosphate metabolic process	biological_process	0.87092	1	4	275	616	27618	c43866_g4,c51795_g1,c49668_g1,c51820_g1
GO:0008289	lipid binding	molecular_function	0.87305	1	1	275	182	27618	c44036_g1
GO:0005525	GTP binding	molecular_function	0.8803	1	4	275	562	27618	c52819_g3,c50974_g1,c49668_g2,c49668_g1
GO:0032561	guanyl ribonucleotide binding	molecular_function	0.88331	1	4	275	568	27618	c49668_g1,c50974_g1,c52819_g3,c49668_g2
GO:0000785	chromatin	cellular_component	0.88411	1	2	275	331	27618	c43757_g1,c19198_g1
GO:0019001	guanyl nucleotide binding	molecular_function	0.88535	1	4	275	572	27618	c49668_g2,c52819_g3,c50974_g1,c49668_g1
GO:0016817	hydrolase activity, acting on acid anhydrides	molecular_function	0.88686	1	14	275	1677	27618	c38857_g1,c25830_g1,c37941_g1,c49668_g1,c47681_g1,c12539_g1,c77776_g1,c44036_g1,c43866_g4,c51795_g1,c49668_g2,c52819_g3,c52671_g1,c50974_g1
GO:0006568	tryptophan metabolic process	biological_process	0.88792	1	1	275	183	27618	c49062_g1
GO:0006586	indolalkylamine metabolic process	biological_process	0.88792	1	1	275	183	27618	c49062_g1
GO:0008194	UDP-glycosyltransferase activity	molecular_function	0.88902	1	1	275	179	27618	c51032_g1
GO:0006417	regulation of translation	biological_process	0.88958	1	1	275	212	27618	c51700_g1
GO:0006575	cellular modified amino acid metabolic process	biological_process	0.88958	1	2	275	316	27618	c49062_g1,c49043_g1
GO:0030117	membrane coat	cellular_component	0.89029	1	1	275	188	27618	c40676_g1
GO:0048475	coated membrane	cellular_component	0.89029	1	1	275	188	27618	c40676_g1
GO:0004252	serine-type endopeptidase activity	molecular_function	0.89658	1	1	275	201	27618	c48545_g2
GO:0032559	adenyl ribonucleotide binding	molecular_function	0.89898	1	31	275	3353	27618	c52359_g1,c51795_g1,c47531_g1,c35594_g2,c50235_g1,c49668_g2,c40748_g2,c37988_g1,c38857_g1,c25830_g1,c45851_g1,c50681_g1,c77776_g1,c51854_g2,c12539_g1,c35594_g1,c51505_g1,c52304_g1,c49587_g2,c47839_g1,c52671_g1,c50974_g1,c49668_g1,c48192_g1,c51628_g1,c49602_g1,c52652_g1,c47332_g2,c51820_g1,c45259_g1,c50224_g4
GO:0051301	cell division	biological_process	0.89972	1	1	275	201	27618	c46829_g1
GO:0030234	enzyme regulator activity	molecular_function	0.90222	1	3	275	499	27618	c86227_g1,c33812_g1,c48636_g1
GO:0045333	cellular respiration	biological_process	0.90289	1	2	275	385	27618	c51057_g1,c43866_g4
GO:0051536	iron-sulfur cluster binding	molecular_function	0.90336	1	1	275	223	27618	c39247_g1
GO:0051540	metal cluster binding	molecular_function	0.90336	1	1	275	223	27618	c39247_g1
GO:0007264	small GTPase mediated signal transduction	biological_process	0.90454	1	2	275	327	27618	c49668_g1,c49668_g2
GO:0036094	small molecule binding	molecular_function	0.90477	1	43	275	4603	27618	c51505_g1,c49191_g1,c50608_g1,c47839_g1,c52671_g1,c50974_g1,c48192_g1,c49668_g1,c45259_g1,c51628_g1,c49602_g1,c35594_g2,c52359_g1,c50235_g1,c38857_g1,c37988_g1,c40748_g2,c38677_g1,c33302_g1,c35594_g1,c50966_g1,c45851_g1,c52304_g1,c49587_g2,c41325_g2,c43770_g1,c43770_g3,c49062_g1,c52819_g3,c37871_g1,c50224_g4,c51820_g1,c52652_g1,c47332_g2,c47531_g1,c51795_g1,c49668_g2,c25830_g1,c45425_g1,c51854_g2…
GO:0046983	protein dimerization activity	molecular_function	0.90591	1	3	275	496	27618	c40343_g1,c61536_g1,c12539_g1
GO:0007017	microtubule-based process	biological_process	0.90598	1	1	275	242	27618	c46829_g1
GO:0005794	Golgi apparatus	cellular_component	0.90628	1	1	275	206	27618	c49272_g1
GO:0035639	purine ribonucleoside triphosphate binding	molecular_function	0.90665	1	32	275	3452	27618	c38857_g1,c40748_g2,c37988_g1,c35594_g1,c45851_g1,c35594_g2,c52359_g1,c50235_g1,c49668_g1,c48192_g1,c45259_g1,c51628_g1,c49602_g1,c51505_g1,c47839_g1,c52671_g1,c50974_g1,c25830_g1,c12539_g1,c51854_g2,c77776_g1,c50681_g1,c47531_g1,c51795_g1,c49668_g2,c51820_g1,c50224_g4,c52652_g1,c47332_g2,c52304_g1,c49587_g2,c52819_g3
GO:0048519	negative regulation of biological process	biological_process	0.91064	1	1	275	214	27618	c48636_g1
GO:0004674	protein serine/threonine kinase activity	molecular_function	0.91088	1	4	275	619	27618	c45851_g1,c51628_g1,c47332_g2,c47531_g1
GO:0042430	indole-containing compound metabolic process	biological_process	0.91229	1	1	275	204	27618	c49062_g1
GO:0000166	nucleotide binding	molecular_function	0.91235	1	42	275	4531	27618	c49191_g1,c51505_g1,c47839_g1,c52671_g1,c50974_g1,c50608_g1,c49668_g1,c48192_g1,c49602_g1,c51628_g1,c45259_g1,c52359_g1,c35594_g2,c50235_g1,c38677_g1,c40748_g2,c37988_g1,c38857_g1,c45851_g1,c50966_g1,c35594_g1,c43770_g1,c41325_g2,c52304_g1,c49587_g2,c37871_g1,c52819_g3,c49062_g1,c43770_g3,c52652_g1,c47332_g2,c51820_g1,c50224_g4,c47531_g1,c51795_g1,c49668_g2,c25830_g1,c77776_g1,c50681_g1,c51854_g2…
GO:1901265	nucleoside phosphate binding	molecular_function	0.91235	1	42	275	4531	27618	c47332_g2,c52652_g1,c51820_g1,c50224_g4,c52819_g3,c37871_g1,c49062_g1,c43770_g3,c43770_g1,c41325_g2,c49587_g2,c52304_g1,c50681_g1,c77776_g1,c12539_g1,c51854_g2,c45425_g1,c25830_g1,c49668_g2,c47531_g1,c51795_g1,c49602_g1,c51628_g1,c45259_g1,c49668_g1,c48192_g1,c52671_g1,c50974_g1,c47839_g1,c50608_g1,c49191_g1,c51505_g1,c45851_g1,c50966_g1,c35594_g1,c38677_g1,c40748_g2,c37988_g1,c38857_g1,c50235_g1…
GO:0015291	secondary active transmembrane transporter activity	molecular_function	0.91465	1	1	275	225	27618	c48123_g3
GO:0010608	posttranscriptional regulation of gene expression	biological_process	0.91724	1	1	275	235	27618	c51700_g1
GO:0030554	adenyl nucleotide binding	molecular_function	0.91915	1	31	275	3409	27618	c52304_g1,c49587_g2,c51505_g1,c50974_g1,c52671_g1,c47839_g1,c48192_g1,c49668_g1,c50224_g4,c45259_g1,c51820_g1,c52652_g1,c47332_g2,c51628_g1,c49602_g1,c35594_g2,c47531_g1,c51795_g1,c52359_g1,c49668_g2,c50235_g1,c25830_g1,c38857_g1,c37988_g1,c40748_g2,c35594_g1,c51854_g2,c12539_g1,c50681_g1,c77776_g1,c45851_g1
GO:0001882	nucleoside binding	molecular_function	0.9198	1	33	275	3656	27618	c51795_g1,c47531_g1,c49668_g2,c25830_g1,c12539_g1,c51854_g2,c50681_g1,c77776_g1,c49587_g2,c52304_g1,c52819_g3,c51820_g1,c50224_g4,c52652_g1,c47332_g2,c35594_g2,c52359_g1,c50235_g1,c38857_g1,c33302_g1,c40748_g2,c37988_g1,c35594_g1,c45851_g1,c51505_g1,c52671_g1,c50974_g1,c47839_g1,c49668_g1,c48192_g1,c45259_g1,c51628_g1,c49602_g1
GO:0016772	transferase activity, transferring phosphorus-containing groups	molecular_function	0.92028	1	29	275	3468	27618	c51700_g1,c51820_g1,c45259_g1,c50224_g4,c49602_g1,c51628_g1,c52652_g1,c47332_g2,c48192_g1,c50608_g1,c47839_g1,c52304_g1,c51505_g1,c51854_g2,c50086_g1,c53149_g1,c45851_g1,c36709_g1,c50681_g1,c38857_g1,c25830_g1,c40748_g2,c48860_g1,c37988_g1,c46441_g1,c50235_g1,c35594_g2,c52359_g1,c47531_g1
GO:0019031	viral envelope	cellular_component	0.92135	1	1	275	229	27618	c51700_g1
GO:0036338	viral membrane	cellular_component	0.92135	1	1	275	229	27618	c51700_g1
GO:0042802	identical protein binding	molecular_function	0.92198	1	1	275	221	27618	c48545_g2
GO:0007186	G-protein coupled receptor signaling pathway	biological_process	0.92696	1	1	275	242	27618	c45510_g1
GO:0005515	protein binding	molecular_function	0.92789	1	53	275	5288	27618	c48903_g1,c16903_g1,c40343_g1,c29783_g1,c37510_g1,c23363_g1,c46313_g4,c50350_g1,c51427_g1,c50980_g1,c12539_g1,c40446_g1,c50683_g1,c50024_g1,c52304_g1,c52819_g3,c61536_g1,c47992_g1,c51750_g2,c52652_g1,c51820_g1,c48545_g2,c38976_g1,c44036_g1,c45773_g1,c36319_g1,c45277_g1,c31908_g1,c37988_g1,c42390_g2,c48517_g1,c46866_g1,c43615_g2,c50966_g1,c45405_g1,c51505_g1,c52837_g2,c39964_g1,c52671_g1,c42488_g1…
GO:0042398	cellular modified amino acid biosynthetic process	biological_process	0.92829	1	1	275	222	27618	c49062_g1
GO:0015980	energy derivation by oxidation of organic compounds	biological_process	0.92865	1	2	275	416	27618	c43866_g4,c51057_g1
GO:0071840	cellular component organization or biogenesis	biological_process	0.92951	1	18	275	2388	27618	c49272_g1,c50224_g4,c44213_g1,c34706_g1,c33801_g1,c50163_g3,c38337_g1,c37495_g1,c46355_g1,c48563_g1,c51426_g1,c38976_g1,c48243_g1,c43866_g4,c40508_g1,c46829_g1,c39097_g2,c45248_g1
GO:0016830	carbon-carbon lyase activity	molecular_function	0.93306	1	1	275	238	27618	c44490_g1
GO:0003723	RNA binding	molecular_function	0.93449	1	13	275	1857	27618	c35594_g1,c53149_g1,c51700_g1,c77776_g1,c25830_g1,c38857_g1,c49668_g1,c37542_g2,c49668_g2,c50974_g1,c52671_g1,c49392_g1,c35594_g2
GO:0007010	cytoskeleton organization	biological_process	0.93454	1	1	275	245	27618	c46829_g1
GO:0046039	GTP metabolic process	biological_process	0.93545	1	1	275	240	27618	c49668_g1
GO:0019058	viral infectious cycle	biological_process	0.93819	1	1	275	244	27618	c44961_g1
GO:0017111	nucleoside-triphosphatase activity	molecular_function	0.93954	1	11	275	1463	27618	c52671_g1,c50974_g1,c52819_g3,c49668_g2,c51795_g1,c44036_g1,c12539_g1,c47681_g1,c49668_g1,c38857_g1,c25830_g1
GO:0001883	purine nucleoside binding	molecular_function	0.93962	1	32	275	3636	27618	c52359_g1,c35594_g2,c50235_g1,c37988_g1,c40748_g2,c38857_g1,c45851_g1,c35594_g1,c51505_g1,c50974_g1,c52671_g1,c47839_g1,c48192_g1,c49668_g1,c51628_g1,c49602_g1,c45259_g1,c47531_g1,c51795_g1,c49668_g2,c25830_g1,c77776_g1,c50681_g1,c51854_g2,c12539_g1,c52304_g1,c49587_g2,c52819_g3,c52652_g1,c47332_g2,c50224_g4,c51820_g1
GO:0032550	purine ribonucleoside binding	molecular_function	0.93962	1	32	275	3636	27618	c25830_g1,c50681_g1,c77776_g1,c51854_g2,c12539_g1,c47531_g1,c51795_g1,c49668_g2,c52652_g1,c47332_g2,c51820_g1,c50224_g4,c52304_g1,c49587_g2,c52819_g3,c40748_g2,c37988_g1,c38857_g1,c45851_g1,c35594_g1,c52359_g1,c35594_g2,c50235_g1,c49668_g1,c48192_g1,c51628_g1,c49602_g1,c45259_g1,c51505_g1,c50974_g1,c52671_g1,c47839_g1
GO:0032555	purine ribonucleotide binding	molecular_function	0.94002	1	32	275	3640	27618	c37988_g1,c40748_g2,c38857_g1,c45851_g1,c35594_g1,c52359_g1,c35594_g2,c50235_g1,c48192_g1,c49668_g1,c51628_g1,c49602_g1,c45259_g1,c51505_g1,c52671_g1,c47839_g1,c50974_g1,c25830_g1,c77776_g1,c50681_g1,c12539_g1,c51854_g2,c51795_g1,c47531_g1,c49668_g2,c52652_g1,c47332_g2,c50224_g4,c51820_g1,c49587_g2,c52304_g1,c52819_g3
GO:0006461	protein complex assembly	biological_process	0.94004	1	1	275	260	27618	c51426_g1
GO:0070271	protein complex biogenesis	biological_process	0.94004	1	1	275	260	27618	c51426_g1
GO:0032549	ribonucleoside binding	molecular_function	0.9408	1	32	275	3644	27618	c50224_g4,c51820_g1,c47332_g2,c52652_g1,c52819_g3,c49587_g2,c52304_g1,c51854_g2,c12539_g1,c77776_g1,c50681_g1,c25830_g1,c49668_g2,c51795_g1,c47531_g1,c45259_g1,c51628_g1,c49602_g1,c48192_g1,c49668_g1,c50974_g1,c52671_g1,c47839_g1,c51505_g1,c35594_g1,c45851_g1,c38857_g1,c37988_g1,c40748_g2,c50235_g1,c35594_g2,c52359_g1
GO:1901068	guanosine-containing compound metabolic process	biological_process	0.94089	1	1	275	246	27618	c49668_g1
GO:0019220	regulation of phosphate metabolic process	biological_process	0.94328	1	1	275	242	27618	c48636_g1
GO:0051174	regulation of phosphorus metabolic process	biological_process	0.94328	1	1	275	242	27618	c48636_g1
GO:0051276	chromosome organization	biological_process	0.94772	1	1	275	275	27618	c38976_g1
GO:0032553	ribonucleotide binding	molecular_function	0.94829	1	32	275	3676	27618	c51505_g1,c52671_g1,c50974_g1,c47839_g1,c48192_g1,c49668_g1,c51628_g1,c49602_g1,c45259_g1,c52359_g1,c35594_g2,c50235_g1,c37988_g1,c40748_g2,c38857_g1,c45851_g1,c35594_g1,c52304_g1,c49587_g2,c52819_g3,c47332_g2,c52652_g1,c50224_g4,c51820_g1,c51795_g1,c47531_g1,c49668_g2,c25830_g1,c77776_g1,c50681_g1,c12539_g1,c51854_g2
GO:0016462	pyrophosphatase activity	molecular_function	0.94936	1	11	275	1503	27618	c25830_g1,c38857_g1,c49668_g1,c47681_g1,c12539_g1,c44036_g1,c51795_g1,c49668_g2,c52819_g3,c52671_g1,c50974_g1
GO:0006810	transport	biological_process	0.95108	1	36	275	4166	27618	c45094_g4,c52985_g1,c49392_g1,c48865_g1,c46169_g2,c48273_g2,c37748_g1,c52434_g1,c35594_g2,c44036_g1,c44749_g1,c49280_g1,c43615_g2,c46866_g1,c33892_g1,c47467_g5,c47529_g1,c48123_g3,c47164_g1,c51066_g1,c40676_g1,c44293_g2,c49093_g2,c49487_g1,c49062_g1,c51057_g1,c47420_g1,c51820_g1,c43866_g4,c51795_g1,c43034_g1,c40508_g1,c23363_g1,c51556_g2,c38812_g1,c12539_g1
GO:0051234	establishment of localization	biological_process	0.95162	1	36	275	4170	27618	c52985_g1,c45094_g4,c48865_g1,c49392_g1,c48273_g2,c46169_g2,c37748_g1,c44036_g1,c35594_g2,c52434_g1,c49280_g1,c44749_g1,c47529_g1,c47467_g5,c46866_g1,c43615_g2,c33892_g1,c40676_g1,c47164_g1,c48123_g3,c51066_g1,c49062_g1,c49487_g1,c49093_g2,c44293_g2,c51057_g1,c51820_g1,c47420_g1,c43866_g4,c51795_g1,c40508_g1,c43034_g1,c23363_g1,c12539_g1,c38812_g1,c51556_g2
GO:0017076	purine nucleotide binding	molecular_function	0.95317	1	32	275	3699	27618	c51505_g1,c52671_g1,c50974_g1,c47839_g1,c49668_g1,c48192_g1,c51628_g1,c49602_g1,c45259_g1,c52359_g1,c35594_g2,c50235_g1,c40748_g2,c37988_g1,c38857_g1,c45851_g1,c35594_g1,c52304_g1,c49587_g2,c52819_g3,c47332_g2,c52652_g1,c51820_g1,c50224_g4,c51795_g1,c47531_g1,c49668_g2,c25830_g1,c77776_g1,c50681_g1,c12539_g1,c51854_g2
GO:0051179	localization	biological_process	0.95801	1	37	275	4311	27618	c52985_g1,c45094_g4,c48865_g1,c49392_g1,c48273_g2,c46169_g2,c37748_g1,c44036_g1,c35594_g2,c52434_g1,c49280_g1,c44749_g1,c47529_g1,c47467_g5,c46866_g1,c33892_g1,c43615_g2,c40676_g1,c48123_g3,c47164_g1,c51066_g1,c49062_g1,c49487_g1,c44293_g2,c49093_g2,c51057_g1,c51820_g1,c47420_g1,c51795_g1,c43866_g4,c40508_g1,c43034_g1,c46829_g1,c23363_g1,c12539_g1,c38812_g1,c51556_g2
GO:0008033	tRNA processing	biological_process	0.95944	1	1	275	251	27618	c93992_g1
GO:0033036	macromolecule localization	biological_process	0.95979	1	9	275	1290	27618	c46829_g1,c43034_g1,c44036_g1,c40676_g1,c51795_g1,c12539_g1,c43615_g2,c33892_g1,c23363_g1
GO:0006576	cellular biogenic amine metabolic process	biological_process	0.95989	1	1	275	276	27618	c49062_g1
GO:0016818	hydrolase activity, acting on acid anhydrides, in phosphorus-containing anhydrides	molecular_function	0.96259	1	11	275	1561	27618	c50974_g1,c52671_g1,c52819_g3,c49668_g2,c51795_g1,c44036_g1,c12539_g1,c47681_g1,c49668_g1,c25830_g1,c38857_g1
GO:0044106	cellular amine metabolic process	biological_process	0.9626	1	1	275	281	27618	c49062_g1
GO:0006457	protein folding	biological_process	0.96358	1	1	275	283	27618	c49587_g2
GO:0015630	microtubule cytoskeleton	cellular_component	0.96468	1	1	275	328	27618	c46829_g1
GO:0034655	nucleobase-containing compound catabolic process	biological_process	0.96501	1	2	275	486	27618	c41342_g2,c43225_g2
GO:0071822	protein complex subunit organization	biological_process	0.96698	1	1	275	320	27618	c51426_g1
GO:0016192	vesicle-mediated transport	biological_process	0.96797	1	3	275	593	27618	c43615_g2,c49392_g1,c40676_g1
GO:0065003	macromolecular complex assembly	biological_process	0.97272	1	1	275	336	27618	c51426_g1
GO:0009069	serine family amino acid metabolic process	biological_process	0.97383	1	4	275	786	27618	c47531_g1,c47332_g2,c51628_g1,c45851_g1
GO:0044265	cellular macromolecule catabolic process	biological_process	0.97551	1	1	275	349	27618	c41342_g2
GO:0009154	purine ribonucleotide catabolic process	biological_process	0.97695	1	1	275	349	27618	c43225_g2
GO:0009261	ribonucleotide catabolic process	biological_process	0.97695	1	1	275	349	27618	c43225_g2
GO:0016482	cytoplasmic transport	biological_process	0.97715	1	1	275	325	27618	c40676_g1
GO:0006195	purine nucleotide catabolic process	biological_process	0.97799	1	1	275	354	27618	c43225_g2
GO:0072523	purine-containing compound catabolic process	biological_process	0.9783	1	1	275	355	27618	c43225_g2
GO:0009166	nucleotide catabolic process	biological_process	0.97846	1	1	275	358	27618	c43225_g2
GO:1901292	nucleoside phosphate catabolic process	biological_process	0.97846	1	1	275	358	27618	c43225_g2
GO:0043168	anion binding	molecular_function	0.98119	1	35	275	4207	27618	c47332_g2,c52652_g1,c50224_g4,c51820_g1,c49587_g2,c52304_g1,c52819_g3,c46313_g4,c25830_g1,c77776_g1,c50681_g1,c12539_g1,c51854_g2,c47531_g1,c51795_g1,c49668_g2,c48192_g1,c49668_g1,c49602_g1,c51628_g1,c45259_g1,c51505_g1,c49191_g1,c52671_g1,c50974_g1,c47839_g1,c37988_g1,c40748_g2,c38857_g1,c45851_g1,c35594_g1,c50966_g1,c52359_g1,c35594_g2,c50235_g1
GO:0005856	cytoskeleton	cellular_component	0.98245	1	2	275	565	27618	c46829_g1,c39226_g1
GO:0034613	cellular protein localization	biological_process	0.98515	1	5	275	919	27618	c43034_g1,c46829_g1,c43615_g2,c40676_g1,c23363_g1
GO:0070727	cellular macromolecule localization	biological_process	0.98546	1	5	275	921	27618	c40676_g1,c23363_g1,c43034_g1,c46829_g1,c43615_g2
GO:0043933	macromolecular complex subunit organization	biological_process	0.98555	1	1	275	399	27618	c51426_g1
GO:0008652	cellular amino acid biosynthetic process	biological_process	0.98619	1	2	275	536	27618	c16903_g1,c49062_g1
GO:0009066	aspartate family amino acid metabolic process	biological_process	0.98719	1	1	275	376	27618	c49062_g1
GO:0051641	cellular localization	biological_process	0.98744	1	7	275	1196	27618	c49392_g1,c43615_g2,c46829_g1,c43034_g1,c23363_g1,c46169_g2,c40676_g1
GO:0006886	intracellular protein transport	biological_process	0.99019	1	4	275	831	27618	c43615_g2,c43034_g1,c40676_g1,c23363_g1
GO:0051649	establishment of localization in cell	biological_process	0.99022	1	6	275	1100	27618	c23363_g1,c46169_g2,c40676_g1,c43615_g2,c43034_g1,c49392_g1
GO:0019752	carboxylic acid metabolic process	biological_process	0.99047	1	14	275	2150	27618	c40881_g1,c49043_g1,c47332_g2,c45851_g1,c51628_g1,c47531_g1,c52434_g1,c47884_g1,c52837_g2,c16903_g1,c45515_g1,c44867_g1,c49062_g1,c40104_g1
GO:0034470	ncRNA processing	biological_process	0.99076	1	1	275	372	27618	c93992_g1
GO:0043436	oxoacid metabolic process	biological_process	0.99151	1	14	275	2168	27618	c40881_g1,c49043_g1,c47332_g2,c51628_g1,c45851_g1,c47531_g1,c52434_g1,c47884_g1,c52837_g2,c16903_g1,c45515_g1,c44867_g1,c49062_g1,c40104_g1
GO:0006082	organic acid metabolic process	biological_process	0.99184	1	14	275	2173	27618	c16903_g1,c52837_g2,c47531_g1,c52434_g1,c47884_g1,c44867_g1,c40104_g1,c49062_g1,c45515_g1,c40881_g1,c49043_g1,c47332_g2,c51628_g1,c45851_g1
GO:0008104	protein localization	biological_process	0.99201	1	6	275	1146	27618	c12539_g1,c43034_g1,c46829_g1,c43615_g2,c40676_g1,c23363_g1
GO:0046907	intracellular transport	biological_process	0.99248	1	5	275	989	27618	c43034_g1,c43615_g2,c40676_g1,c23363_g1,c46169_g2
GO:0003924	GTPase activity	molecular_function	0.99276	1	1	275	404	27618	c52819_g3
GO:1901607	alpha-amino acid biosynthetic process	biological_process	0.9934	1	1	275	425	27618	c16903_g1
GO:0006259	DNA metabolic process	biological_process	0.99391	1	15	275	2709	27618	c38857_g1,c49668_g1,c51700_g1,c45259_g1,c47681_g1,c45851_g1,c41342_g2,c38976_g1,c51201_g3,c50608_g1,c49668_g2,c49796_g1,c49053_g1,c50974_g1,c42488_g1
GO:0046434	organophosphate catabolic process	biological_process	0.99419	1	1	275	469	27618	c43225_g2
GO:0006399	tRNA metabolic process	biological_process	0.9944	1	1	275	416	27618	c93992_g1
GO:0015031	protein transport	biological_process	0.99505	1	5	275	1068	27618	c43034_g1,c43615_g2,c12539_g1,c23363_g1,c40676_g1
GO:0045184	establishment of protein localization	biological_process	0.99505	1	5	275	1068	27618	c23363_g1,c40676_g1,c43034_g1,c43615_g2,c12539_g1
GO:0044430	cytoskeletal part	cellular_component	0.99569	1	1	275	514	27618	c46829_g1
GO:1901605	alpha-amino acid metabolic process	biological_process	0.99642	1	8	275	1558	27618	c45515_g1,c49062_g1,c47531_g1,c16903_g1,c51628_g1,c45851_g1,c47332_g2,c40881_g1
GO:0034061	DNA polymerase activity	molecular_function	0.99748	1	2	275	982	27618	c50608_g1,c51700_g1
GO:0006996	organelle organization	biological_process	0.99827	1	2	275	779	27618	c38976_g1,c46829_g1
GO:0034660	ncRNA metabolic process	biological_process	0.99873	1	1	275	537	27618	c93992_g1
GO:0006520	cellular amino acid metabolic process	biological_process	0.99876	1	9	275	1807	27618	c47531_g1,c16903_g1,c45515_g1,c49062_g1,c40881_g1,c49043_g1,c47332_g2,c51628_g1,c45851_g1
GO:0016043	cellular component organization	biological_process	0.99927	1	5	275	1394	27618	c46355_g1,c38976_g1,c49272_g1,c51426_g1,c46829_g1
GO:0006260	DNA replication	biological_process	0.99943	1	3	275	1308	27618	c49668_g1,c50608_g1,c51700_g1
