# Supplementary material for: RNA-seq approach to analysis of gene expression profiles in dark green islands and light green tissues of Cucumber mosaic virus-infected Nicotiana tabacum
Source: PLoS One. 2017 May 10;12(5):e0175391. doi: 10.1371/journal.pone.0175391 (PMC5425015; doi:10.1371/journal.pone.0175391)
Supplement: S11 Data — (XLS) [file pone.0175391.s011.xls]

## Sheet: Data S11
GO_accession	Description	Term_type	Over_represented_pValue	Corrected_pValue	DEG_item	DEG_list	Bg_item	Bg_list	Gene_names
GO:0009765	photosynthesis, light harvesting	biological_process	3.53e-14	1.54e-10	8	156	16	27618	c44396_g1,c44343_g1,c48649_g2,c41377_g2,c44343_g2,c43253_g1,c48649_g1,c41377_g1
GO:0015979	photosynthesis	biological_process	5.14e-14	1.54e-10	22	156	431	27618	c41377_g1,c47191_g1,c48649_g1,c44343_g2,c20479_g1,c30481_g1,c38677_g1,c48649_g2,c19349_g1,c37871_g1,c41377_g2,c44343_g1,c45425_g1,c44396_g1,c46951_g1,c44468_g1,c44710_g2,c43253_g1,c42499_g1,c40548_g1,c42718_g1,c8676_g1
GO:0019684	photosynthesis, light reaction	biological_process	1.2e-12	2.39e-09	11	156	77	27618	c47191_g1,c41377_g1,c48649_g1,c19349_g1,c48649_g2,c41377_g2,c42718_g1,c44343_g2,c43253_g1,c44396_g1,c44343_g1
GO:0009521	photosystem	cellular_component	6.9e-07	0.0010355	10	156	217	27618	c8676_g1,c44396_g1,c42499_g1,c20479_g1,c44343_g2,c30481_g1,c42718_g1,c19349_g1,c44710_g2,c44468_g1
GO:0016630	protochlorophyllide reductase activity	molecular_function	1.1e-06	0.0013256	3	156	5	27618	c45425_g1,c38677_g1,c37871_g1
GO:0009522	photosystem I	cellular_component	1.42e-06	0.0014023	6	156	58	27618	c8676_g1,c44396_g1,c44710_g2,c44343_g2,c44468_g1,c42499_g1
GO:0044436	thylakoid part	cellular_component	1.64e-06	0.0014023	11	156	291	27618	c44468_g1,c44710_g2,c8676_g1,c41992_g1,c44396_g1,c42499_g1,c44343_g2,c20479_g1,c30481_g1,c42718_g1,c19349_g1
GO:0009579	thylakoid	cellular_component	2.11e-06	0.0015858	11	156	297	27618	c44710_g2,c44468_g1,c44343_g2,c30481_g1,c20479_g1,c42499_g1,c19349_g1,c42718_g1,c8676_g1,c44396_g1,c41992_g1
GO:0033014	tetrapyrrole biosynthetic process	biological_process	3.39e-06	0.002068	11	156	265	27618	c50306_g1,c52562_g1,c45513_g1,c48805_g2,c37871_g1,c40548_g1,c38677_g1,c46084_g2,c46951_g1,c45016_g1,c45425_g1
GO:0009507	chloroplast	cellular_component	3.44e-06	0.002068	16	156	604	27618	c43253_g1,c46084_g2,c44710_g2,c44343_g2,c30481_g1,c48649_g2,c41377_g2,c44343_g1,c41992_g1,c44396_g1,c46951_g1,c41377_g1,c49078_g1,c52562_g1,c39896_g1,c48649_g1
GO:0006779	porphyrin-containing compound biosynthetic process	biological_process	3.89e-06	0.0021247	10	156	211	27618	c45513_g1,c48805_g2,c52562_g1,c50306_g1,c46951_g1,c45425_g1,c37871_g1,c40548_g1,c38677_g1,c46084_g2
GO:0009536	plastid	cellular_component	4.81e-06	0.0024068	16	156	629	27618	c46084_g2,c43253_g1,c44710_g2,c44343_g1,c46951_g1,c41992_g1,c44396_g1,c44343_g2,c30481_g1,c41377_g2,c48649_g2,c39896_g1,c48649_g1,c52562_g1,c49078_g1,c41377_g1
GO:0006778	porphyrin-containing compound metabolic process	biological_process	5.73e-06	0.0025019	11	156	277	27618	c52562_g1,c50306_g1,c45513_g1,c48805_g2,c37871_g1,c40548_g1,c38677_g1,c46084_g2,c46951_g1,c45016_g1,c45425_g1
GO:0034357	photosynthetic membrane	cellular_component	5.83e-06	0.0025019	10	156	270	27618	c44468_g1,c44710_g2,c42718_g1,c19349_g1,c42499_g1,c44343_g2,c20479_g1,c30481_g1,c44396_g1,c8676_g1
GO:0016491	oxidoreductase activity	molecular_function	1.05e-05	0.004191	33	156	2543	27618	c50306_g1,c44221_g2,c93992_g1,c48805_g2,c51057_g1,c38677_g1,c45515_g1,c40104_g1,c37871_g1,c45425_g1,c15835_g1,c46951_g1,c47832_g9,c46666_g1,c44075_g1,c49565_g1,c40548_g1,c49191_g1,c44129_g3,c50608_g1,c47191_g1,c32491_g1,c39896_g1,c46090_g1,c33932_g2,c19349_g1,c40192_g1,c41992_g1,c39226_g1,c70186_g1,c39795_g1,c46069_g1,c50073_g1
GO:0004190	aspartic-type endopeptidase activity	molecular_function	1.24e-05	0.0043854	8	156	178	27618	c46725_g1,c31560_g2,c45955_g1,c45987_g1,c34896_g1,c52562_g1,c49053_g1,c46150_g2
GO:0070001	aspartic-type peptidase activity	molecular_function	1.24e-05	0.0043854	8	156	178	27618	c45955_g1,c31560_g2,c46725_g1,c34896_g1,c45987_g1,c46150_g2,c52562_g1,c49053_g1
GO:0033013	tetrapyrrole metabolic process	biological_process	1.74e-05	0.0056132	11	156	317	27618	c48805_g2,c45513_g1,c52562_g1,c50306_g1,c45425_g1,c45016_g1,c46951_g1,c38677_g1,c46084_g2,c40548_g1,c37871_g1
GO:0010309	acireductone dioxygenase [iron(II)-requiring] activity	molecular_function	1.78e-05	0.0056132	3	156	11	27618	c33932_g2,c32491_g1,c39795_g1
GO:0045735	nutrient reservoir activity	molecular_function	2.12e-05	0.0063605	4	156	33	27618	c33932_g1,c33932_g2,c32491_g1,c39795_g1
GO:0046148	pigment biosynthetic process	biological_process	2.24e-05	0.0064146	10	156	258	27618	c46951_g1,c45425_g1,c37871_g1,c40548_g1,c46084_g2,c38677_g1,c44075_g1,c48805_g2,c52562_g1,c50306_g1
GO:0019685	photosynthesis, dark reaction	biological_process	3.08e-05	0.0084151	3	156	13	27618	c45425_g1,c38677_g1,c37871_g1
GO:0006629	lipid metabolic process	biological_process	4.11e-05	0.01055	24	156	1497	27618	c44075_g1,c43260_g1,c43799_g1,c35594_g1,c31560_g2,c50608_g1,c40196_g1,c49453_g1,c14711_g1,c45650_g2,c50073_g1,c44546_g1,c50306_g1,c49053_g1,c44221_g2,c45955_g1,c48432_g1,c46951_g1,c31377_g1,c94209_g1,c46090_g1,c40104_g1,c50653_g1,c45420_g2
GO:0048046	apoplast	cellular_component	4.29e-05	0.01055	5	156	73	27618	c33932_g1,c47038_g2,c34896_g1,c32491_g1,c46809_g1
GO:0046982	protein heterodimerization activity	molecular_function	4.49e-05	0.01055	4	156	38	27618	c39373_g1,c47264_g1,c31167_g1,c39373_g2
GO:0015994	chlorophyll metabolic process	biological_process	4.57e-05	0.01055	9	156	232	27618	c37871_g1,c40548_g1,c46084_g2,c38677_g1,c46951_g1,c45016_g1,c45425_g1,c52562_g1,c45513_g1
GO:0009523	photosystem II	cellular_component	5.5e-05	0.01223	7	156	165	27618	c44710_g2,c30481_g1,c44343_g2,c20479_g1,c19349_g1,c42718_g1,c44396_g1
GO:0042440	pigment metabolic process	biological_process	8.13e-05	0.017435	10	156	302	27618	c50306_g1,c52562_g1,c48805_g2,c44075_g1,c46084_g2,c38677_g1,c40548_g1,c37871_g1,c45425_g1,c46951_g1
GO:0015995	chlorophyll biosynthetic process	biological_process	0.00010347	0.020437	7	156	146	27618	c46951_g1,c45425_g1,c37871_g1,c40548_g1,c38677_g1,c52562_g1,c46084_g2
GO:0000786	nucleosome	cellular_component	0.00010552	0.020437	4	156	47	27618	c39373_g1,c31167_g1,c39373_g2,c47264_g1
GO:0032993	protein-DNA complex	cellular_component	0.00010552	0.020437	4	156	47	27618	c47264_g1,c31167_g1,c39373_g2,c39373_g1
GO:0006334	nucleosome assembly	biological_process	0.00019702	0.034792	4	156	54	27618	c39373_g2,c31167_g1,c47264_g1,c39373_g1
GO:0031497	chromatin assembly	biological_process	0.00019702	0.034792	4	156	54	27618	c39373_g1,c31167_g1,c39373_g2,c47264_g1
GO:0034728	nucleosome organization	biological_process	0.00019702	0.034792	4	156	54	27618	c39373_g1,c31167_g1,c39373_g2,c47264_g1
GO:0006091	generation of precursor metabolites and energy	biological_process	0.00020543	0.03524	14	156	783	27618	c41377_g2,c42718_g1,c19349_g1,c48649_g2,c43253_g1,c44343_g2,c44396_g1,c44343_g1,c70186_g1,c47191_g1,c49078_g1,c41377_g1,c48649_g1,c51057_g1
GO:0055114	oxidation-reduction process	biological_process	0.00022016	0.036717	30	156	2591	27618	c46090_g1,c33932_g2,c38677_g1,c37871_g1,c45515_g1,c19349_g1,c40104_g1,c45425_g1,c41992_g1,c46951_g1,c40192_g1,c44221_g2,c50306_g1,c49078_g1,c93992_g1,c32491_g1,c48805_g2,c39896_g1,c51057_g1,c49191_g1,c40548_g1,c49565_g1,c50608_g1,c39226_g1,c47832_g9,c46666_g1,c70186_g1,c39795_g1,c46069_g1,c44075_g1
GO:0016717	oxidoreductase activity, acting on paired donors, with oxidation of a pair of donors resulting in the reduction of molecular oxygen to two molecules of water	molecular_function	0.00023595	0.03728	3	156	21	27618	c40104_g1,c44221_g2,c46090_g1
GO:0016705	oxidoreductase activity, acting on paired donors, with incorporation or reduction of molecular oxygen	molecular_function	0.00030261	0.045857	11	156	546	27618	c40192_g1,c46951_g1,c40548_g1,c19349_g1,c40104_g1,c46090_g1,c44075_g1,c46069_g1,c93992_g1,c47832_g9,c44221_g2
GO:0016628	oxidoreductase activity, acting on the CH-CH group of donors, NAD or NADP as acceptor	molecular_function	0.00030551	0.045857	6	156	140	27618	c46951_g1,c45425_g1,c48805_g2,c37871_g1,c38677_g1,c50306_g1
GO:0006333	chromatin assembly or disassembly	biological_process	0.00035627	0.052172	4	156	61	27618	c39373_g1,c47264_g1,c31167_g1,c39373_g2
GO:0009534	chloroplast thylakoid	cellular_component	0.00044172	0.060773	4	156	56	27618	c44343_g2,c30481_g1,c44396_g1,c41992_g1
GO:0031976	plastid thylakoid	cellular_component	0.00044172	0.060773	4	156	56	27618	c44343_g2,c30481_g1,c44396_g1,c41992_g1
GO:0009835	fruit ripening	biological_process	0.00045549	0.060773	2	156	5	27618	c46809_g1,c46355_g1
GO:0071695	anatomical structure maturation	biological_process	0.00045549	0.060773	2	156	5	27618	c46355_g1,c46809_g1
GO:0008152	metabolic process	biological_process	0.0005027	0.065613	114	156	16188	27618	c45987_g1,c49565_g1,c49191_g1,c47949_g1,c31560_g2,c50608_g1,c48743_g2,c40951_g1,c47832_g9,c46355_g1,c53149_g1,c46666_g1,c40587_g1,c77776_g1,c44343_g2,c20479_g1,c38677_g1,c40104_g1,c48649_g2,c37871_g1,c45425_g1,c15835_g1,c50163_g3,c46951_g1,c49078_g1,c47340_g1,c37187_g1,c49053_g1,c44221_g2,c93992_g1,c42990_g3,c43253_g1,c14711_g1,c46084_g2,c25830_g1,c43990_g1,c49527_g4,c70186_g1,c43799_g1,c33812_g1…
GO:0006782	protoporphyrinogen IX biosynthetic process	biological_process	0.0005285	0.066107	2	156	5	27618	c46084_g2,c50306_g1
GO:0046501	protoporphyrinogen IX metabolic process	biological_process	0.0005285	0.066107	2	156	5	27618	c50306_g1,c46084_g2
GO:0080009	mRNA methylation	biological_process	0.00059815	0.073291	2	156	5	27618	c77776_g1,c35594_g1
GO:0051188	cofactor biosynthetic process	biological_process	0.00063789	0.076598	12	156	595	27618	c46951_g1,c48432_g1,c45425_g1,c37871_g1,c40548_g1,c38677_g1,c46084_g2,c45513_g1,c51057_g1,c48805_g2,c52562_g1,c50306_g1
GO:0031984	organelle subcompartment	cellular_component	0.00071656	0.084357	4	156	63	27618	c44343_g2,c30481_g1,c41992_g1,c44396_g1
GO:0047800	cysteamine dioxygenase activity	molecular_function	0.001156	0.13347	2	156	10	27618	c32491_g1,c39795_g1
GO:0016556	mRNA modification	biological_process	0.0013301	0.15068	2	156	7	27618	c35594_g1,c77776_g1
GO:0009654	oxygen evolving complex	cellular_component	0.0014957	0.1663	3	156	37	27618	c42718_g1,c44710_g2,c30481_g1
GO:0065004	protein-DNA complex assembly	biological_process	0.0015784	0.16923	4	156	88	27618	c47264_g1,c39373_g2,c31167_g1,c39373_g1
GO:0071824	protein-DNA complex subunit organization	biological_process	0.0015784	0.16923	4	156	88	27618	c47264_g1,c31167_g1,c39373_g2,c39373_g1
GO:0016765	transferase activity, transferring alkyl or aryl (other than methyl) groups	molecular_function	0.0016623	0.17473	5	156	140	27618	c48743_g2,c45016_g1,c46150_g2,c94009_g1,c48221_g1
GO:0051186	cofactor metabolic process	biological_process	0.0016879	0.17473	14	156	862	27618	c37871_g1,c40548_g1,c38677_g1,c46084_g2,c46951_g1,c50608_g1,c48432_g1,c45016_g1,c45425_g1,c52562_g1,c50306_g1,c51057_g1,c45513_g1,c48805_g2
GO:0042651	thylakoid membrane	cellular_component	0.001739	0.17697	4	156	80	27618	c44710_g2,c30481_g1,c44343_g2,c44396_g1
GO:0010333	terpene synthase activity	molecular_function	0.0020507	0.20521	3	156	47	27618	c52380_g1,c47340_g1,c47698_g1
GO:0044710	single-organism metabolic process	biological_process	0.0021204	0.20539	56	156	6547	27618	c48432_g1,c40192_g1,c31377_g1,c41992_g1,c50653_g1,c19349_g1,c45420_g2,c33932_g2,c94209_g1,c46090_g1,c39896_g1,c44546_g1,c32491_g1,c49527_g4,c35594_g1,c25830_g1,c50073_g1,c45650_g2,c14711_g1,c49453_g1,c46084_g2,c42990_g2,c46069_g1,c39795_g1,c70186_g1,c43799_g1,c43260_g1,c39226_g1,c15835_g1,c46951_g1,c45955_g1,c45425_g1,c45515_g1,c40104_g1,c37871_g1,c94009_g1,c48221_g1,c38677_g1,c51057_g1,c48805_g2…
GO:0007568	aging	biological_process	0.0021209	0.20539	2	156	10	27618	c46809_g1,c46355_g1
GO:0008174	mRNA methyltransferase activity	molecular_function	0.0023328	0.22232	2	156	11	27618	c77776_g1,c35594_g1
GO:0016627	oxidoreductase activity, acting on the CH-CH group of donors	molecular_function	0.0023737	0.22268	6	156	209	27618	c45425_g1,c48805_g2,c46951_g1,c38677_g1,c50306_g1,c37871_g1
GO:0016020	membrane	cellular_component	0.0025253	0.2318	55	156	6402	27618	c42576_g1,c50397_g1,c19349_g1,c41377_g2,c45420_g2,c39373_g1,c30481_g1,c46090_g1,c48432_g1,c5725_g1,c32670_g1,c44396_g1,c47294_g2,c49629_g1,c41377_g1,c39196_g1,c48865_g1,c42002_g2,c41732_g1,c44546_g1,c32670_g2,c25830_g1,c49453_g1,c43253_g1,c51066_g1,c30809_g1,c35594_g1,c70186_g1,c44710_g2,c39569_g1,c42002_g1,c45094_g4,c47420_g1,c43162_g1,c40104_g1,c48649_g2,c48221_g1,c44343_g2,c20479_g1,c45398_g1,…
GO:0019898	extrinsic to membrane	cellular_component	0.0025481	0.2318	4	156	92	27618	c5725_g1,c44710_g2,c30481_g1,c42718_g1
GO:0006323	DNA packaging	biological_process	0.0026197	0.23476	4	156	104	27618	c39373_g1,c31167_g1,c39373_g2,c47264_g1
GO:0016168	chlorophyll binding	molecular_function	0.0032346	0.28559	2	156	11	27618	c44396_g1,c44343_g2
GO:0016838	carbon-oxygen lyase activity, acting on phosphates	molecular_function	0.003318	0.28872	3	156	53	27618	c47340_g1,c47698_g1,c52380_g1
GO:0019028	viral capsid	cellular_component	0.0039855	0.34184	7	156	308	27618	c43350_g1,c44100_g1,c48912_g1,c34404_g1,c39911_g2,c39766_g1,c41377_g1
GO:0021700	developmental maturation	biological_process	0.0041206	0.34845	2	156	17	27618	c46355_g1,c46809_g1
GO:0009535	chloroplast thylakoid membrane	cellular_component	0.004256	0.35004	3	156	52	27618	c44396_g1,c44343_g2,c30481_g1
GO:0055035	plastid thylakoid membrane	cellular_component	0.004256	0.35004	3	156	52	27618	c44396_g1,c30481_g1,c44343_g2
GO:0019867	outer membrane	cellular_component	0.0054146	0.43931	5	156	176	27618	c48432_g1,c45094_g4,c45420_g2,c41377_g1,c52562_g1
GO:0055036	virion membrane	cellular_component	0.0055937	0.44779	2	156	19	27618	c41377_g1,c25830_g1
GO:0009538	photosystem I reaction center	cellular_component	0.0056767	0.44846	2	156	21	27618	c44468_g1,c8676_g1
GO:0072593	reactive oxygen species metabolic process	biological_process	0.0059349	0.46258	2	156	22	27618	c39896_g1,c39226_g1
GO:0016702	oxidoreductase activity, acting on single donors with incorporation of molecular oxygen, incorporation of two atoms of oxygen	molecular_function	0.0060096	0.46258	3	156	61	27618	c32491_g1,c39795_g1,c33932_g2
GO:0019530	taurine metabolic process	biological_process	0.0060963	0.46332	2	156	21	27618	c32491_g1,c39795_g1
GO:0033691	sialic acid binding	molecular_function	0.0066407	0.49839	1	156	1	27618	c44710_g2
GO:0051213	dioxygenase activity	molecular_function	0.0067752	0.5022	5	156	193	27618	c33932_g2,c32491_g1,c39795_g1,c93992_g1,c46069_g1
GO:0018298	protein-chromophore linkage	biological_process	0.0073258	0.50934	2	156	21	27618	c44396_g1,c44343_g2
GO:0008191	metalloendopeptidase inhibitor activity	molecular_function	0.0079003	0.50934	1	156	2	27618	c33812_g1
GO:0010576	metalloenzyme regulator activity	molecular_function	0.0079003	0.50934	1	156	2	27618	c33812_g1
GO:0048551	metalloenzyme inhibitor activity	molecular_function	0.0079003	0.50934	1	156	2	27618	c33812_g1
GO:0018160	peptidyl-pyrromethane cofactor linkage	biological_process	0.0079982	0.50934	1	156	1	27618	c45016_g1
GO:0018198	peptidyl-cysteine modification	biological_process	0.0079982	0.50934	1	156	1	27618	c45016_g1
GO:0006783	heme biosynthetic process	biological_process	0.0082405	0.50934	3	156	54	27618	c50306_g1,c46084_g2,c48805_g2
GO:0005975	carbohydrate metabolic process	biological_process	0.0082423	0.50934	20	156	1796	27618	c47843_g1,c51490_g1,c46355_g1,c47420_g1,c49453_g1,c49565_g1,c47949_g1,c40196_g1,c49078_g1,c50306_g1,c48805_g2,c46788_g1,c47038_g2,c38677_g1,c94209_g1,c50653_g1,c37871_g1,c45425_g1,c15835_g1,c48432_g1
GO:0048529	magnesium-protoporphyrin IX monomethyl ester (oxidative) cyclase activity	molecular_function	0.0082679	0.50934	1	156	1	27618	c40548_g1
GO:0006775	fat-soluble vitamin metabolic process	biological_process	0.008344	0.50934	1	156	1	27618	c46951_g1
GO:0010189	vitamin E biosynthetic process	biological_process	0.008344	0.50934	1	156	1	27618	c46951_g1
GO:0033385	geranylgeranyl diphosphate metabolic process	biological_process	0.008344	0.50934	1	156	1	27618	c46951_g1
GO:0033519	phytyl diphosphate metabolic process	biological_process	0.008344	0.50934	1	156	1	27618	c46951_g1
GO:0033521	phytyl diphosphate biosynthetic process	biological_process	0.008344	0.50934	1	156	1	27618	c46951_g1
GO:0042360	vitamin E metabolic process	biological_process	0.008344	0.50934	1	156	1	27618	c46951_g1
GO:0042362	fat-soluble vitamin biosynthetic process	biological_process	0.008344	0.50934	1	156	1	27618	c46951_g1
GO:0016798	hydrolase activity, acting on glycosyl bonds	molecular_function	0.0083802	0.50934	9	156	576	27618	c50653_g1,c49565_g1,c47038_g2,c47949_g1,c46355_g1,c51490_g1,c47843_g1,c44075_g1,c46788_g1
GO:0009827	plant-type cell wall modification	biological_process	0.0085009	0.50934	1	156	1	27618	c46355_g1
GO:0009829	cell wall modification involved in fruit ripening	biological_process	0.0085009	0.50934	1	156	1	27618	c46355_g1
GO:0004175	endopeptidase activity	molecular_function	0.0086531	0.50934	10	156	668	27618	c45987_g1,c34896_g1,c43990_g1,c45955_g1,c46725_g1,c31560_g2,c41377_g1,c49053_g1,c52562_g1,c46150_g2
GO:0008654	phospholipid biosynthetic process	biological_process	0.0090117	0.5253	4	156	123	27618	c48432_g1,c31377_g1,c46951_g1,c35594_g1
GO:0030312	external encapsulating structure	cellular_component	0.0094345	0.54332	5	156	236	27618	c35705_g1,c48432_g1,c47038_g2,c34896_g1,c46809_g1
GO:0044255	cellular lipid metabolic process	biological_process	0.0095017	0.54332	15	156	1155	27618	c35594_g1,c50608_g1,c40196_g1,c48432_g1,c31377_g1,c46951_g1,c49453_g1,c94209_g1,c50653_g1,c40104_g1,c50073_g1,c45650_g2,c44075_g1,c50306_g1,c44221_g2
GO:0001510	RNA methylation	biological_process	0.0098111	0.55571	3	156	59	27618	c93992_g1,c77776_g1,c35594_g1
GO:0097367	carbohydrate derivative binding	molecular_function	0.010254	0.57538	2	156	28	27618	c46725_g1,c44710_g2
GO:0043565	sequence-specific DNA binding	molecular_function	0.010856	0.6035	9	156	582	27618	c37949_g1,c40185_g2,c42261_g1,c31167_g1,c39373_g2,c47264_g1,c39373_g1,c40185_g1,c44100_g1
GO:0030955	potassium ion binding	molecular_function	0.011985	0.65416	2	156	28	27618	c39373_g1,c49629_g1
GO:0031420	alkali metal ion binding	molecular_function	0.011985	0.65416	2	156	28	27618	c49629_g1,c39373_g1
GO:0008610	lipid biosynthetic process	biological_process	0.012726	0.68833	12	156	862	27618	c44075_g1,c44221_g2,c50306_g1,c46951_g1,c31377_g1,c48432_g1,c50608_g1,c35594_g1,c45650_g2,c50073_g1,c40104_g1,c49453_g1
GO:0042168	heme metabolic process	biological_process	0.012865	0.68963	3	156	64	27618	c50306_g1,c46084_g2,c48805_g2
GO:0046906	tetrapyrrole binding	molecular_function	0.013419	0.71297	7	156	473	27618	c70186_g1,c19349_g1,c47832_g9,c39226_g1,c44343_g2,c41992_g1,c44396_g1
GO:0044723	single-organism carbohydrate metabolic process	biological_process	0.01424	0.74998	15	156	1262	27618	c48805_g2,c50306_g1,c47843_g1,c49078_g1,c46355_g1,c45425_g1,c40196_g1,c48432_g1,c15835_g1,c38677_g1,c94209_g1,c49453_g1,c37871_g1,c50653_g1,c49565_g1
GO:0002128	tRNA nucleoside ribose methylation	biological_process	0.014437	0.75371	1	156	2	27618	c93992_g1
GO:0006325	chromatin organization	biological_process	0.014933	0.7729	4	156	154	27618	c39373_g2,c31167_g1,c47264_g1,c39373_g1
GO:0030145	manganese ion binding	molecular_function	0.015375	0.78704	2	156	34	27618	c32491_g1,c33932_g1
GO:0000413	protein peptidyl-prolyl isomerization	biological_process	0.015468	0.78704	2	156	30	27618	c43350_g1,c40587_g1
GO:0004601	peroxidase activity	molecular_function	0.016382	0.80572	3	156	105	27618	c40192_g1,c41992_g1,c39226_g1
GO:0006804	peroxidase reaction	biological_process	0.016382	0.80572	3	156	105	27618	c39226_g1,c40192_g1,c41992_g1
GO:0016684	oxidoreductase activity, acting on peroxide as acceptor	molecular_function	0.016382	0.80572	3	156	105	27618	c41992_g1,c40192_g1,c39226_g1
GO:0016209	antioxidant activity	molecular_function	0.01656	0.80572	4	156	176	27618	c39896_g1,c41992_g1,c40192_g1,c39226_g1
GO:0071103	DNA conformation change	biological_process	0.016612	0.80572	4	156	173	27618	c39373_g1,c47264_g1,c39373_g2,c31167_g1
GO:0045550	geranylgeranyl reductase activity	molecular_function	0.01664	0.80572	1	156	2	27618	c46951_g1
GO:0045017	glycerolipid biosynthetic process	biological_process	0.017062	0.81954	3	156	82	27618	c45650_g2,c35594_g1,c31377_g1
GO:0016869	intramolecular transferase activity, transferring amino groups	molecular_function	0.017385	0.8219	1	156	2	27618	c46084_g2
GO:0042286	glutamate-1-semialdehyde 2,1-aminomutase activity	molecular_function	0.017385	0.8219	1	156	2	27618	c46084_g2
GO:0044423	virion part	cellular_component	0.01766	0.82838	8	156	522	27618	c34404_g1,c39766_g1,c25830_g1,c44100_g1,c48912_g1,c39911_g2,c41377_g1,c43350_g1
GO:0009664	plant-type cell wall organization	biological_process	0.018131	0.84385	2	156	39	27618	c46150_g2,c46355_g1
GO:0000128	flocculation	biological_process	0.018484	0.85367	1	156	3	27618	c47420_g1
GO:0031226	intrinsic to plasma membrane	cellular_component	0.019293	0.88179	3	156	95	27618	c39373_g1,c49629_g1,c42576_g1
GO:0016835	carbon-oxygen lyase activity	molecular_function	0.019386	0.88179	4	156	167	27618	c47340_g1,c47698_g1,c44075_g1,c52380_g1
GO:0009543	chloroplast thylakoid lumen	cellular_component	0.019752	0.885	1	156	3	27618	c41992_g1
GO:0031978	plastid thylakoid lumen	cellular_component	0.019752	0.885	1	156	3	27618	c41992_g1
GO:0050364	tryptophan dimethylallyltransferase activity	molecular_function	0.021	0.91678	1	156	3	27618	c46150_g2
GO:0018193	peptidyl-amino acid modification	biological_process	0.021344	0.91678	3	156	99	27618	c45016_g1,c43350_g1,c40587_g1
GO:0030246	carbohydrate binding	molecular_function	0.021613	0.91678	5	156	236	27618	c50653_g1,c51490_g1,c94209_g1,c40196_g1,c50163_g3
GO:0016701	oxidoreductase activity, acting on single donors with incorporation of molecular oxygen	molecular_function	0.02171	0.91678	3	156	94	27618	c33932_g2,c39795_g1,c32491_g1
GO:0018208	peptidyl-proline modification	biological_process	0.02173	0.91678	2	156	36	27618	c43350_g1,c40587_g1
GO:0005249	voltage-gated potassium channel activity	molecular_function	0.021731	0.91678	2	156	44	27618	c39373_g1,c49629_g1
GO:0008076	voltage-gated potassium channel complex	cellular_component	0.021731	0.91678	2	156	44	27618	c49629_g1,c39373_g1
GO:0034705	potassium channel complex	cellular_component	0.021731	0.91678	2	156	44	27618	c49629_g1,c39373_g1
GO:0071669	plant-type cell wall organization or biogenesis	biological_process	0.021843	0.91678	2	156	43	27618	c46355_g1,c46150_g2
GO:0008299	isoprenoid biosynthetic process	biological_process	0.021988	0.91678	4	156	153	27618	c46951_g1,c44075_g1,c50608_g1,c50073_g1
GO:0004592	pantoate-beta-alanine ligase activity	molecular_function	0.023165	0.95918	1	156	3	27618	c48432_g1
GO:0010154	fruit development	biological_process	0.023398	0.9622	2	156	42	27618	c46809_g1,c46355_g1
GO:0030667	secretory granule membrane	cellular_component	0.025821	1	1	156	4	27618	c49611_g1
GO:0006720	isoprenoid metabolic process	biological_process	0.026177	1	4	156	162	27618	c50608_g1,c44075_g1,c46951_g1,c50073_g1
GO:0004512	inositol-3-phosphate synthase activity	molecular_function	0.026339	1	1	156	4	27618	c48432_g1
GO:0006118	electron transport	biological_process	0.027665	1	8	156	630	27618	c47191_g1,c70186_g1,c47832_g9,c51057_g1,c49565_g1,c45515_g1,c19349_g1,c44129_g3
GO:0008201	heparin binding	molecular_function	0.027756	1	1	156	5	27618	c46725_g1
GO:0015288	porin activity	molecular_function	0.027929	1	1	156	5	27618	c48432_g1
GO:0022829	wide pore channel activity	molecular_function	0.027929	1	1	156	5	27618	c48432_g1
GO:0019012	virion	cellular_component	0.028464	1	8	156	573	27618	c41377_g1,c39911_g2,c43350_g1,c34404_g1,c25830_g1,c39766_g1,c48912_g1,c44100_g1
GO:0010951	negative regulation of endopeptidase activity	biological_process	0.028531	1	1	156	5	27618	c33812_g1
GO:0016682	oxidoreductase activity, acting on diphenols and related substances as donors, oxygen as acceptor	molecular_function	0.028823	1	2	156	47	27618	c45515_g1,c49565_g1
GO:0048037	cofactor binding	molecular_function	0.028901	1	10	156	777	27618	c50608_g1,c46951_g1,c38677_g1,c46084_g2,c49191_g1,c50073_g1,c48805_g2,c44075_g1,c50306_g1,c47191_g1
GO:0004418	hydroxymethylbilane synthase activity	molecular_function	0.030521	1	1	156	5	27618	c45016_g1
GO:0034614	cellular response to reactive oxygen species	biological_process	0.030571	1	1	156	6	27618	c39226_g1
GO:0042744	hydrogen peroxide catabolic process	biological_process	0.030571	1	1	156	6	27618	c39226_g1
GO:0070301	cellular response to hydrogen peroxide	biological_process	0.030571	1	1	156	6	27618	c39226_g1
GO:0008878	glucose-1-phosphate adenylyltransferase activity	molecular_function	0.031599	1	1	156	5	27618	c49078_g1
GO:0022843	voltage-gated cation channel activity	molecular_function	0.032075	1	2	156	53	27618	c39373_g1,c49629_g1
GO:0070011	peptidase activity, acting on L-amino acid peptides	molecular_function	0.032183	1	11	156	924	27618	c41377_g1,c49053_g1,c52562_g1,c46150_g2,c43990_g1,c45955_g1,c31560_g2,c46725_g1,c47038_g2,c45987_g1,c34896_g1
GO:0042743	hydrogen peroxide metabolic process	biological_process	0.03239	1	1	156	7	27618	c39226_g1
GO:0031977	thylakoid lumen	cellular_component	0.032422	1	1	156	6	27618	c41992_g1
GO:0046983	protein dimerization activity	molecular_function	0.033356	1	7	156	496	27618	c39373_g1,c47191_g1,c48741_g1,c47264_g1,c39373_g2,c31167_g1,c45436_g1
GO:0019354	siroheme biosynthetic process	biological_process	0.03351	1	2	156	37	27618	c50306_g1,c48805_g2
GO:0043115	precorrin-2 dehydrogenase activity	molecular_function	0.03351	1	2	156	37	27618	c48805_g2,c50306_g1
GO:0046156	siroheme metabolic process	biological_process	0.03351	1	2	156	37	27618	c48805_g2,c50306_g1
GO:0006021	inositol biosynthetic process	biological_process	0.033606	1	1	156	5	27618	c48432_g1
GO:0004853	uroporphyrinogen decarboxylase activity	molecular_function	0.034522	1	1	156	6	27618	c45513_g1
GO:0003755	peptidyl-prolyl cis-trans isomerase activity	molecular_function	0.035593	1	2	156	44	27618	c40587_g1,c43350_g1
GO:0016859	cis-trans isomerase activity	molecular_function	0.035593	1	2	156	44	27618	c43350_g1,c40587_g1
GO:1901681	sulfur compound binding	molecular_function	0.035618	1	2	156	47	27618	c46725_g1,c50073_g1
GO:0006979	response to oxidative stress	biological_process	0.037052	1	3	156	135	27618	c40192_g1,c41992_g1,c39226_g1
GO:0008173	RNA methyltransferase activity	molecular_function	0.037597	1	3	156	108	27618	c93992_g1,c35594_g1,c77776_g1
GO:0050662	coenzyme binding	molecular_function	0.037607	1	8	156	590	27618	c46951_g1,c50608_g1,c49191_g1,c50073_g1,c38677_g1,c44075_g1,c47191_g1,c50306_g1
GO:0043169	cation binding	molecular_function	0.037948	1	33	156	4093	27618	c48805_g2,c52380_g1,c48649_g1,c49078_g1,c47340_g1,c44343_g2,c41755_g1,c49611_g1,c33932_g1,c47832_g9,c46666_g1,c47698_g1,c45987_g1,c49565_g1,c40548_g1,c42718_g1,c39896_g1,c46788_g1,c34322_g1,c49629_g1,c47191_g1,c32491_g1,c44396_g1,c30481_g1,c50653_g1,c19349_g1,c39373_g1,c44710_g2,c39226_g1,c70186_g1,c49527_g4,c49453_g1,c50073_g1
GO:0005845	mRNA cap binding complex	cellular_component	0.03815	1	1	156	8	27618	c37187_g1
GO:0034518	RNA cap binding complex	cellular_component	0.03815	1	1	156	8	27618	c37187_g1
GO:0018065	protein-cofactor linkage	biological_process	0.04026	1	1	156	6	27618	c45016_g1
GO:0016616	oxidoreductase activity, acting on the CH-OH group of donors, NAD or NADP as acceptor	molecular_function	0.040944	1	6	156	401	27618	c48805_g2,c50608_g1,c15835_g1,c46951_g1,c50306_g1,c49191_g1
GO:0005539	glycosaminoglycan binding	molecular_function	0.041006	1	1	156	7	27618	c46725_g1
GO:0004553	hydrolase activity, hydrolyzing O-glycosyl compounds	molecular_function	0.041494	1	7	156	533	27618	c46788_g1,c47949_g1,c50653_g1,c46355_g1,c51490_g1,c47843_g1,c47038_g2
GO:0034702	ion channel complex	cellular_component	0.041581	1	2	156	60	27618	c39373_g1,c49629_g1
GO:0034703	cation channel complex	cellular_component	0.041581	1	2	156	60	27618	c49629_g1,c39373_g1
GO:0015205	nucleobase transmembrane transporter activity	molecular_function	0.041653	1	1	156	5	27618	c44546_g1
GO:0044425	membrane part	cellular_component	0.042601	1	34	156	4178	27618	c49629_g1,c39196_g1,c42002_g2,c48865_g1,c41732_g1,c50397_g1,c19349_g1,c42576_g1,c39373_g1,c30481_g1,c5725_g1,c44396_g1,c47294_g2,c70186_g1,c44710_g2,c39569_g1,c43162_g1,c47420_g1,c32670_g2,c30809_g1,c35594_g1,c37187_g1,c44221_g2,c39249_g1,c40104_g1,c48221_g1,c20479_g1,c44343_g2,c45398_g1,c44468_g1,c42718_g1,c42499_g1,c50608_g1,c8676_g1
GO:0044444	cytoplasmic part	cellular_component	0.04308	1	29	156	3581	27618	c35594_g1,c40951_g1,c43253_g1,c46084_g2,c45094_g4,c44710_g2,c49611_g1,c70186_g1,c44343_g1,c50163_g3,c46951_g1,c44396_g1,c41992_g1,c30481_g1,c37536_g1,c44343_g2,c48649_g2,c41377_g2,c39249_g1,c39896_g1,c42990_g3,c51057_g1,c48649_g1,c41377_g1,c49078_g1,c52562_g1,c44221_g2,c47191_g1,c34322_g2
GO:0004420	hydroxymethylglutaryl-CoA reductase (NADPH) activity	molecular_function	0.0434	1	1	156	6	27618	c50608_g1
GO:0006749	glutathione metabolic process	biological_process	0.04397	1	2	156	54	27618	c40192_g1,c94009_g1
GO:0080019	fatty-acyl-CoA reductase (alcohol-forming) activity	molecular_function	0.044903	1	1	156	8	27618	c15835_g1
GO:0004364	glutathione transferase activity	molecular_function	0.045167	1	1	156	11	27618	c94009_g1
GO:0006803	glutathione conjugation reaction	biological_process	0.045167	1	1	156	11	27618	c94009_g1
GO:0008447	L-ascorbate oxidase activity	molecular_function	0.045191	1	1	156	6	27618	c49565_g1
GO:0016903	oxidoreductase activity, acting on the aldehyde or oxo group of donors	molecular_function	0.04591	1	3	156	131	27618	c15835_g1,c50306_g1,c50073_g1
GO:0015851	nucleobase transport	biological_process	0.045934	1	1	156	6	27618	c44546_g1
GO:0030141	secretory granule	cellular_component	0.045985	1	1	156	8	27618	c49611_g1
GO:0019835	cytolysis	biological_process	0.04755	1	1	156	10	27618	c52562_g1
GO:0004602	glutathione peroxidase activity	molecular_function	0.051059	1	1	156	8	27618	c40192_g1
GO:0010466	negative regulation of peptidase activity	biological_process	0.051172	1	1	156	10	27618	c33812_g1
GO:0005267	potassium channel activity	molecular_function	0.051492	1	2	156	65	27618	c49629_g1,c39373_g1
GO:0004616	phosphogluconate dehydrogenase (decarboxylating) activity	molecular_function	0.052631	1	2	156	50	27618	c50306_g1,c48805_g2
GO:0019521	D-gluconate metabolic process	biological_process	0.052631	1	2	156	50	27618	c50306_g1,c48805_g2
GO:0005737	cytoplasm	cellular_component	0.053155	1	34	156	4378	27618	c43253_g1,c46084_g2,c35594_g1,c44710_g2,c70186_g1,c45094_g4,c30481_g1,c41377_g2,c5725_g1,c48432_g1,c44396_g1,c41992_g1,c41377_g1,c47191_g1,c34322_g2,c39896_g1,c40951_g1,c49611_g1,c38029_g1,c44343_g2,c37536_g1,c12625_g1,c48649_g2,c44343_g1,c50163_g3,c46951_g1,c49078_g1,c52562_g1,c44221_g2,c93992_g1,c39249_g1,c42990_g3,c51057_g1,c48649_g1
GO:0016114	terpenoid biosynthetic process	biological_process	0.054236	1	3	156	123	27618	c50073_g1,c44075_g1,c46951_g1
GO:0006636	unsaturated fatty acid biosynthetic process	biological_process	0.054663	1	1	156	8	27618	c44221_g2
GO:0006633	fatty acid biosynthetic process	biological_process	0.054666	1	4	156	233	27618	c50306_g1,c44221_g2,c40104_g1,c46951_g1
GO:0016614	oxidoreductase activity, acting on CH-OH group of donors	molecular_function	0.05506	1	6	156	443	27618	c49191_g1,c50306_g1,c46951_g1,c15835_g1,c50608_g1,c48805_g2
GO:0051346	negative regulation of hydrolase activity	biological_process	0.056082	1	1	156	11	27618	c33812_g1
GO:0006658	phosphatidylserine metabolic process	biological_process	0.056874	1	1	156	9	27618	c31377_g1
GO:0006659	phosphatidylserine biosynthetic process	biological_process	0.056874	1	1	156	9	27618	c31377_g1
GO:0042600	chorion	cellular_component	0.056916	1	1	156	12	27618	c35705_g1
GO:0019252	starch biosynthetic process	biological_process	0.057048	1	1	156	8	27618	c49078_g1
GO:0006352	DNA-dependent transcription, initiation	biological_process	0.057198	1	3	156	143	27618	c37949_g1,c41755_g1,c42261_g1
GO:0009690	cytokinin metabolic process	biological_process	0.057577	1	1	156	10	27618	c49191_g1
GO:0019139	cytokinin dehydrogenase activity	molecular_function	0.057577	1	1	156	10	27618	c49191_g1
GO:0006575	cellular modified amino acid metabolic process	biological_process	0.058206	1	5	156	316	27618	c94009_g1,c50306_g1,c31377_g1,c40192_g1,c48432_g1
GO:0030488	tRNA methylation	biological_process	0.058619	1	1	156	8	27618	c93992_g1
GO:0019520	aldonic acid metabolic process	biological_process	0.058754	1	2	156	54	27618	c50306_g1,c48805_g2
GO:0006721	terpenoid metabolic process	biological_process	0.059044	1	3	156	128	27618	c46951_g1,c44075_g1,c50073_g1
GO:0046658	anchored to plasma membrane	cellular_component	0.059826	1	1	156	8	27618	c42576_g1
GO:0030259	lipid glycosylation	biological_process	0.060778	1	2	156	61	27618	c40196_g1,c94209_g1
GO:0016108	tetraterpenoid metabolic process	biological_process	0.060927	1	2	156	53	27618	c44075_g1,c46951_g1
GO:0016109	tetraterpenoid biosynthetic process	biological_process	0.060927	1	2	156	53	27618	c46951_g1,c44075_g1
GO:0016116	carotenoid metabolic process	biological_process	0.060927	1	2	156	53	27618	c46951_g1,c44075_g1
GO:0016117	carotenoid biosynthetic process	biological_process	0.060927	1	2	156	53	27618	c44075_g1,c46951_g1
GO:0008233	peptidase activity	molecular_function	0.061521	1	11	156	1047	27618	c34896_g1,c47038_g2,c45987_g1,c45955_g1,c43990_g1,c31560_g2,c46725_g1,c46150_g2,c41377_g1,c49053_g1,c52562_g1
GO:0004144	diacylglycerol O-acyltransferase activity	molecular_function	0.061982	1	1	156	11	27618	c45650_g2
GO:0009279	cell outer membrane	cellular_component	0.062045	1	1	156	12	27618	c48432_g1
GO:0052548	regulation of endopeptidase activity	biological_process	0.062221	1	1	156	15	27618	c33812_g1
GO:0044434	chloroplast part	cellular_component	0.062794	1	5	156	293	27618	c44343_g2,c30481_g1,c52562_g1,c41992_g1,c44396_g1
GO:0042542	response to hydrogen peroxide	biological_process	0.063588	1	1	156	10	27618	c39226_g1
GO:0044435	plastid part	cellular_component	0.063694	1	5	156	294	27618	c52562_g1,c30481_g1,c44343_g2,c41992_g1,c44396_g1
GO:0051920	peroxiredoxin activity	molecular_function	0.063782	1	1	156	14	27618	c40192_g1
GO:0018836	alkylmercury lyase activity	molecular_function	0.063811	1	1	156	11	27618	c43990_g1
GO:0018941	organomercury metabolic process	biological_process	0.063811	1	1	156	11	27618	c43990_g1
GO:0018942	organometal metabolic process	biological_process	0.063811	1	1	156	11	27618	c43990_g1
GO:0046413	organomercury catabolic process	biological_process	0.063811	1	1	156	11	27618	c43990_g1
GO:0004645	phosphorylase activity	molecular_function	0.063956	1	1	156	9	27618	c47420_g1
GO:0008184	glycogen phosphorylase activity	molecular_function	0.063956	1	1	156	9	27618	c47420_g1
GO:0004097	catechol oxidase activity	molecular_function	0.065767	1	1	156	12	27618	c45515_g1
GO:0034599	cellular response to oxidative stress	biological_process	0.066254	1	1	156	13	27618	c39226_g1
GO:0016255	attachment of GPI anchor to protein	biological_process	0.066277	1	1	156	8	27618	c35594_g1
GO:0030077	plasma membrane light-harvesting complex	cellular_component	0.068215	1	1	156	15	27618	c47191_g1
GO:0042716	plasma membrane-derived chromatophore	cellular_component	0.068215	1	1	156	15	27618	c47191_g1
GO:0048608	reproductive structure development	biological_process	0.068568	1	2	156	76	27618	c46809_g1,c46355_g1
GO:0061458	reproductive system development	biological_process	0.068568	1	2	156	76	27618	c46809_g1,c46355_g1
GO:0005244	voltage-gated ion channel activity	molecular_function	0.068732	1	2	156	80	27618	c39373_g1,c49629_g1
GO:0022832	voltage-gated channel activity	molecular_function	0.068732	1	2	156	80	27618	c49629_g1,c39373_g1
GO:0005623	cell	cellular_component	0.068738	1	67	156	9646	27618	c35594_g1,c42261_g1,c46809_g1,c18265_g1,c44710_g2,c39226_g1,c5725_g1,c42576_g1,c41377_g2,c30481_g1,c47038_g2,c47191_g1,c34322_g2,c41377_g1,c34322_g1,c8676_g1,c34896_g1,c42718_g1,c42499_g1,c41755_g1,c31167_g1,c38029_g1,c44468_g1,c44100_g1,c44343_g1,c37536_g1,c39373_g2,c48649_g1,c51057_g1,c39249_g1,c45436_g1,c50980_g1,c52562_g1,c37949_g1,c49527_g4,c40185_g1,c25830_g1,c43253_g1,c46084_g2,c47264_g1,c…
GO:0044464	cell part	cellular_component	0.068738	1	67	156	9646	27618	c39373_g1,c50397_g1,c19349_g1,c41992_g1,c44396_g1,c48432_g1,c49629_g1,c39896_g1,c46084_g2,c43253_g1,c25830_g1,c40185_g1,c49527_g4,c70186_g1,c35705_g1,c40185_g2,c45094_g4,c47264_g1,c44343_g2,c12625_g1,c20479_g1,c48649_g2,c46951_g1,c50163_g3,c37187_g1,c44221_g2,c49078_g1,c93992_g1,c42990_g3,c40951_g1,c50608_g1,c49611_g1,c53149_g1,c30481_g1,c47038_g2,c41377_g2,c42576_g1,c5725_g1,c34322_g1,c41377_g1,…
GO:0003857	3-hydroxyacyl-CoA dehydrogenase activity	molecular_function	0.069269	1	2	156	56	27618	c46951_g1,c50306_g1
GO:0004784	superoxide dismutase activity	molecular_function	0.07009	1	1	156	13	27618	c39896_g1
GO:0016721	oxidoreductase activity, acting on superoxide radicals as acceptor	molecular_function	0.07009	1	1	156	13	27618	c39896_g1
GO:0006766	vitamin metabolic process	biological_process	0.070292	1	5	156	334	27618	c46951_g1,c48432_g1,c25830_g1,c49565_g1,c50306_g1
GO:0072330	monocarboxylic acid biosynthetic process	biological_process	0.073561	1	4	156	258	27618	c40104_g1,c44221_g2,c50306_g1,c46951_g1
GO:0019089	transmission of virus	biological_process	0.073627	1	1	156	14	27618	c86771_g1
GO:0044007	dissemination or transmission of symbiont from host	biological_process	0.073627	1	1	156	14	27618	c86771_g1
GO:0051821	dissemination or transmission of organism from other organism involved in symbiotic interaction	biological_process	0.073627	1	1	156	14	27618	c86771_g1
GO:0015267	channel activity	molecular_function	0.0738	1	4	156	263	27618	c48432_g1,c51066_g1,c39373_g1,c49629_g1
GO:0022803	passive transmembrane transporter activity	molecular_function	0.0738	1	4	156	263	27618	c51066_g1,c39373_g1,c49629_g1,c48432_g1
GO:0004026	alcohol O-acetyltransferase activity	molecular_function	0.073842	1	1	156	10	27618	c45650_g2
GO:0034318	alcohol O-acyltransferase activity	molecular_function	0.073842	1	1	156	10	27618	c45650_g2
GO:0008883	glutamyl-tRNA reductase activity	molecular_function	0.07702	1	1	156	13	27618	c50306_g1
GO:0003906	DNA-(apurinic or apyrimidinic site) lyase activity	molecular_function	0.077551	1	1	156	11	27618	c44075_g1
GO:0005978	glycogen biosynthetic process	biological_process	0.078124	1	1	156	12	27618	c49078_g1
GO:0006801	superoxide metabolic process	biological_process	0.07984	1	1	156	15	27618	c39896_g1
GO:0005618	cell wall	cellular_component	0.081432	1	3	156	185	27618	c47038_g2,c46809_g1,c34896_g1
GO:0016411	acylglycerol O-acyltransferase activity	molecular_function	0.082404	1	1	156	14	27618	c45650_g2
GO:0043603	cellular amide metabolic process	biological_process	0.082877	1	4	156	256	27618	c40192_g1,c48432_g1,c50306_g1,c94009_g1
GO:0005576	extracellular region	cellular_component	0.083724	1	11	156	1155	27618	c39226_g1,c33932_g1,c34322_g2,c46150_g2,c46809_g1,c32491_g1,c42990_g2,c47038_g2,c49453_g1,c34896_g1,c25830_g1
GO:0051276	chromosome organization	biological_process	0.083804	1	4	156	275	27618	c47264_g1,c39373_g2,c31167_g1,c39373_g1
GO:0000302	response to reactive oxygen species	biological_process	0.08397	1	1	156	13	27618	c39226_g1
GO:0052547	regulation of peptidase activity	biological_process	0.084082	1	1	156	20	27618	c33812_g1
GO:0046474	glycerophospholipid biosynthetic process	biological_process	0.084165	1	2	156	74	27618	c35594_g1,c31377_g1
GO:0006631	fatty acid metabolic process	biological_process	0.084305	1	4	156	271	27618	c40104_g1,c50306_g1,c44221_g2,c46951_g1
GO:0046872	metal ion binding	molecular_function	0.084854	1	30	156	3912	27618	c44396_g1,c19349_g1,c39373_g1,c30481_g1,c44343_g2,c48649_g1,c52380_g1,c39896_g1,c48805_g2,c32491_g1,c49629_g1,c47191_g1,c47340_g1,c49078_g1,c34322_g1,c49527_g4,c49565_g1,c40548_g1,c42718_g1,c49453_g1,c47698_g1,c45987_g1,c41755_g1,c70186_g1,c46666_g1,c44710_g2,c49611_g1,c33932_g1,c47832_g9,c39226_g1
GO:0031224	intrinsic to membrane	cellular_component	0.085431	1	26	156	3216	27618	c47294_g2,c44396_g1,c44343_g2,c45398_g1,c50397_g1,c42576_g1,c19349_g1,c40104_g1,c48221_g1,c39373_g1,c42002_g2,c48865_g1,c41732_g1,c39249_g1,c39196_g1,c37187_g1,c44221_g2,c49629_g1,c35594_g1,c50608_g1,c30809_g1,c32670_g2,c43162_g1,c47420_g1,c39569_g1,c70186_g1
GO:0042765	GPI-anchor transamidase complex	cellular_component	0.087007	1	1	156	11	27618	c35594_g1
GO:0018874	benzoate metabolic process	biological_process	0.087046	1	2	156	67	27618	c46951_g1,c50306_g1
GO:0020037	heme binding	molecular_function	0.087361	1	5	156	449	27618	c41992_g1,c70186_g1,c19349_g1,c47832_g9,c39226_g1
GO:0016872	intramolecular lyase activity	molecular_function	0.087698	1	1	156	13	27618	c48432_g1
GO:0010109	regulation of photosynthesis	biological_process	0.088306	1	1	156	15	27618	c42718_g1
GO:0042548	regulation of photosynthesis, light reaction	biological_process	0.088306	1	1	156	15	27618	c42718_g1
GO:0042549	photosystem II stabilization	biological_process	0.088306	1	1	156	15	27618	c42718_g1
GO:0043467	regulation of generation of precursor metabolites and energy	biological_process	0.088306	1	1	156	15	27618	c42718_g1
GO:0006813	potassium ion transport	biological_process	0.088603	1	3	156	167	27618	c49629_g1,c39373_g1,c50306_g1
GO:0003824	catalytic activity	molecular_function	0.089264	1	88	156	13402	27618	c49053_g1,c44221_g2,c47340_g1,c49078_g1,c93992_g1,c38677_g1,c37871_g1,c40104_g1,c45425_g1,c46951_g1,c15835_g1,c50163_g3,c47832_g9,c40587_g1,c53149_g1,c46666_g1,c46355_g1,c77776_g1,c45987_g1,c49191_g1,c49565_g1,c31560_g2,c47949_g1,c48743_g2,c40951_g1,c50608_g1,c49629_g1,c48192_g1,c39896_g1,c33932_g2,c94209_g1,c46090_g1,c19349_g1,c50653_g1,c50397_g1,c41992_g1,c32670_g1,c48432_g1,c43799_g1,c70186_g1…
GO:1901566	organonitrogen compound biosynthetic process	biological_process	0.09033	1	13	156	1362	27618	c45016_g1,c45425_g1,c31377_g1,c46951_g1,c48432_g1,c46084_g2,c38677_g1,c37871_g1,c40548_g1,c48805_g2,c45513_g1,c50306_g1,c52562_g1
GO:0019872	streptomycin biosynthetic process	biological_process	0.090732	1	2	156	78	27618	c15835_g1,c48432_g1
GO:0030647	aminoglycoside antibiotic metabolic process	biological_process	0.090732	1	2	156	78	27618	c15835_g1,c48432_g1
GO:0030648	aminoglycoside antibiotic biosynthetic process	biological_process	0.090732	1	2	156	78	27618	c15835_g1,c48432_g1
GO:0046343	streptomycin metabolic process	biological_process	0.090732	1	2	156	78	27618	c48432_g1,c15835_g1
GO:0005887	integral to plasma membrane	cellular_component	0.090988	1	2	156	87	27618	c39373_g1,c49629_g1
GO:0022412	cellular process involved in reproduction in multicellular organism	biological_process	0.091103	1	1	156	20	27618	c46355_g1
GO:0016137	glycoside metabolic process	biological_process	0.091795	1	2	156	79	27618	c48432_g1,c15835_g1
GO:0016138	glycoside biosynthetic process	biological_process	0.091795	1	2	156	79	27618	c48432_g1,c15835_g1
GO:0008810	cellulase activity	molecular_function	0.092036	1	1	156	18	27618	c46355_g1
GO:0031225	anchored to membrane	cellular_component	0.093521	1	1	156	15	27618	c42576_g1
GO:0050661	NADP binding	molecular_function	0.094124	1	2	156	82	27618	c50608_g1,c50306_g1
GO:0008661	1-deoxy-D-xylulose-5-phosphate synthase activity	molecular_function	0.094455	1	1	156	14	27618	c50073_g1
GO:0009055	electron carrier activity	molecular_function	0.094683	1	5	156	438	27618	c47832_g9,c70186_g1,c47191_g1,c19349_g1,c44129_g3
GO:0046173	polyol biosynthetic process	biological_process	0.094719	1	2	156	80	27618	c48432_g1,c15835_g1
GO:0044262	cellular carbohydrate metabolic process	biological_process	0.09604	1	9	156	861	27618	c49453_g1,c47038_g2,c48432_g1,c15835_g1,c47843_g1,c50306_g1,c49078_g1,c46355_g1,c48805_g2
GO:0033559	unsaturated fatty acid metabolic process	biological_process	0.099049	1	1	156	15	27618	c44221_g2
GO:0071555	cell wall organization	biological_process	0.099419	1	2	156	95	27618	c46150_g2,c46355_g1
GO:0006869	lipid transport	biological_process	0.10155	1	2	156	94	27618	c35180_g1,c78490_g1
GO:0045156	electron transporter, transferring electrons within the cyclic electron transport pathway of photosynthesis activity	molecular_function	0.10291	1	1	156	20	27618	c47191_g1
GO:0016999	antibiotic metabolic process	biological_process	0.10403	1	2	156	86	27618	c48432_g1,c15835_g1
GO:0017000	antibiotic biosynthetic process	biological_process	0.10403	1	2	156	86	27618	c15835_g1,c48432_g1
GO:0017144	drug metabolic process	biological_process	0.10403	1	2	156	86	27618	c15835_g1,c48432_g1
GO:0010876	lipid localization	biological_process	0.1047	1	2	156	96	27618	c78490_g1,c35180_g1
GO:0016679	oxidoreductase activity, acting on diphenols and related substances as donors	molecular_function	0.10556	1	2	156	96	27618	c45515_g1,c49565_g1
GO:0044237	cellular metabolic process	biological_process	0.10641	1	86	156	13310	27618	c43253_g1,c46084_g2,c25830_g1,c43990_g1,c49527_g4,c70186_g1,c47264_g1,c94209_g1,c50653_g1,c19349_g1,c50397_g1,c39373_g1,c48432_g1,c31377_g1,c44396_g1,c49629_g1,c39896_g1,c48192_g1,c49565_g1,c49191_g1,c50608_g1,c40951_g1,c47832_g9,c53149_g1,c46355_g1,c40587_g1,c77776_g1,c44343_g2,c20479_g1,c38677_g1,c40104_g1,c48649_g2,c37871_g1,c45425_g1,c50163_g3,c15835_g1,c46951_g1,c49078_g1,c49053_g1,c44221_g2…
GO:0006066	alcohol metabolic process	biological_process	0.10752	1	3	156	189	27618	c15835_g1,c48432_g1,c45650_g2
GO:0030076	light-harvesting complex	cellular_component	0.10874	1	1	156	21	27618	c47191_g1
GO:0071944	cell periphery	cellular_component	0.10919	1	9	156	942	27618	c48432_g1,c50397_g1,c42576_g1,c39373_g1,c34896_g1,c47038_g2,c35705_g1,c46809_g1,c49629_g1
GO:0034622	cellular macromolecular complex assembly	biological_process	0.11059	1	4	156	303	27618	c39373_g1,c39373_g2,c31167_g1,c47264_g1
GO:0070887	cellular response to chemical stimulus	biological_process	0.11121	1	3	156	198	27618	c39226_g1,c25830_g1,c94009_g1
GO:0019852	L-ascorbic acid metabolic process	biological_process	0.11122	1	1	156	16	27618	c49565_g1
GO:0006550	isoleucine catabolic process	biological_process	0.11236	1	2	156	81	27618	c46951_g1,c50306_g1
GO:0006574	valine catabolic process	biological_process	0.11236	1	2	156	81	27618	c46951_g1,c50306_g1
GO:0016021	integral to membrane	cellular_component	0.1128	1	25	156	3169	27618	c32670_g2,c35594_g1,c50608_g1,c30809_g1,c39569_g1,c70186_g1,c47420_g1,c43162_g1,c44343_g2,c45398_g1,c19349_g1,c50397_g1,c40104_g1,c48221_g1,c39373_g1,c47294_g2,c44396_g1,c37187_g1,c44221_g2,c49629_g1,c39249_g1,c48865_g1,c42002_g2,c41732_g1,c39196_g1
GO:0019482	beta-alanine metabolic process	biological_process	0.11418	1	1	156	20	27618	c48432_g1
GO:0006552	leucine catabolic process	biological_process	0.11494	1	2	156	82	27618	c46951_g1,c50306_g1
GO:0009083	branched-chain amino acid catabolic process	biological_process	0.11494	1	2	156	82	27618	c50306_g1,c46951_g1
GO:0016620	oxidoreductase activity, acting on the aldehyde or oxo group of donors, NAD or NADP as acceptor	molecular_function	0.116	1	2	156	94	27618	c15835_g1,c50306_g1
GO:0003968	RNA-directed RNA polymerase activity	molecular_function	0.11735	1	2	156	99	27618	c53149_g1,c25830_g1
GO:0031379	RNA-directed RNA polymerase complex	cellular_component	0.11735	1	2	156	99	27618	c53149_g1,c25830_g1
GO:0032259	methylation	biological_process	0.12016	1	4	156	284	27618	c37187_g1,c93992_g1,c77776_g1,c35594_g1
GO:0045229	external encapsulating structure organization	biological_process	0.12109	1	2	156	111	27618	c46150_g2,c46355_g1
GO:0016413	O-acetyltransferase activity	molecular_function	0.1214	1	1	156	19	27618	c45650_g2
GO:0046165	alcohol biosynthetic process	biological_process	0.12164	1	2	156	97	27618	c15835_g1,c48432_g1
GO:0006518	peptide metabolic process	biological_process	0.12271	1	2	156	104	27618	c94009_g1,c40192_g1
GO:0016051	carbohydrate biosynthetic process	biological_process	0.1231	1	7	156	644	27618	c48432_g1,c15835_g1,c45425_g1,c37871_g1,c38677_g1,c49453_g1,c49078_g1
GO:0000287	magnesium ion binding	molecular_function	0.12336	1	3	156	193	27618	c47698_g1,c47340_g1,c52380_g1
GO:0043414	macromolecule methylation	biological_process	0.12395	1	3	156	178	27618	c93992_g1,c77776_g1,c35594_g1
GO:0006790	sulfur compound metabolic process	biological_process	0.12489	1	4	156	293	27618	c94009_g1,c39795_g1,c32491_g1,c40192_g1
GO:0015079	potassium ion transmembrane transporter activity	molecular_function	0.12497	1	2	156	107	27618	c39373_g1,c49629_g1
GO:0005741	mitochondrial outer membrane	cellular_component	0.12886	1	2	156	101	27618	c41377_g1,c45094_g4
GO:1901615	organic hydroxy compound metabolic process	biological_process	0.1294	1	3	156	205	27618	c45650_g2,c15835_g1,c48432_g1
GO:0044459	plasma membrane part	cellular_component	0.13215	1	3	156	209	27618	c39373_g1,c42576_g1,c49629_g1
GO:0004497	monooxygenase activity	molecular_function	0.1326	1	3	156	227	27618	c47832_g9,c19349_g1,c40548_g1
GO:0042537	benzene-containing compound metabolic process	biological_process	0.13422	1	2	156	91	27618	c50306_g1,c46951_g1
GO:0016624	oxidoreductase activity, acting on the aldehyde or oxo group of donors, disulfide as acceptor	molecular_function	0.1344	1	1	156	23	27618	c50073_g1
GO:0044433	cytoplasmic vesicle part	cellular_component	0.13515	1	2	156	111	27618	c49611_g1,c47191_g1
GO:0005622	intracellular	cellular_component	0.13531	1	61	156	9037	27618	c45094_g4,c42261_g1,c40185_g2,c47264_g1,c44710_g2,c39226_g1,c18265_g1,c70186_g1,c35594_g1,c40185_g1,c49527_g4,c43253_g1,c46084_g2,c25830_g1,c39896_g1,c41377_g1,c34322_g1,c47191_g1,c34322_g2,c48432_g1,c5725_g1,c44396_g1,c41992_g1,c30481_g1,c47038_g2,c19349_g1,c41377_g2,c39373_g1,c31167_g1,c41755_g1,c38029_g1,c44468_g1,c49611_g1,c53149_g1,c8676_g1,c50608_g1,c40951_g1,c42499_g1,c42718_g1,c39249_g1,c…
GO:0016055	Wnt receptor signaling pathway	biological_process	0.13585	1	1	156	26	27618	c41377_g1
GO:1901701	cellular response to oxygen-containing compound	biological_process	0.13596	1	1	156	24	27618	c39226_g1
GO:0045444	fat cell differentiation	biological_process	0.1363	1	1	156	29	27618	c52562_g1
GO:0003006	developmental process involved in reproduction	biological_process	0.1365	1	2	156	114	27618	c46355_g1,c46809_g1
GO:0001539	ciliary or bacterial-type flagellar motility	biological_process	0.13785	1	1	156	26	27618	c40951_g1
GO:0016829	lyase activity	molecular_function	0.13804	1	6	156	564	27618	c47340_g1,c47698_g1,c43990_g1,c52380_g1,c44075_g1,c45513_g1
GO:0005977	glycogen metabolic process	biological_process	0.13957	1	1	156	21	27618	c49078_g1
GO:0006112	energy reserve metabolic process	biological_process	0.13957	1	1	156	21	27618	c49078_g1
GO:1901617	organic hydroxy compound biosynthetic process	biological_process	0.14018	1	2	156	107	27618	c15835_g1,c48432_g1
GO:0009360	DNA polymerase III complex	cellular_component	0.14027	1	1	156	20	27618	c50608_g1
GO:0016071	mRNA metabolic process	biological_process	0.14029	1	3	156	190	27618	c35594_g1,c77776_g1,c38029_g1
GO:0016762	xyloglucan:xyloglucosyl transferase activity	molecular_function	0.14113	1	1	156	30	27618	c47038_g2
GO:0030258	lipid modification	biological_process	0.142	1	2	156	110	27618	c40196_g1,c94209_g1
GO:0031968	organelle outer membrane	cellular_component	0.1436	1	2	156	106	27618	c45094_g4,c41377_g1
GO:0065003	macromolecular complex assembly	biological_process	0.14498	1	4	156	336	27618	c47264_g1,c39373_g2,c31167_g1,c39373_g1
GO:0015936	coenzyme A metabolic process	biological_process	0.14504	1	1	156	23	27618	c50608_g1
GO:0015939	pantothenate metabolic process	biological_process	0.14602	1	2	156	95	27618	c48432_g1,c50306_g1
GO:0015940	pantothenate biosynthetic process	biological_process	0.14602	1	2	156	95	27618	c48432_g1,c50306_g1
GO:0009607	response to biotic stimulus	biological_process	0.1481	1	3	156	242	27618	c32449_g1,c38078_g1,c34322_g2
GO:0006396	RNA processing	biological_process	0.14943	1	7	156	640	27618	c44075_g1,c46951_g1,c38029_g1,c77776_g1,c43990_g1,c35594_g1,c93992_g1
GO:0006644	phospholipid metabolic process	biological_process	0.1496	1	4	156	310	27618	c31377_g1,c46951_g1,c48432_g1,c35594_g1
GO:0050660	flavin adenine dinucleotide binding	molecular_function	0.15069	1	3	156	210	27618	c44075_g1,c46951_g1,c49191_g1
GO:0000785	chromatin	cellular_component	0.15383	1	4	156	331	27618	c47264_g1,c31167_g1,c39373_g2,c39373_g1
GO:0016744	transferase activity, transferring aldehyde or ketonic groups	molecular_function	0.15462	1	1	156	24	27618	c50073_g1
GO:0042181	ketone biosynthetic process	biological_process	0.15717	1	2	156	118	27618	c51057_g1,c48221_g1
GO:1901661	quinone metabolic process	biological_process	0.15717	1	2	156	118	27618	c51057_g1,c48221_g1
GO:1901663	quinone biosynthetic process	biological_process	0.15717	1	2	156	118	27618	c51057_g1,c48221_g1
GO:0009505	plant-type cell wall	cellular_component	0.1667	1	1	156	30	27618	c34896_g1
GO:0015629	actin cytoskeleton	cellular_component	0.16742	1	2	156	115	27618	c5725_g1,c39226_g1
GO:0019062	viral attachment to host cell	biological_process	0.16956	1	1	156	29	27618	c25830_g1
GO:0044650	adhesion of symbiont to host cell	biological_process	0.16956	1	1	156	29	27618	c25830_g1
GO:0030131	clathrin adaptor complex	cellular_component	0.17001	1	1	156	31	27618	c39249_g1
GO:0016799	hydrolase activity, hydrolyzing N-glycosyl compounds	molecular_function	0.17021	1	1	156	30	27618	c44075_g1
GO:0042180	cellular ketone metabolic process	biological_process	0.17049	1	2	156	123	27618	c51057_g1,c48221_g1
GO:0004650	polygalacturonase activity	molecular_function	0.17385	1	1	156	31	27618	c47843_g1
GO:0032787	monocarboxylic acid metabolic process	biological_process	0.17396	1	5	156	488	27618	c50306_g1,c44221_g2,c40104_g1,c48805_g2,c46951_g1
GO:0008839	4-hydroxy-tetrahydrodipicolinate reductase	molecular_function	0.17421	1	1	156	32	27618	c50306_g1
GO:0033865	nucleoside bisphosphate metabolic process	biological_process	0.17517	1	1	156	27	27618	c50608_g1
GO:0033875	ribonucleoside bisphosphate metabolic process	biological_process	0.17517	1	1	156	27	27618	c50608_g1
GO:0034032	purine nucleoside bisphosphate metabolic process	biological_process	0.17517	1	1	156	27	27618	c50608_g1
GO:0006020	inositol metabolic process	biological_process	0.17617	1	1	156	34	27618	c48432_g1
GO:0005509	calcium ion binding	molecular_function	0.17641	1	4	156	369	27618	c49453_g1,c44710_g2,c30481_g1,c42718_g1
GO:0044406	adhesion to host	biological_process	0.177	1	1	156	30	27618	c25830_g1
GO:0051825	adhesion to other organism involved in symbiotic interaction	biological_process	0.177	1	1	156	30	27618	c25830_g1
GO:0006767	water-soluble vitamin metabolic process	biological_process	0.17702	1	4	156	333	27618	c50306_g1,c49565_g1,c25830_g1,c48432_g1
GO:0042398	cellular modified amino acid biosynthetic process	biological_process	0.17724	1	3	156	222	27618	c50306_g1,c31377_g1,c48432_g1
GO:0015932	nucleobase-containing compound transmembrane transporter activity	molecular_function	0.17843	1	1	156	35	27618	c44546_g1
GO:0070566	adenylyltransferase activity	molecular_function	0.17975	1	1	156	30	27618	c49078_g1
GO:0008060	ARF GTPase activator activity	molecular_function	0.17976	1	1	156	27	27618	c49527_g4
GO:0032312	regulation of ARF GTPase activity	biological_process	0.17976	1	1	156	27	27618	c49527_g4
GO:0019013	viral nucleocapsid	cellular_component	0.18219	1	1	156	34	27618	c43350_g1
GO:0008762	UDP-N-acetylmuramate dehydrogenase activity	molecular_function	0.1849	1	1	156	40	27618	c49191_g1
GO:0006554	lysine catabolic process	biological_process	0.18803	1	2	156	114	27618	c46951_g1,c50306_g1
GO:0005261	cation channel activity	molecular_function	0.1887	1	2	156	130	27618	c39373_g1,c49629_g1
GO:0030976	thiamine pyrophosphate binding	molecular_function	0.18883	1	1	156	31	27618	c50073_g1
GO:0044462	external encapsulating structure part	cellular_component	0.18888	1	1	156	39	27618	c48432_g1
GO:0004565	beta-galactosidase activity	molecular_function	0.18911	1	1	156	36	27618	c50653_g1
GO:0009341	beta-galactosidase complex	cellular_component	0.18911	1	1	156	36	27618	c50653_g1
GO:0009068	aspartate family amino acid catabolic process	biological_process	0.19103	1	2	156	115	27618	c50306_g1,c46951_g1
GO:0005507	copper ion binding	molecular_function	0.1921	1	2	156	151	27618	c46666_g1,c49565_g1
GO:0016853	isomerase activity	molecular_function	0.19416	1	4	156	363	27618	c48432_g1,c43350_g1,c46084_g2,c40587_g1
GO:0005216	ion channel activity	molecular_function	0.19627	1	3	156	254	27618	c51066_g1,c39373_g1,c49629_g1
GO:0022838	substrate-specific channel activity	molecular_function	0.19627	1	3	156	254	27618	c51066_g1,c49629_g1,c39373_g1
GO:0030119	AP-type membrane coat adaptor complex	cellular_component	0.19796	1	1	156	36	27618	c39249_g1
GO:0044283	small molecule biosynthetic process	biological_process	0.20434	1	9	156	1040	27618	c51057_g1,c44221_g2,c50306_g1,c46951_g1,c31377_g1,c48432_g1,c15835_g1,c48221_g1,c40104_g1
GO:0015925	galactosidase activity	molecular_function	0.20479	1	1	156	39	27618	c50653_g1
GO:0031410	cytoplasmic vesicle	cellular_component	0.20502	1	2	156	148	27618	c49611_g1,c47191_g1
GO:0016706	oxidoreductase activity, acting on paired donors, with incorporation or reduction of molecular oxygen, 2-oxoglutarate as one donor, and incorporation of one atom each of oxygen into both donors	molecular_function	0.20673	1	2	156	137	27618	c93992_g1,c46069_g1
GO:0019751	polyol metabolic process	biological_process	0.207	1	2	156	138	27618	c15835_g1,c48432_g1
GO:0048731	system development	biological_process	0.21101	1	2	156	143	27618	c46355_g1,c46809_g1
GO:0009089	lysine biosynthetic process via diaminopimelate	biological_process	0.21179	1	1	156	39	27618	c50306_g1
GO:0046451	diaminopimelate metabolic process	biological_process	0.21179	1	1	156	39	27618	c50306_g1
GO:0031982	vesicle	cellular_component	0.21434	1	2	156	152	27618	c49611_g1,c47191_g1
GO:0043933	macromolecular complex subunit organization	biological_process	0.2145	1	4	156	399	27618	c39373_g1,c47264_g1,c31167_g1,c39373_g2
GO:0006073	cellular glucan metabolic process	biological_process	0.21554	1	4	156	396	27618	c46355_g1,c47843_g1,c49078_g1,c47038_g2
GO:0044042	glucan metabolic process	biological_process	0.21554	1	4	156	396	27618	c49078_g1,c47038_g2,c47843_g1,c46355_g1
GO:0008677	2-dehydropantoate 2-reductase activity	molecular_function	0.21578	1	1	156	30	27618	c50306_g1
GO:0003993	acid phosphatase activity	molecular_function	0.21837	1	1	156	44	27618	c25830_g1
GO:0019497	hexachlorocyclohexane metabolic process	biological_process	0.21837	1	1	156	44	27618	c25830_g1
GO:0006573	valine metabolic process	biological_process	0.22168	1	2	156	127	27618	c50306_g1,c46951_g1
GO:0009110	vitamin biosynthetic process	biological_process	0.22616	1	3	156	241	27618	c48432_g1,c46951_g1,c50306_g1
GO:0022836	gated channel activity	molecular_function	0.22709	1	2	156	155	27618	c49629_g1,c39373_g1
GO:0022839	ion gated channel activity	molecular_function	0.22709	1	2	156	155	27618	c39373_g1,c49629_g1
GO:0006027	glycosaminoglycan catabolic process	biological_process	0.23165	1	1	156	44	27618	c50653_g1
GO:0006549	isoleucine metabolic process	biological_process	0.23194	1	2	156	134	27618	c46951_g1,c50306_g1
GO:0030313	cell envelope	cellular_component	0.23228	1	1	156	47	27618	c48432_g1
GO:0044711	single-organism biosynthetic process	biological_process	0.23297	1	9	156	1074	27618	c40104_g1,c48221_g1,c15835_g1,c48432_g1,c31377_g1,c46951_g1,c50306_g1,c44221_g2,c51057_g1
GO:0044424	intracellular part	cellular_component	0.23604	1	56	156	8603	27618	c25830_g1,c46084_g2,c43253_g1,c35594_g1,c70186_g1,c39226_g1,c44710_g2,c47264_g1,c42261_g1,c45094_g4,c41377_g2,c39373_g1,c19349_g1,c30481_g1,c47038_g2,c41992_g1,c44396_g1,c5725_g1,c48432_g1,c34322_g2,c47191_g1,c34322_g1,c41377_g1,c39896_g1,c42718_g1,c42499_g1,c40951_g1,c50608_g1,c8676_g1,c53149_g1,c49611_g1,c44468_g1,c38029_g1,c31167_g1,c41755_g1,c48649_g2,c37536_g1,c44343_g2,c20479_g1,c12625_g1,c…
GO:0006626	protein targeting to mitochondrion	biological_process	0.23641	1	1	156	43	27618	c41377_g1
GO:0070585	protein localization to mitochondrion	biological_process	0.23641	1	1	156	43	27618	c41377_g1
GO:0072655	establishment of protein localization to mitochondrion	biological_process	0.23641	1	1	156	43	27618	c41377_g1
GO:0009451	RNA modification	biological_process	0.23818	1	3	156	240	27618	c93992_g1,c35594_g1,c77776_g1
GO:0032011	ARF protein signal transduction	biological_process	0.24096	1	1	156	39	27618	c49527_g4
GO:0032012	regulation of ARF protein signal transduction	biological_process	0.24096	1	1	156	39	27618	c49527_g4
GO:0043604	amide biosynthetic process	biological_process	0.24498	1	2	156	133	27618	c48432_g1,c50306_g1
GO:0016709	oxidoreductase activity, acting on paired donors, with incorporation or reduction of molecular oxygen, NAD(P)H as one donor, and incorporation of one atom of oxygen	molecular_function	0.24555	1	1	156	48	27618	c40548_g1
GO:0052646	alditol phosphate metabolic process	biological_process	0.24646	1	1	156	42	27618	c31377_g1
GO:0009288	bacterial-type flagellum	cellular_component	0.24726	1	1	156	49	27618	c40951_g1
GO:0006508	proteolysis	biological_process	0.24756	1	8	156	951	27618	c52562_g1,c49053_g1,c34896_g1,c45987_g1,c47038_g2,c31560_g2,c46725_g1,c45955_g1
GO:0009072	aromatic amino acid family metabolic process	biological_process	0.24763	1	3	156	260	27618	c50306_g1,c45515_g1,c46951_g1
GO:0051336	regulation of hydrolase activity	biological_process	0.24782	1	2	156	147	27618	c33812_g1,c49527_g4
GO:0006098	pentose-phosphate shunt	biological_process	0.24835	1	2	156	144	27618	c50306_g1,c48805_g2
GO:0006740	NADPH regeneration	biological_process	0.24835	1	2	156	144	27618	c48805_g2,c50306_g1
GO:0019748	secondary metabolic process	biological_process	0.25133	1	2	156	162	27618	c42990_g2,c15835_g1
GO:0016757	transferase activity, transferring glycosyl groups	molecular_function	0.25145	1	6	156	682	27618	c94209_g1,c47038_g2,c51494_g1,c47420_g1,c32670_g1,c40196_g1
GO:0009820	alkaloid metabolic process	biological_process	0.25228	1	1	156	47	27618	c46150_g2
GO:0005198	structural molecule activity	molecular_function	0.25401	1	9	156	1240	27618	c48912_g1,c40951_g1,c48432_g1,c5725_g1,c50163_g3,c37536_g1,c39766_g1,c39249_g1,c39226_g1
GO:0006551	leucine metabolic process	biological_process	0.25408	1	2	156	140	27618	c46951_g1,c50306_g1
GO:0034470	ncRNA processing	biological_process	0.25437	1	4	156	372	27618	c93992_g1,c46951_g1,c44075_g1,c43990_g1
GO:0008483	transaminase activity	molecular_function	0.25481	1	1	156	42	27618	c46084_g2
GO:0008033	tRNA processing	biological_process	0.25522	1	3	156	251	27618	c93992_g1,c46951_g1,c44075_g1
GO:0006810	transport	biological_process	0.25665	1	29	156	4166	27618	c45094_g4,c42002_g1,c43162_g1,c47420_g1,c41755_g1,c49611_g1,c35180_g1,c18265_g1,c70186_g1,c30809_g1,c40951_g1,c78490_g1,c51066_g1,c32670_g2,c42002_g2,c48865_g1,c39249_g1,c45436_g1,c44546_g1,c51057_g1,c41377_g1,c37187_g1,c50306_g1,c49629_g1,c47294_g2,c48432_g1,c5725_g1,c32670_g1,c39373_g1
GO:0051234	establishment of localization	biological_process	0.25801	1	29	156	4170	27618	c49611_g1,c35180_g1,c18265_g1,c70186_g1,c45094_g4,c42002_g1,c43162_g1,c47420_g1,c41755_g1,c51066_g1,c78490_g1,c32670_g2,c40951_g1,c30809_g1,c41377_g1,c50306_g1,c37187_g1,c49629_g1,c48865_g1,c42002_g2,c39249_g1,c44546_g1,c45436_g1,c51057_g1,c39373_g1,c47294_g2,c48432_g1,c5725_g1,c32670_g1
GO:0042196	chlorinated hydrocarbon metabolic process	biological_process	0.25847	1	1	156	51	27618	c25830_g1
GO:0042197	halogenated hydrocarbon metabolic process	biological_process	0.25847	1	1	156	51	27618	c25830_g1
GO:0006284	base-excision repair	biological_process	0.25904	1	1	156	40	27618	c44075_g1
GO:0046486	glycerolipid metabolic process	biological_process	0.26152	1	4	156	393	27618	c35594_g1,c31377_g1,c45650_g2,c50653_g1
GO:0016769	transferase activity, transferring nitrogenous groups	molecular_function	0.26222	1	1	156	45	27618	c46084_g2
GO:0005996	monosaccharide metabolic process	biological_process	0.26617	1	4	156	429	27618	c48805_g2,c50306_g1,c49565_g1,c50653_g1
GO:0044264	cellular polysaccharide metabolic process	biological_process	0.26647	1	6	156	674	27618	c15835_g1,c49453_g1,c49078_g1,c47038_g2,c47843_g1,c46355_g1
GO:0030001	metal ion transport	biological_process	0.26663	1	6	156	677	27618	c51057_g1,c41755_g1,c39373_g1,c49629_g1,c50306_g1,c49611_g1
GO:0042545	cell wall modification	biological_process	0.26736	1	1	156	54	27618	c46355_g1
GO:0043231	intracellular membrane-bounded organelle	cellular_component	0.26994	1	37	156	5487	27618	c46951_g1,c44100_g1,c44343_g1,c48649_g2,c44343_g2,c51057_g1,c48649_g1,c39373_g2,c42990_g3,c52562_g1,c44221_g2,c37949_g1,c49078_g1,c50980_g1,c38029_g1,c41755_g1,c31167_g1,c49611_g1,c41992_g1,c44396_g1,c48432_g1,c41377_g2,c39373_g1,c47038_g2,c30481_g1,c39896_g1,c34322_g2,c34322_g1,c41377_g1,c35594_g1,c46084_g2,c43253_g1,c47264_g1,c42261_g1,c45094_g4,c70186_g1,c44710_g2
GO:0043227	membrane-bounded organelle	cellular_component	0.27064	1	37	156	5489	27618	c49611_g1,c41755_g1,c31167_g1,c38029_g1,c48649_g2,c44343_g2,c46951_g1,c44100_g1,c44343_g1,c49078_g1,c50980_g1,c52562_g1,c37949_g1,c44221_g2,c39373_g2,c42990_g3,c51057_g1,c48649_g1,c43253_g1,c46084_g2,c35594_g1,c70186_g1,c44710_g2,c47264_g1,c45094_g4,c42261_g1,c39373_g1,c41377_g2,c47038_g2,c30481_g1,c48432_g1,c44396_g1,c41992_g1,c34322_g2,c41377_g1,c34322_g1,c39896_g1
GO:0030880	RNA polymerase complex	cellular_component	0.27125	1	2	156	175	27618	c25830_g1,c53149_g1
GO:0000990	core RNA polymerase binding transcription factor activity	molecular_function	0.27342	1	1	156	52	27618	c41755_g1
GO:0000996	core DNA-dependent RNA polymerase binding promoter specificity activity	molecular_function	0.27342	1	1	156	52	27618	c41755_g1
GO:0016987	sigma factor activity	molecular_function	0.27342	1	1	156	52	27618	c41755_g1
GO:0070085	glycosylation	biological_process	0.27455	1	2	156	154	27618	c94209_g1,c40196_g1
GO:0008175	tRNA methyltransferase activity	molecular_function	0.27499	1	1	156	48	27618	c93992_g1
GO:0009081	branched-chain amino acid metabolic process	biological_process	0.2752	1	2	156	152	27618	c50306_g1,c46951_g1
GO:0032504	multicellular organism reproduction	biological_process	0.27789	1	1	156	59	27618	c46355_g1
GO:0022610	biological adhesion	biological_process	0.27797	1	2	156	164	27618	c25830_g1,c39226_g1
GO:0009085	lysine biosynthetic process	biological_process	0.27828	1	1	156	52	27618	c50306_g1
GO:0006739	NADP metabolic process	biological_process	0.27873	1	2	156	158	27618	c48805_g2,c50306_g1
GO:0006733	oxidoreduction coenzyme metabolic process	biological_process	0.28128	1	3	156	297	27618	c50306_g1,c51057_g1,c48805_g2
GO:0009734	auxin mediated signaling pathway	biological_process	0.28273	1	1	156	59	27618	c94009_g1
GO:0071365	cellular response to auxin stimulus	biological_process	0.28273	1	1	156	59	27618	c94009_g1
GO:0030118	clathrin coat	cellular_component	0.2844	1	1	156	60	27618	c39249_g1
GO:0004659	prenyltransferase activity	molecular_function	0.28478	1	1	156	50	27618	c48221_g1
GO:0016814	hydrolase activity, acting on carbon-nitrogen (but not peptide) bonds, in cyclic amidines	molecular_function	0.28499	1	1	156	49	27618	c49078_g1
GO:0071704	organic substance metabolic process	biological_process	0.28501	1	85	156	13808	27618	c49078_g1,c49053_g1,c44221_g2,c93992_g1,c42990_g3,c44343_g2,c38677_g1,c40104_g1,c37871_g1,c45425_g1,c15835_g1,c50163_g3,c46951_g1,c47832_g9,c53149_g1,c46355_g1,c40587_g1,c77776_g1,c45987_g1,c49565_g1,c49191_g1,c47949_g1,c31560_g2,c50608_g1,c40951_g1,c49629_g1,c48192_g1,c46090_g1,c94209_g1,c50397_g1,c50653_g1,c45420_g2,c39373_g1,c48432_g1,c31377_g1,c44396_g1,c43799_g1,c47264_g1,c14711_g1,c46084_g2…
GO:0033644	host cell membrane	cellular_component	0.29297	1	1	156	52	27618	c25830_g1
GO:0044218	other organism cell membrane	cellular_component	0.29297	1	1	156	52	27618	c25830_g1
GO:0044279	other organism membrane	cellular_component	0.29297	1	1	156	52	27618	c25830_g1
GO:0003746	translation elongation factor activity	molecular_function	0.29664	1	1	156	58	27618	c42990_g3
GO:0006553	lysine metabolic process	biological_process	0.29834	1	2	156	163	27618	c50306_g1,c46951_g1
GO:0003774	motor activity	molecular_function	0.30377	1	2	156	196	27618	c40951_g1,c5725_g1
GO:0007275	multicellular organismal development	biological_process	0.30405	1	3	156	326	27618	c35705_g1,c46355_g1,c46809_g1
GO:0005976	polysaccharide metabolic process	biological_process	0.30475	1	6	156	710	27618	c46355_g1,c49078_g1,c49453_g1,c47038_g2,c47843_g1,c15835_g1
GO:0006506	GPI anchor biosynthetic process	biological_process	0.3084	1	1	156	55	27618	c35594_g1
GO:0006732	coenzyme metabolic process	biological_process	0.31006	1	5	156	586	27618	c50306_g1,c51057_g1,c48432_g1,c50608_g1,c48805_g2
GO:0006888	ER to Golgi vesicle-mediated transport	biological_process	0.31034	1	1	156	60	27618	c45436_g1
GO:0046496	nicotinamide nucleotide metabolic process	biological_process	0.31341	1	2	156	173	27618	c48805_g2,c50306_g1
GO:0009308	amine metabolic process	biological_process	0.31371	1	3	156	309	27618	c46951_g1,c49191_g1,c50306_g1
GO:0006661	phosphatidylinositol biosynthetic process	biological_process	0.3146	1	1	156	56	27618	c35594_g1
GO:0008757	S-adenosylmethionine-dependent methyltransferase activity	molecular_function	0.31581	1	2	156	175	27618	c35594_g1,c77776_g1
GO:0030176	integral to endoplasmic reticulum membrane	cellular_component	0.31669	1	1	156	54	27618	c35594_g1
GO:0006805	xenobiotic metabolic process	biological_process	0.31696	1	1	156	62	27618	c25830_g1
GO:0009410	response to xenobiotic stimulus	biological_process	0.31696	1	1	156	62	27618	c25830_g1
GO:0071466	cellular response to xenobiotic stimulus	biological_process	0.31696	1	1	156	62	27618	c25830_g1
GO:0008289	lipid binding	molecular_function	0.3176	1	2	156	182	27618	c35180_g1,c78490_g1
GO:0005516	calmodulin binding	molecular_function	0.3178	1	1	156	67	27618	c44710_g2
GO:0034637	cellular carbohydrate biosynthetic process	biological_process	0.31955	1	4	156	423	27618	c15835_g1,c48432_g1,c49078_g1,c49453_g1
GO:0019842	vitamin binding	molecular_function	0.32142	1	1	156	58	27618	c50073_g1
GO:0051179	localization	biological_process	0.32242	1	29	156	4311	27618	c40951_g1,c30809_g1,c32670_g2,c78490_g1,c51066_g1,c41755_g1,c47420_g1,c43162_g1,c45094_g4,c42002_g1,c18265_g1,c70186_g1,c35180_g1,c49611_g1,c32670_g1,c48432_g1,c5725_g1,c47294_g2,c39373_g1,c51057_g1,c44546_g1,c45436_g1,c48865_g1,c39249_g1,c42002_g2,c49629_g1,c50306_g1,c37187_g1,c41377_g1
GO:0009733	response to auxin stimulus	biological_process	0.32325	1	1	156	70	27618	c94009_g1
GO:0042775	mitochondrial ATP synthesis coupled electron transport	biological_process	0.32361	1	2	156	198	27618	c70186_g1,c51057_g1
GO:0006694	steroid biosynthetic process	biological_process	0.3238	1	2	156	171	27618	c50608_g1,c50073_g1
GO:0019362	pyridine nucleotide metabolic process	biological_process	0.3248	1	2	156	183	27618	c50306_g1,c48805_g2
GO:0006839	mitochondrial transport	biological_process	0.32624	1	1	156	63	27618	c41377_g1
GO:0005882	intermediate filament	cellular_component	0.32686	1	1	156	56	27618	c5725_g1
GO:0045111	intermediate filament cytoskeleton	cellular_component	0.32686	1	1	156	56	27618	c5725_g1
GO:0006026	aminoglycan catabolic process	biological_process	0.32724	1	1	156	67	27618	c50653_g1
GO:0043229	intracellular organelle	cellular_component	0.32871	1	45	156	7058	27618	c38029_g1,c41755_g1,c31167_g1,c49611_g1,c40951_g1,c48649_g1,c51057_g1,c39373_g2,c42990_g3,c39249_g1,c52562_g1,c37949_g1,c44221_g2,c50980_g1,c49078_g1,c44100_g1,c46951_g1,c50163_g3,c44343_g1,c48649_g2,c37536_g1,c44343_g2,c12625_g1,c47264_g1,c42261_g1,c45094_g4,c70186_g1,c39226_g1,c44710_g2,c35594_g1,c46084_g2,c43253_g1,c39896_g1,c34322_g2,c47191_g1,c34322_g1,c41377_g1,c44396_g1,c41992_g1,c48432_g1…
GO:0043226	organelle	cellular_component	0.33006	1	45	156	7062	27618	c40951_g1,c41755_g1,c31167_g1,c38029_g1,c49611_g1,c50163_g3,c44100_g1,c46951_g1,c44343_g1,c48649_g2,c12625_g1,c37536_g1,c44343_g2,c39373_g2,c42990_g3,c48649_g1,c51057_g1,c39249_g1,c50980_g1,c49078_g1,c52562_g1,c37949_g1,c44221_g2,c35594_g1,c43253_g1,c46084_g2,c47264_g1,c45094_g4,c42261_g1,c70186_g1,c44710_g2,c39226_g1,c48432_g1,c5725_g1,c44396_g1,c41992_g1,c39373_g1,c41377_g2,c47038_g2,c30481_g1,…
GO:0006497	protein lipidation	biological_process	0.33253	1	1	156	61	27618	c35594_g1
GO:0008202	steroid metabolic process	biological_process	0.33464	1	2	156	175	27618	c50608_g1,c50073_g1
GO:0006771	riboflavin metabolic process	biological_process	0.3359	1	1	156	66	27618	c25830_g1
GO:0042726	flavin-containing compound metabolic process	biological_process	0.3359	1	1	156	66	27618	c25830_g1
GO:1901606	alpha-amino acid catabolic process	biological_process	0.33758	1	2	156	184	27618	c50306_g1,c46951_g1
GO:0048193	Golgi vesicle transport	biological_process	0.33831	1	2	156	185	27618	c45436_g1,c5725_g1
GO:0006568	tryptophan metabolic process	biological_process	0.33967	1	2	156	183	27618	c50306_g1,c46951_g1
GO:0006586	indolalkylamine metabolic process	biological_process	0.33967	1	2	156	183	27618	c50306_g1,c46951_g1
GO:0042773	ATP synthesis coupled electron transport	biological_process	0.34145	1	2	156	207	27618	c51057_g1,c70186_g1
GO:1901564	organonitrogen compound metabolic process	biological_process	0.34163	1	25	156	3714	27618	c46084_g2,c49191_g1,c25830_g1,c40548_g1,c49527_g4,c50608_g1,c46150_g2,c53149_g1,c39795_g1,c38677_g1,c37871_g1,c94009_g1,c50653_g1,c45515_g1,c45016_g1,c45425_g1,c46951_g1,c31377_g1,c48432_g1,c40192_g1,c50306_g1,c52562_g1,c32491_g1,c48805_g2,c45513_g1
GO:0008831	dTDP-4-dehydrorhamnose reductase activity	molecular_function	0.34284	1	1	156	66	27618	c15835_g1
GO:0016645	oxidoreductase activity, acting on the CH-NH group of donors	molecular_function	0.34287	1	1	156	66	27618	c49191_g1
GO:0030638	polyketide metabolic process	biological_process	0.34419	1	1	156	67	27618	c15835_g1
GO:0030639	polyketide biosynthetic process	biological_process	0.34419	1	1	156	67	27618	c15835_g1
GO:0006448	regulation of translational elongation	biological_process	0.34612	1	1	156	69	27618	c42990_g3
GO:0005982	starch metabolic process	biological_process	0.34804	1	3	156	341	27618	c47843_g1,c49078_g1,c46355_g1
GO:0016053	organic acid biosynthetic process	biological_process	0.34898	1	6	156	769	27618	c50306_g1,c44221_g2,c40104_g1,c48432_g1,c46951_g1,c31377_g1
GO:0046394	carboxylic acid biosynthetic process	biological_process	0.34898	1	6	156	769	27618	c40104_g1,c44221_g2,c50306_g1,c48432_g1,c31377_g1,c46951_g1
GO:0016763	transferase activity, transferring pentosyl groups	molecular_function	0.35342	1	1	156	67	27618	c32670_g1
GO:0042158	lipoprotein biosynthetic process	biological_process	0.35429	1	1	156	66	27618	c35594_g1
GO:0072524	pyridine-containing compound metabolic process	biological_process	0.35498	1	2	156	197	27618	c50306_g1,c48805_g2
GO:0005985	sucrose metabolic process	biological_process	0.35616	1	3	156	345	27618	c46355_g1,c47843_g1,c49078_g1
GO:0009063	cellular amino acid catabolic process	biological_process	0.35722	1	2	156	191	27618	c50306_g1,c46951_g1
GO:0006687	glycosphingolipid metabolic process	biological_process	0.35769	1	1	156	75	27618	c50653_g1
GO:0031227	intrinsic to endoplasmic reticulum membrane	cellular_component	0.35807	1	1	156	64	27618	c35594_g1
GO:0008374	O-acyltransferase activity	molecular_function	0.36272	1	1	156	64	27618	c45650_g2
GO:0032502	developmental process	biological_process	0.36391	1	4	156	525	27618	c46355_g1,c46809_g1,c52562_g1,c35705_g1
GO:0045226	extracellular polysaccharide biosynthetic process	biological_process	0.36425	1	1	156	72	27618	c15835_g1
GO:0046379	extracellular polysaccharide metabolic process	biological_process	0.36425	1	1	156	72	27618	c15835_g1
GO:0004866	endopeptidase inhibitor activity	molecular_function	0.36777	1	1	156	90	27618	c33812_g1
GO:0061135	endopeptidase regulator activity	molecular_function	0.36777	1	1	156	90	27618	c33812_g1
GO:0071554	cell wall organization or biogenesis	biological_process	0.36973	1	2	156	224	27618	c46355_g1,c46150_g2
GO:0006887	exocytosis	biological_process	0.37256	1	1	156	77	27618	c49611_g1
GO:0006650	glycerophospholipid metabolic process	biological_process	0.3742	1	2	156	193	27618	c31377_g1,c35594_g1
GO:0016758	transferase activity, transferring hexosyl groups	molecular_function	0.37968	1	4	156	501	27618	c47038_g2,c94209_g1,c47420_g1,c40196_g1
GO:0030414	peptidase inhibitor activity	molecular_function	0.38772	1	1	156	96	27618	c33812_g1
GO:0061134	peptidase regulator activity	molecular_function	0.38772	1	1	156	96	27618	c33812_g1
GO:0042430	indole-containing compound metabolic process	biological_process	0.38905	1	2	156	204	27618	c50306_g1,c46951_g1
GO:0051701	interaction with host	biological_process	0.39054	1	2	156	216	27618	c25830_g1,c86771_g1
GO:0006313	transposition, DNA-mediated	biological_process	0.39339	1	1	156	75	27618	c49053_g1
GO:0040011	locomotion	biological_process	0.39672	1	2	156	210	27618	c40951_g1,c86771_g1
GO:0005789	endoplasmic reticulum membrane	cellular_component	0.40007	1	2	156	219	27618	c44221_g2,c35594_g1
GO:0005984	disaccharide metabolic process	biological_process	0.40188	1	3	156	379	27618	c49078_g1,c47843_g1,c46355_g1
GO:0032318	regulation of Ras GTPase activity	biological_process	0.40267	1	1	156	68	27618	c49527_g4
GO:0022904	respiratory electron transport chain	biological_process	0.40282	1	2	156	233	27618	c70186_g1,c51057_g1
GO:0022607	cellular component assembly	biological_process	0.40297	1	4	156	540	27618	c39373_g1,c47264_g1,c39373_g2,c31167_g1
GO:0042175	nuclear outer membrane-endoplasmic reticulum membrane network	cellular_component	0.4032	1	2	156	220	27618	c44221_g2,c35594_g1
GO:0043086	negative regulation of catalytic activity	biological_process	0.40348	1	1	156	88	27618	c33812_g1
GO:0044092	negative regulation of molecular function	biological_process	0.40348	1	1	156	88	27618	c33812_g1
GO:0016054	organic acid catabolic process	biological_process	0.40383	1	2	156	212	27618	c50306_g1,c46951_g1
GO:0046395	carboxylic acid catabolic process	biological_process	0.40383	1	2	156	212	27618	c46951_g1,c50306_g1
GO:0032196	transposition	biological_process	0.40412	1	1	156	78	27618	c49053_g1
GO:0031406	carboxylic acid binding	molecular_function	0.40726	1	1	156	78	27618	c44710_g2
GO:0006665	sphingolipid metabolic process	biological_process	0.40915	1	1	156	88	27618	c50653_g1
GO:0031966	mitochondrial membrane	cellular_component	0.41252	1	3	156	415	27618	c45094_g4,c41377_g1,c70186_g1
GO:0006952	defense response	biological_process	0.4147	1	3	156	472	27618	c38078_g1,c32449_g1,c34322_g2
GO:0006007	glucose catabolic process	biological_process	0.41522	1	2	156	224	27618	c50306_g1,c48805_g2
GO:0019320	hexose catabolic process	biological_process	0.41522	1	2	156	224	27618	c50306_g1,c48805_g2
GO:0005739	mitochondrion	cellular_component	0.4156	1	5	156	764	27618	c45094_g4,c42990_g3,c51057_g1,c41377_g1,c70186_g1
GO:0016866	intramolecular transferase activity	molecular_function	0.41633	1	1	156	87	27618	c46084_g2
GO:0006664	glycolipid metabolic process	biological_process	0.4181	1	2	156	214	27618	c35594_g1,c50653_g1
GO:0044282	small molecule catabolic process	biological_process	0.41872	1	2	156	218	27618	c50306_g1,c46951_g1
GO:0044712	single-organism catabolic process	biological_process	0.41872	1	2	156	218	27618	c46951_g1,c50306_g1
GO:0016459	myosin complex	cellular_component	0.41997	1	1	156	85	27618	c5725_g1
GO:0006040	amino sugar metabolic process	biological_process	0.42141	1	1	156	95	27618	c49191_g1
GO:0022414	reproductive process	biological_process	0.42146	1	2	156	246	27618	c46809_g1,c46355_g1
GO:0004129	cytochrome-c oxidase activity	molecular_function	0.42303	1	1	156	91	27618	c70186_g1
GO:0016675	oxidoreductase activity, acting on a heme group of donors	molecular_function	0.42303	1	1	156	91	27618	c70186_g1
GO:0016676	oxidoreductase activity, acting on a heme group of donors, oxygen as acceptor	molecular_function	0.42303	1	1	156	91	27618	c70186_g1
GO:0045277	respiratory chain complex IV	cellular_component	0.42303	1	1	156	91	27618	c70186_g1
GO:0006123	mitochondrial electron transport, cytochrome c to oxygen	biological_process	0.42416	1	1	156	92	27618	c70186_g1
GO:0046365	monosaccharide catabolic process	biological_process	0.42432	1	2	156	228	27618	c50306_g1,c48805_g2
GO:0006120	mitochondrial electron transport, NADH to ubiquinone	biological_process	0.42575	1	1	156	94	27618	c51057_g1
GO:0008137	NADH dehydrogenase (ubiquinone) activity	molecular_function	0.42575	1	1	156	94	27618	c51057_g1
GO:0050136	NADH dehydrogenase (quinone) activity	molecular_function	0.42575	1	1	156	94	27618	c51057_g1
GO:0009108	coenzyme biosynthetic process	biological_process	0.42922	1	3	156	381	27618	c50306_g1,c48432_g1,c51057_g1
GO:0015980	energy derivation by oxidation of organic compounds	biological_process	0.43423	1	3	156	416	27618	c49078_g1,c70186_g1,c51057_g1
GO:0030659	cytoplasmic vesicle membrane	cellular_component	0.43661	1	1	156	96	27618	c49611_g1
GO:0090407	organophosphate biosynthetic process	biological_process	0.43695	1	4	156	566	27618	c35594_g1,c48432_g1,c46951_g1,c31377_g1
GO:0007005	mitochondrion organization	biological_process	0.43703	1	1	156	90	27618	c41377_g1
GO:0009250	glucan biosynthetic process	biological_process	0.43954	1	1	156	88	27618	c49078_g1
GO:0005740	mitochondrial envelope	cellular_component	0.44284	1	3	156	436	27618	c45094_g4,c41377_g1,c70186_g1
GO:0006643	membrane lipid metabolic process	biological_process	0.44641	1	2	156	227	27618	c35594_g1,c50653_g1
GO:0019318	hexose metabolic process	biological_process	0.4469	1	3	156	405	27618	c50653_g1,c50306_g1,c48805_g2
GO:0012506	vesicle membrane	cellular_component	0.44757	1	1	156	99	27618	c49611_g1
GO:0015002	heme-copper terminal oxidase activity	molecular_function	0.44873	1	1	156	101	27618	c70186_g1
GO:0007265	Ras protein signal transduction	biological_process	0.45009	1	1	156	82	27618	c49527_g4
GO:0046578	regulation of Ras protein signal transduction	biological_process	0.45009	1	1	156	82	27618	c49527_g4
GO:0009247	glycolipid biosynthetic process	biological_process	0.45103	1	1	156	93	27618	c35594_g1
GO:0003954	NADH dehydrogenase activity	molecular_function	0.45177	1	1	156	103	27618	c51057_g1
GO:0009755	hormone-mediated signaling pathway	biological_process	0.45247	1	1	156	101	27618	c94009_g1
GO:0032870	cellular response to hormone stimulus	biological_process	0.45247	1	1	156	101	27618	c94009_g1
GO:0031090	organelle membrane	cellular_component	0.45257	1	6	156	897	27618	c44221_g2,c49611_g1,c41377_g1,c70186_g1,c45094_g4,c35594_g1
GO:0015035	protein disulfide oxidoreductase activity	molecular_function	0.45572	1	1	156	103	27618	c44129_g3
GO:0008219	cell death	biological_process	0.4588	1	1	156	109	27618	c52562_g1
GO:0016265	death	biological_process	0.4588	1	1	156	109	27618	c52562_g1
GO:0046467	membrane lipid biosynthetic process	biological_process	0.46109	1	1	156	96	27618	c35594_g1
GO:0005215	transporter activity	molecular_function	0.46221	1	13	156	2045	27618	c44546_g1,c42002_g1,c42002_g2,c49629_g1,c70186_g1,c37187_g1,c32670_g1,c30809_g1,c48432_g1,c47294_g2,c39373_g1,c32670_g2,c51066_g1
GO:0009060	aerobic respiration	biological_process	0.46611	1	1	156	114	27618	c70186_g1
GO:0071495	cellular response to endogenous stimulus	biological_process	0.4666	1	1	156	105	27618	c94009_g1
GO:0015036	disulfide oxidoreductase activity	molecular_function	0.46978	1	1	156	106	27618	c44129_g3
GO:0044085	cellular component biogenesis	biological_process	0.47021	1	9	156	1504	27618	c47264_g1,c39373_g2,c31167_g1,c39249_g1,c40951_g1,c50163_g3,c43990_g1,c39373_g1,c37536_g1
GO:0051056	regulation of small GTPase mediated signal transduction	biological_process	0.47457	1	1	156	91	27618	c49527_g4
GO:0006006	glucose metabolic process	biological_process	0.47536	1	2	156	257	27618	c48805_g2,c50306_g1
GO:0033692	cellular polysaccharide biosynthetic process	biological_process	0.47665	1	3	156	372	27618	c49078_g1,c49453_g1,c15835_g1
GO:0006012	galactose metabolic process	biological_process	0.47857	1	1	156	108	27618	c50653_g1
GO:0044724	single-organism carbohydrate catabolic process	biological_process	0.47897	1	2	156	252	27618	c48805_g2,c50306_g1
GO:0006414	translational elongation	biological_process	0.48253	1	1	156	113	27618	c42990_g3
GO:0030203	glycosaminoglycan metabolic process	biological_process	0.48263	1	1	156	105	27618	c50653_g1
GO:0044432	endoplasmic reticulum part	cellular_component	0.48431	1	2	156	262	27618	c35594_g1,c44221_g2
GO:0042157	lipoprotein metabolic process	biological_process	0.48615	1	1	156	103	27618	c35594_g1
GO:0003887	DNA-directed DNA polymerase activity	molecular_function	0.48645	1	1	156	93	27618	c50608_g1
GO:0042364	water-soluble vitamin biosynthetic process	biological_process	0.48693	1	2	156	240	27618	c48432_g1,c50306_g1
GO:0032991	macromolecular complex	cellular_component	0.488	1	33	156	5481	27618	c47264_g1,c70186_g1,c44710_g2,c35594_g1,c25830_g1,c49629_g1,c47191_g1,c44396_g1,c5725_g1,c39373_g1,c50653_g1,c19349_g1,c30481_g1,c31167_g1,c41755_g1,c53149_g1,c44468_g1,c40951_g1,c50608_g1,c8676_g1,c42718_g1,c42499_g1,c39373_g2,c42990_g3,c39249_g1,c37187_g1,c52562_g1,c50980_g1,c44100_g1,c50163_g3,c20479_g1,c37536_g1,c44343_g2
GO:0009067	aspartate family amino acid biosynthetic process	biological_process	0.48915	1	1	156	102	27618	c50306_g1
GO:0044767	single-organism developmental process	biological_process	0.48933	1	2	156	285	27618	c46355_g1,c46809_g1
GO:0044429	mitochondrial part	cellular_component	0.49124	1	3	156	467	27618	c70186_g1,c41377_g1,c45094_g4
GO:0071310	cellular response to organic substance	biological_process	0.49307	1	1	156	115	27618	c94009_g1
GO:0034660	ncRNA metabolic process	biological_process	0.49428	1	4	156	537	27618	c43990_g1,c44075_g1,c46951_g1,c93992_g1
GO:0005506	iron ion binding	molecular_function	0.495	1	3	156	489	27618	c19349_g1,c70186_g1,c47832_g9
GO:0016787	hydrolase activity	molecular_function	0.4957	1	30	156	4840	27618	c86068_g1,c50653_g1,c47038_g2,c5725_g1,c48432_g1,c46725_g1,c45955_g1,c52562_g1,c49053_g1,c49078_g1,c41377_g1,c44546_g1,c46788_g1,c25830_g1,c34896_g1,c49565_g1,c45987_g1,c14711_g1,c40951_g1,c31560_g2,c47949_g1,c43990_g1,c43799_g1,c46150_g2,c46355_g1,c47843_g1,c51490_g1,c43260_g1,c44075_g1,c77776_g1
GO:0009311	oligosaccharide metabolic process	biological_process	0.4959	1	3	156	433	27618	c49078_g1,c47843_g1,c46355_g1
GO:0006743	ubiquinone metabolic process	biological_process	0.49597	1	1	156	114	27618	c51057_g1
GO:0006744	ubiquinone biosynthetic process	biological_process	0.49597	1	1	156	114	27618	c51057_g1
GO:0010035	response to inorganic substance	biological_process	0.49737	1	1	156	115	27618	c39226_g1
GO:0042575	DNA polymerase complex	cellular_component	0.49854	1	1	156	97	27618	c50608_g1
GO:0000271	polysaccharide biosynthetic process	biological_process	0.4998	1	3	156	388	27618	c15835_g1,c49453_g1,c49078_g1
GO:0042375	quinone cofactor metabolic process	biological_process	0.50353	1	1	156	117	27618	c51057_g1
GO:0045426	quinone cofactor biosynthetic process	biological_process	0.50353	1	1	156	117	27618	c51057_g1
GO:0006400	tRNA modification	biological_process	0.50729	1	1	156	94	27618	c93992_g1
GO:0005096	GTPase activator activity	molecular_function	0.51011	1	1	156	101	27618	c49527_g4
GO:0044550	secondary metabolite biosynthetic process	biological_process	0.51335	1	1	156	113	27618	c15835_g1
GO:0016023	cytoplasmic membrane-bounded vesicle	cellular_component	0.514	1	1	156	124	27618	c49611_g1
GO:0016407	acetyltransferase activity	molecular_function	0.51452	1	1	156	107	27618	c45650_g2
GO:0030154	cell differentiation	biological_process	0.5158	1	1	156	130	27618	c52562_g1
GO:0032940	secretion by cell	biological_process	0.51717	1	1	156	122	27618	c49611_g1
GO:0048870	cell motility	biological_process	0.51764	1	1	156	108	27618	c40951_g1
GO:0051674	localization of cell	biological_process	0.51764	1	1	156	108	27618	c40951_g1
GO:0034754	cellular hormone metabolic process	biological_process	0.51793	1	1	156	109	27618	c49191_g1
GO:0003735	structural constituent of ribosome	molecular_function	0.51817	1	4	156	729	27618	c39249_g1,c50163_g3,c40951_g1,c37536_g1
GO:0006996	organelle organization	biological_process	0.52027	1	5	156	779	27618	c39373_g2,c31167_g1,c47264_g1,c39373_g1,c41377_g1
GO:0022900	electron transport chain	biological_process	0.52489	1	2	156	299	27618	c51057_g1,c70186_g1
GO:0031988	membrane-bounded vesicle	cellular_component	0.52633	1	1	156	128	27618	c49611_g1
GO:0046903	secretion	biological_process	0.52724	1	1	156	125	27618	c49611_g1
GO:0016192	vesicle-mediated transport	biological_process	0.52845	1	4	156	593	27618	c39249_g1,c45436_g1,c5725_g1,c49611_g1
GO:0009225	nucleotide-sugar metabolic process	biological_process	0.5307	1	1	156	122	27618	c15835_g1
GO:0006576	cellular biogenic amine metabolic process	biological_process	0.53281	1	2	156	276	27618	c50306_g1,c46951_g1
GO:0042254	ribosome biogenesis	biological_process	0.53489	1	5	156	896	27618	c43990_g1,c39249_g1,c40951_g1,c50163_g3,c37536_g1
GO:0019637	organophosphate metabolic process	biological_process	0.5376	1	9	156	1467	27618	c48805_g2,c50306_g1,c31377_g1,c49527_g4,c46951_g1,c48432_g1,c50608_g1,c15835_g1,c35594_g1
GO:0031301	integral to organelle membrane	cellular_component	0.53876	1	1	156	110	27618	c35594_g1
GO:0006399	tRNA metabolic process	biological_process	0.5399	1	3	156	416	27618	c93992_g1,c46951_g1,c44075_g1
GO:0044106	cellular amine metabolic process	biological_process	0.54437	1	2	156	281	27618	c46951_g1,c50306_g1
GO:0022613	ribonucleoprotein complex biogenesis	biological_process	0.54777	1	5	156	906	27618	c43990_g1,c39249_g1,c50163_g3,c40951_g1,c37536_g1
GO:1901700	response to oxygen-containing compound	biological_process	0.5504	1	1	156	126	27618	c39226_g1
GO:0005886	plasma membrane	cellular_component	0.55086	1	4	156	645	27618	c42576_g1,c50397_g1,c49629_g1,c39373_g1
GO:0006457	protein folding	biological_process	0.55099	1	2	156	283	27618	c43350_g1,c40587_g1
GO:0006505	GPI anchor metabolic process	biological_process	0.55234	1	1	156	110	27618	c35594_g1
GO:0033124	regulation of GTP catabolic process	biological_process	0.55738	1	1	156	117	27618	c49527_g4
GO:0043087	regulation of GTPase activity	biological_process	0.55738	1	1	156	117	27618	c49527_g4
GO:0042445	hormone metabolic process	biological_process	0.5582	1	1	156	124	27618	c49191_g1
GO:0034062	RNA polymerase activity	molecular_function	0.55929	1	2	156	320	27618	c25830_g1,c53149_g1
GO:0016655	oxidoreductase activity, acting on NAD(P)H, quinone or similar compound as acceptor	molecular_function	0.5626	1	1	156	139	27618	c51057_g1
GO:0005840	ribosome	cellular_component	0.56499	1	5	156	948	27618	c37536_g1,c39249_g1,c40951_g1,c42990_g3,c50163_g3
GO:1901362	organic cyclic compound biosynthetic process	biological_process	0.56543	1	22	156	3617	27618	c50980_g1,c52562_g1,c37949_g1,c50306_g1,c47191_g1,c48805_g2,c45513_g1,c38677_g1,c37871_g1,c45425_g1,c45016_g1,c48432_g1,c44100_g1,c46951_g1,c53149_g1,c42261_g1,c41755_g1,c46084_g2,c40548_g1,c25830_g1,c50073_g1,c50608_g1
GO:0009118	regulation of nucleoside metabolic process	biological_process	0.56891	1	1	156	122	27618	c49527_g4
GO:0030811	regulation of nucleotide catabolic process	biological_process	0.56891	1	1	156	122	27618	c49527_g4
GO:0033121	regulation of purine nucleotide catabolic process	biological_process	0.56891	1	1	156	122	27618	c49527_g4
GO:1900542	regulation of purine nucleotide metabolic process	biological_process	0.56891	1	1	156	122	27618	c49527_g4
GO:0033643	host cell part	cellular_component	0.5704	1	1	156	135	27618	c25830_g1
GO:0005773	vacuole	cellular_component	0.57058	1	1	156	139	27618	c34322_g2
GO:0031300	intrinsic to organelle membrane	cellular_component	0.57059	1	1	156	121	27618	c35594_g1
GO:0005083	small GTPase regulator activity	molecular_function	0.57135	1	1	156	125	27618	c49527_g4
GO:0006119	oxidative phosphorylation	biological_process	0.5722	1	2	156	331	27618	c51057_g1,c70186_g1
GO:0030170	pyridoxal phosphate binding	molecular_function	0.57335	1	1	156	125	27618	c46084_g2
GO:0004222	metalloendopeptidase activity	molecular_function	0.57377	1	1	156	129	27618	c43990_g1
GO:0018995	host	cellular_component	0.57563	1	1	156	137	27618	c25830_g1
GO:0043245	extraorganismal space	cellular_component	0.57563	1	1	156	137	27618	c25830_g1
GO:0043657	host cell	cellular_component	0.57563	1	1	156	137	27618	c25830_g1
GO:0044215	other organism	cellular_component	0.57563	1	1	156	137	27618	c25830_g1
GO:0044216	other organism cell	cellular_component	0.57563	1	1	156	137	27618	c25830_g1
GO:0044217	other organism part	cellular_component	0.57563	1	1	156	137	27618	c25830_g1
GO:0010817	regulation of hormone levels	biological_process	0.57586	1	1	156	131	27618	c49191_g1
GO:0070469	respiratory chain	cellular_component	0.57824	1	1	156	155	27618	c70186_g1
GO:0009987	cellular process	biological_process	0.57879	1	97	156	16801	27618	c42990_g3,c93992_g1,c49053_g1,c44221_g2,c49078_g1,c46951_g1,c50163_g3,c15835_g1,c45425_g1,c37871_g1,c40104_g1,c48649_g2,c38677_g1,c44343_g2,c20479_g1,c77776_g1,c40587_g1,c46355_g1,c53149_g1,c47832_g9,c49611_g1,c40951_g1,c50608_g1,c49191_g1,c49565_g1,c48192_g1,c39896_g1,c49629_g1,c31377_g1,c44396_g1,c48432_g1,c39373_g1,c50653_g1,c19349_g1,c50397_g1,c94209_g1,c47264_g1,c45094_g4,c70186_g1,c49527_g4…
GO:0048856	anatomical structure development	biological_process	0.58077	1	2	156	339	27618	c46355_g1,c46809_g1
GO:0016810	hydrolase activity, acting on carbon-nitrogen (but not peptide) bonds	molecular_function	0.58216	1	1	156	124	27618	c49078_g1
GO:0006022	aminoglycan metabolic process	biological_process	0.58307	1	1	156	143	27618	c50653_g1
GO:0051649	establishment of localization in cell	biological_process	0.58432	1	7	156	1100	27618	c18265_g1,c49611_g1,c41377_g1,c40951_g1,c5725_g1,c45436_g1,c39249_g1
GO:0016052	carbohydrate catabolic process	biological_process	0.58644	1	2	156	304	27618	c50306_g1,c48805_g2
GO:0005578	proteinaceous extracellular matrix	cellular_component	0.58925	1	1	156	145	27618	c49453_g1
GO:0016831	carboxy-lyase activity	molecular_function	0.59077	1	1	156	147	27618	c45513_g1
GO:0006140	regulation of nucleotide metabolic process	biological_process	0.5979	1	1	156	134	27618	c49527_g4
GO:0072594	establishment of protein localization to organelle	biological_process	0.60296	1	1	156	142	27618	c41377_g1
GO:1901565	organonitrogen compound catabolic process	biological_process	0.6033	1	4	156	674	27618	c50653_g1,c50306_g1,c49527_g4,c46951_g1
GO:0007155	cell adhesion	biological_process	0.60351	1	1	156	144	27618	c39226_g1
GO:0031975	envelope	cellular_component	0.60457	1	4	156	689	27618	c70186_g1,c41377_g1,c48432_g1,c45094_g4
GO:0006364	rRNA processing	biological_process	0.60457	1	1	156	138	27618	c43990_g1
GO:0010007	magnesium chelatase complex	cellular_component	0.60732	1	1	156	122	27618	c52562_g1
GO:0016851	magnesium chelatase activity	molecular_function	0.60732	1	1	156	122	27618	c52562_g1
GO:0051002	ligase activity, forming nitrogen-metal bonds	molecular_function	0.60732	1	1	156	122	27618	c52562_g1
GO:0051003	ligase activity, forming nitrogen-metal bonds, forming coordination complexes	molecular_function	0.60732	1	1	156	122	27618	c52562_g1
GO:0019438	aromatic compound biosynthetic process	biological_process	0.60807	1	20	156	3381	27618	c53149_g1,c42261_g1,c41755_g1,c46084_g2,c40548_g1,c25830_g1,c50980_g1,c52562_g1,c37949_g1,c50306_g1,c47191_g1,c48805_g2,c45513_g1,c38677_g1,c37871_g1,c45425_g1,c45016_g1,c48432_g1,c44100_g1,c46951_g1
GO:0008047	enzyme activator activity	molecular_function	0.60939	1	1	156	136	27618	c49527_g4
GO:0016072	rRNA metabolic process	biological_process	0.61123	1	1	156	140	27618	c43990_g1
GO:0031012	extracellular matrix	cellular_component	0.61166	1	1	156	155	27618	c49453_g1
GO:0050790	regulation of catalytic activity	biological_process	0.61631	1	2	156	333	27618	c49527_g4,c33812_g1
GO:0015672	monovalent inorganic cation transport	biological_process	0.61787	1	5	156	889	27618	c51057_g1,c49629_g1,c70186_g1,c39373_g1,c50306_g1
GO:0045454	cell redox homeostasis	biological_process	0.62012	1	1	156	157	27618	c44129_g3
GO:0016482	cytoplasmic transport	biological_process	0.62116	1	2	156	325	27618	c45436_g1,c41377_g1
GO:0044238	primary metabolic process	biological_process	0.62432	1	76	156	13198	27618	c50980_g1,c52562_g1,c50306_g1,c37949_g1,c39249_g1,c48805_g2,c39373_g2,c43350_g1,c37536_g1,c45515_g1,c94009_g1,c45955_g1,c44100_g1,c47843_g1,c51490_g1,c41755_g1,c31167_g1,c44075_g1,c38029_g1,c34896_g1,c40196_g1,c47191_g1,c46788_g1,c44546_g1,c47038_g2,c46725_g1,c45016_g1,c40192_g1,c43260_g1,c42261_g1,c47420_g1,c49453_g1,c45650_g2,c50073_g1,c35594_g1,c49078_g1,c44221_g2,c49053_g1,c93992_g1,c42990_g3…
GO:0065009	regulation of molecular function	biological_process	0.62775	1	2	156	338	27618	c49527_g4,c33812_g1
GO:0043234	protein complex	cellular_component	0.63487	1	26	156	4490	27618	c41755_g1,c53149_g1,c70186_g1,c44468_g1,c44710_g2,c50608_g1,c35594_g1,c8676_g1,c42718_g1,c25830_g1,c42499_g1,c39249_g1,c47191_g1,c49629_g1,c37187_g1,c52562_g1,c50980_g1,c44100_g1,c44396_g1,c5725_g1,c39373_g1,c19349_g1,c50653_g1,c20479_g1,c30481_g1,c44343_g2
GO:0012505	endomembrane system	cellular_component	0.63564	1	3	156	503	27618	c35594_g1,c44221_g2,c49611_g1
GO:0046907	intracellular transport	biological_process	0.64734	1	6	156	989	27618	c18265_g1,c41377_g1,c40951_g1,c5725_g1,c45436_g1,c39249_g1
GO:0005694	chromosome	cellular_component	0.64832	1	5	156	857	27618	c42261_g1,c39373_g2,c31167_g1,c47264_g1,c39373_g1
GO:0045333	cellular respiration	biological_process	0.64916	1	2	156	385	27618	c70186_g1,c51057_g1
GO:0008237	metallopeptidase activity	molecular_function	0.64929	1	1	156	157	27618	c43990_g1
GO:0005856	cytoskeleton	cellular_component	0.65045	1	3	156	565	27618	c5725_g1,c39226_g1,c12625_g1
GO:0018130	heterocycle biosynthetic process	biological_process	0.6531	1	20	156	3458	27618	c50306_g1,c52562_g1,c37949_g1,c50980_g1,c47191_g1,c48805_g2,c45513_g1,c38677_g1,c37871_g1,c45016_g1,c45425_g1,c46951_g1,c44100_g1,c48432_g1,c53149_g1,c42261_g1,c41755_g1,c46084_g2,c25830_g1,c40548_g1
GO:0030695	GTPase regulator activity	molecular_function	0.66047	1	1	156	164	27618	c49527_g4
GO:0006814	sodium ion transport	biological_process	0.66424	1	1	156	173	27618	c51057_g1
GO:0008234	cysteine-type peptidase activity	molecular_function	0.66445	1	1	156	176	27618	c47038_g2
GO:0051641	cellular localization	biological_process	0.66666	1	7	156	1196	27618	c41377_g1,c49611_g1,c18265_g1,c45436_g1,c39249_g1,c40951_g1,c5725_g1
GO:0003724	RNA helicase activity	molecular_function	0.66744	1	1	156	143	27618	c25830_g1
GO:0006397	mRNA processing	biological_process	0.66805	1	1	156	163	27618	c38029_g1
GO:0009966	regulation of signal transduction	biological_process	0.66833	1	1	156	156	27618	c49527_g4
GO:0010646	regulation of cell communication	biological_process	0.66833	1	1	156	156	27618	c49527_g4
GO:0046488	phosphatidylinositol metabolic process	biological_process	0.67113	1	1	156	161	27618	c35594_g1
GO:0023051	regulation of signaling	biological_process	0.67128	1	1	156	157	27618	c49527_g4
GO:1901659	glycosyl compound biosynthetic process	biological_process	0.67163	1	2	156	404	27618	c48432_g1,c15835_g1
GO:0008652	cellular amino acid biosynthetic process	biological_process	0.67221	1	3	156	536	27618	c48432_g1,c31377_g1,c50306_g1
GO:0043167	ion binding	molecular_function	0.67242	1	45	156	7803	27618	c49527_g4,c35594_g1,c50073_g1,c25830_g1,c49453_g1,c46084_g2,c70186_g1,c44710_g2,c39226_g1,c5725_g1,c44396_g1,c46725_g1,c19349_g1,c50653_g1,c50397_g1,c39373_g1,c30481_g1,c39896_g1,c46788_g1,c48192_g1,c49629_g1,c32491_g1,c47191_g1,c34322_g1,c49565_g1,c40548_g1,c42718_g1,c49191_g1,c47698_g1,c45987_g1,c41755_g1,c44075_g1,c77776_g1,c46666_g1,c49611_g1,c33932_g1,c47832_g9,c46951_g1,c44343_g2,c12625_g1,…
GO:0044765	single-organism transport	biological_process	0.67263	1	17	156	2989	27618	c45094_g4,c47420_g1,c41755_g1,c49611_g1,c35180_g1,c70186_g1,c51066_g1,c78490_g1,c48865_g1,c44546_g1,c45436_g1,c51057_g1,c41377_g1,c50306_g1,c49629_g1,c5725_g1,c39373_g1
GO:0009725	response to hormone stimulus	biological_process	0.67388	1	1	156	182	27618	c94009_g1
GO:0044421	extracellular region part	cellular_component	0.676	1	2	156	371	27618	c25830_g1,c49453_g1
GO:0006570	tyrosine metabolic process	biological_process	0.67689	1	1	156	173	27618	c45515_g1
GO:0044249	cellular biosynthetic process	biological_process	0.67829	1	39	156	7010	27618	c45425_g1,c44100_g1,c46951_g1,c15835_g1,c50163_g3,c38677_g1,c37536_g1,c48221_g1,c37871_g1,c40104_g1,c39249_g1,c48805_g2,c51057_g1,c42990_g3,c52562_g1,c37949_g1,c50306_g1,c44221_g2,c50980_g1,c49078_g1,c40951_g1,c50608_g1,c40548_g1,c44075_g1,c41755_g1,c47832_g9,c53149_g1,c45016_g1,c31377_g1,c48432_g1,c45513_g1,c47191_g1,c35594_g1,c46084_g2,c49453_g1,c25830_g1,c50073_g1,c45650_g2,c42261_g1
GO:0008135	translation factor activity, nucleic acid binding	molecular_function	0.68298	1	1	156	196	27618	c42990_g3
GO:0044271	cellular nitrogen compound biosynthetic process	biological_process	0.68416	1	20	156	3511	27618	c44100_g1,c46951_g1,c48432_g1,c45016_g1,c45425_g1,c37871_g1,c38677_g1,c45513_g1,c48805_g2,c47191_g1,c50306_g1,c52562_g1,c37949_g1,c50980_g1,c25830_g1,c40548_g1,c46084_g2,c41755_g1,c42261_g1,c53149_g1
GO:0042221	response to chemical stimulus	biological_process	0.6845	1	3	156	580	27618	c25830_g1,c94009_g1,c39226_g1
GO:0008168	methyltransferase activity	molecular_function	0.68514	1	3	156	544	27618	c35594_g1,c77776_g1,c93992_g1
GO:0009066	aspartate family amino acid metabolic process	biological_process	0.69492	1	2	156	376	27618	c46951_g1,c50306_g1
GO:0016667	oxidoreductase activity, acting on a sulfur group of donors	molecular_function	0.6962	1	1	156	196	27618	c44129_g3
GO:1901137	carbohydrate derivative biosynthetic process	biological_process	0.69852	1	5	156	930	27618	c49453_g1,c31377_g1,c48432_g1,c15835_g1,c35594_g1
GO:0048869	cellular developmental process	biological_process	0.69882	1	1	156	211	27618	c52562_g1
GO:0004857	enzyme inhibitor activity	molecular_function	0.70059	1	1	156	220	27618	c33812_g1
GO:0009719	response to endogenous stimulus	biological_process	0.70078	1	1	156	195	27618	c94009_g1
GO:0030117	membrane coat	cellular_component	0.70474	1	1	156	188	27618	c39249_g1
GO:0048475	coated membrane	cellular_component	0.70474	1	1	156	188	27618	c39249_g1
GO:0019725	cellular homeostasis	biological_process	0.7104	1	1	156	197	27618	c44129_g3
GO:0006417	regulation of translation	biological_process	0.71218	1	1	156	212	27618	c42990_g3
GO:0009058	biosynthetic process	biological_process	0.71706	1	41	156	7446	27618	c35594_g1,c49453_g1,c46084_g2,c50073_g1,c45650_g2,c25830_g1,c42261_g1,c45016_g1,c48432_g1,c31377_g1,c45513_g1,c47191_g1,c50608_g1,c40951_g1,c48743_g2,c40548_g1,c48743_g1,c41755_g1,c44075_g1,c47832_g9,c53149_g1,c45425_g1,c50163_g3,c15835_g1,c44100_g1,c46951_g1,c37536_g1,c38677_g1,c40104_g1,c37871_g1,c48221_g1,c39249_g1,c48805_g2,c42990_g3,c51057_g1,c50980_g1,c49078_g1,c50306_g1,c52562_g1,c37949_g1…
GO:0016741	transferase activity, transferring one-carbon groups	molecular_function	0.71771	1	3	156	581	27618	c77776_g1,c35594_g1,c93992_g1
GO:0004252	serine-type endopeptidase activity	molecular_function	0.71776	1	1	156	201	27618	c41377_g1
GO:0043228	non-membrane-bounded organelle	cellular_component	0.72503	1	13	156	2538	27618	c39226_g1,c39249_g1,c42261_g1,c31167_g1,c42990_g3,c39373_g2,c47264_g1,c12625_g1,c37536_g1,c39373_g1,c50163_g3,c5725_g1,c40951_g1
GO:0043232	intracellular non-membrane-bounded organelle	cellular_component	0.72503	1	13	156	2538	27618	c39373_g1,c12625_g1,c37536_g1,c5725_g1,c50163_g3,c40951_g1,c39226_g1,c31167_g1,c42990_g3,c39373_g2,c47264_g1,c39249_g1,c42261_g1
GO:0006412	translation	biological_process	0.7254	1	5	156	1100	27618	c39249_g1,c40951_g1,c50163_g3,c42990_g3,c37536_g1
GO:0006812	cation transport	biological_process	0.7271	1	7	156	1356	27618	c50306_g1,c49611_g1,c39373_g1,c49629_g1,c70186_g1,c51057_g1,c41755_g1
GO:0071840	cellular component organization or biogenesis	biological_process	0.73248	1	12	156	2388	27618	c39249_g1,c47264_g1,c39373_g2,c31167_g1,c41377_g1,c46150_g2,c46355_g1,c43990_g1,c40951_g1,c50163_g3,c37536_g1,c39373_g1
GO:0048583	regulation of response to stimulus	biological_process	0.73262	1	1	156	196	27618	c49527_g4
GO:0046873	metal ion transmembrane transporter activity	molecular_function	0.73535	1	2	156	407	27618	c49629_g1,c39373_g1
GO:0000003	reproduction	biological_process	0.73586	1	2	156	441	27618	c46809_g1,c46355_g1
GO:1901135	carbohydrate derivative metabolic process	biological_process	0.73689	1	9	156	1689	27618	c15835_g1,c50608_g1,c48432_g1,c49527_g4,c31377_g1,c35594_g1,c50653_g1,c49191_g1,c49453_g1
GO:0044427	chromosomal part	cellular_component	0.73875	1	4	156	773	27618	c39373_g1,c47264_g1,c39373_g2,c31167_g1
GO:0016043	cellular component organization	biological_process	0.73947	1	7	156	1394	27618	c39373_g2,c31167_g1,c47264_g1,c46355_g1,c39373_g1,c46150_g2,c41377_g1
GO:0030529	ribonucleoprotein complex	cellular_component	0.74328	1	5	156	1136	27618	c39249_g1,c40951_g1,c42990_g3,c50163_g3,c37536_g1
GO:0044764	multi-organism cellular process	biological_process	0.74519	1	3	156	624	27618	c25830_g1,c86771_g1,c47420_g1
GO:0042967	acyl-carrier-protein biosynthetic process	biological_process	0.7463	1	1	156	203	27618	c45650_g2
GO:0060589	nucleoside-triphosphatase regulator activity	molecular_function	0.74683	1	1	156	214	27618	c49527_g4
GO:0043648	dicarboxylic acid metabolic process	biological_process	0.74777	1	1	156	223	27618	c50306_g1
GO:0044707	single-multicellular organism process	biological_process	0.75021	1	3	156	641	27618	c46809_g1,c46355_g1,c35705_g1
GO:0006928	cellular component movement	biological_process	0.75213	1	1	156	241	27618	c40951_g1
GO:0031967	organelle envelope	cellular_component	0.75405	1	3	156	642	27618	c45094_g4,c70186_g1,c41377_g1
GO:0048610	cellular process involved in reproduction	biological_process	0.75443	1	1	156	230	27618	c46355_g1
GO:0010608	posttranscriptional regulation of gene expression	biological_process	0.75455	1	1	156	235	27618	c42990_g3
GO:0006144	purine nucleobase metabolic process	biological_process	0.75648	1	2	156	452	27618	c25830_g1,c53149_g1
GO:0000988	protein binding transcription factor activity	molecular_function	0.75748	1	1	156	223	27618	c41755_g1
GO:0042802	identical protein binding	molecular_function	0.75848	1	1	156	221	27618	c49753_g1
GO:0016651	oxidoreductase activity, acting on NAD(P)H	molecular_function	0.75947	1	1	156	235	27618	c51057_g1
GO:1901136	carbohydrate derivative catabolic process	biological_process	0.76108	1	2	156	457	27618	c49527_g4,c50653_g1
GO:1901576	organic substance biosynthetic process	biological_process	0.76249	1	39	156	7249	27618	c45425_g1,c15835_g1,c50163_g3,c46951_g1,c44100_g1,c37536_g1,c38677_g1,c40104_g1,c37871_g1,c48221_g1,c48805_g2,c39249_g1,c42990_g3,c51057_g1,c50980_g1,c49078_g1,c52562_g1,c50306_g1,c37949_g1,c44221_g2,c50608_g1,c40951_g1,c40548_g1,c41755_g1,c44075_g1,c47832_g9,c53149_g1,c45016_g1,c48432_g1,c31377_g1,c45513_g1,c47191_g1,c35594_g1,c49453_g1,c46084_g2,c50073_g1,c25830_g1,c45650_g2,c42261_g1
GO:1901657	glycosyl compound metabolic process	biological_process	0.76302	1	4	156	868	27618	c49527_g4,c48432_g1,c50608_g1,c15835_g1
GO:0005783	endoplasmic reticulum	cellular_component	0.76419	1	2	156	448	27618	c44221_g2,c35594_g1
GO:0006184	GTP catabolic process	biological_process	0.76762	1	1	156	227	27618	c49527_g4
GO:1901069	guanosine-containing compound catabolic process	biological_process	0.76762	1	1	156	227	27618	c49527_g4
GO:0010033	response to organic substance	biological_process	0.7704	1	1	156	238	27618	c94009_g1
GO:0009117	nucleotide metabolic process	biological_process	0.77678	1	5	156	1089	27618	c50306_g1,c49527_g4,c15835_g1,c50608_g1,c48805_g2
GO:0015077	monovalent inorganic cation transmembrane transporter activity	molecular_function	0.77724	1	3	156	695	27618	c39373_g1,c49629_g1,c70186_g1
GO:0016830	carbon-carbon lyase activity	molecular_function	0.77825	1	1	156	238	27618	c45513_g1
GO:0046039	GTP metabolic process	biological_process	0.78117	1	1	156	240	27618	c49527_g4
GO:0019752	carboxylic acid metabolic process	biological_process	0.78248	1	11	156	2150	27618	c48805_g2,c44221_g2,c50306_g1,c40192_g1,c48432_g1,c31377_g1,c46951_g1,c45515_g1,c49565_g1,c40104_g1,c94009_g1
GO:0031329	regulation of cellular catabolic process	biological_process	0.78251	1	1	156	228	27618	c49527_g4
GO:0008653	lipopolysaccharide metabolic process	biological_process	0.78449	1	1	156	208	27618	c49453_g1
GO:0009103	lipopolysaccharide biosynthetic process	biological_process	0.78449	1	1	156	208	27618	c49453_g1
GO:0006753	nucleoside phosphate metabolic process	biological_process	0.785	1	5	156	1101	27618	c50306_g1,c48805_g2,c49527_g4,c50608_g1,c15835_g1
GO:0009894	regulation of catabolic process	biological_process	0.79004	1	1	156	235	27618	c49527_g4
GO:0071705	nitrogen compound transport	biological_process	0.79026	1	1	156	257	27618	c44546_g1
GO:0033365	protein localization to organelle	biological_process	0.79067	1	1	156	232	27618	c41377_g1
GO:1901068	guanosine-containing compound metabolic process	biological_process	0.79124	1	1	156	246	27618	c49527_g4
GO:0043436	oxoacid metabolic process	biological_process	0.79218	1	11	156	2168	27618	c40192_g1,c48432_g1,c31377_g1,c46951_g1,c40104_g1,c49565_g1,c45515_g1,c94009_g1,c48805_g2,c50306_g1,c44221_g2
GO:0006082	organic acid metabolic process	biological_process	0.79541	1	11	156	2173	27618	c48805_g2,c50306_g1,c44221_g2,c46951_g1,c31377_g1,c40192_g1,c48432_g1,c94009_g1,c49565_g1,c45515_g1,c40104_g1
GO:0032501	multicellular organismal process	biological_process	0.79547	1	3	156	696	27618	c46355_g1,c46809_g1,c35705_g1
GO:0019220	regulation of phosphate metabolic process	biological_process	0.79753	1	1	156	242	27618	c49527_g4
GO:0051174	regulation of phosphorus metabolic process	biological_process	0.79753	1	1	156	242	27618	c49527_g4
GO:0016791	phosphatase activity	molecular_function	0.80196	1	1	156	250	27618	c25830_g1
GO:0030234	enzyme regulator activity	molecular_function	0.80373	1	2	156	499	27618	c33812_g1,c49527_g4
GO:0005743	mitochondrial inner membrane	cellular_component	0.81077	1	1	156	305	27618	c70186_g1
GO:0006811	ion transport	biological_process	0.81492	1	8	156	1692	27618	c41755_g1,c51057_g1,c49611_g1,c50306_g1,c70186_g1,c49629_g1,c51066_g1,c39373_g1
GO:0006950	response to stress	biological_process	0.81494	1	7	156	1573	27618	c39226_g1,c34322_g2,c38078_g1,c44075_g1,c41992_g1,c32449_g1,c40192_g1
GO:0006605	protein targeting	biological_process	0.82659	1	1	156	264	27618	c41377_g1
GO:0046914	transition metal ion binding	molecular_function	0.82679	1	13	156	2720	27618	c48805_g2,c34322_g1,c47832_g9,c33932_g1,c49078_g1,c70186_g1,c47191_g1,c32491_g1,c46666_g1,c49527_g4,c40548_g1,c49565_g1,c19349_g1
GO:0003723	RNA binding	molecular_function	0.82801	1	8	156	1857	27618	c35594_g1,c25830_g1,c77776_g1,c42990_g3,c38029_g1,c47832_g9,c37187_g1,c53149_g1
GO:0009112	nucleobase metabolic process	biological_process	0.82888	1	2	156	530	27618	c53149_g1,c25830_g1
GO:0019866	organelle inner membrane	cellular_component	0.82949	1	1	156	322	27618	c70186_g1
GO:0009405	pathogenesis	biological_process	0.83464	1	1	156	299	27618	c52562_g1
GO:0055086	nucleobase-containing small molecule metabolic process	biological_process	0.83794	1	7	156	1578	27618	c50306_g1,c25830_g1,c53149_g1,c48805_g2,c49527_g4,c15835_g1,c50608_g1
GO:0032268	regulation of cellular protein metabolic process	biological_process	0.846	1	1	156	309	27618	c42990_g3
GO:0004519	endonuclease activity	molecular_function	0.8473	1	1	156	350	27618	c86068_g1
GO:0016779	nucleotidyltransferase activity	molecular_function	0.84842	1	5	156	1410	27618	c53149_g1,c25830_g1,c49078_g1,c47832_g9,c50608_g1
GO:0042592	homeostatic process	biological_process	0.84985	1	1	156	304	27618	c44129_g3
GO:0051246	regulation of protein metabolic process	biological_process	0.85135	1	1	156	316	27618	c42990_g3
GO:0016032	viral process	biological_process	0.86189	1	2	156	557	27618	c25830_g1,c86771_g1
GO:0016788	hydrolase activity, acting on ester bonds	molecular_function	0.86242	1	6	156	1398	27618	c44546_g1,c43799_g1,c86068_g1,c25830_g1,c14711_g1,c43260_g1
GO:0010467	gene expression	biological_process	0.86506	1	21	156	4234	27618	c42990_g3,c39249_g1,c47191_g1,c93992_g1,c50980_g1,c37949_g1,c50163_g3,c48432_g1,c44100_g1,c46951_g1,c37536_g1,c41755_g1,c44075_g1,c38029_g1,c77776_g1,c42261_g1,c53149_g1,c40951_g1,c43990_g1,c35594_g1,c25830_g1
GO:0008092	cytoskeletal protein binding	molecular_function	0.86528	1	1	156	336	27618	c5725_g1
GO:0044446	intracellular organelle part	cellular_component	0.86543	1	21	156	4163	27618	c44221_g2,c52562_g1,c50980_g1,c41377_g1,c47191_g1,c39373_g2,c44343_g2,c30481_g1,c39373_g1,c44396_g1,c41992_g1,c44100_g1,c5725_g1,c49611_g1,c70186_g1,c42261_g1,c45094_g4,c47264_g1,c31167_g1,c41755_g1,c35594_g1
GO:0044422	organelle part	cellular_component	0.86841	1	21	156	4176	27618	c49611_g1,c70186_g1,c42261_g1,c45094_g4,c47264_g1,c31167_g1,c41755_g1,c35594_g1,c44221_g2,c52562_g1,c41377_g1,c50980_g1,c47191_g1,c39373_g2,c30481_g1,c44343_g2,c39373_g1,c41992_g1,c44100_g1,c44396_g1,c5725_g1
GO:0016747	transferase activity, transferring acyl groups other than amino-acyl groups	molecular_function	0.86882	1	1	156	329	27618	c45650_g2
GO:0044281	small molecule metabolic process	biological_process	0.86913	1	19	156	3877	27618	c46951_g1,c31377_g1,c48432_g1,c15835_g1,c40192_g1,c48221_g1,c94009_g1,c45515_g1,c40104_g1,c51057_g1,c48805_g2,c44221_g2,c50306_g1,c49527_g4,c50608_g1,c25830_g1,c45650_g2,c49565_g1,c53149_g1
GO:0006152	purine nucleoside catabolic process	biological_process	0.87352	1	1	156	346	27618	c49527_g4
GO:0009143	nucleoside triphosphate catabolic process	biological_process	0.87352	1	1	156	346	27618	c49527_g4
GO:0009146	purine nucleoside triphosphate catabolic process	biological_process	0.87352	1	1	156	346	27618	c49527_g4
GO:0009203	ribonucleoside triphosphate catabolic process	biological_process	0.87352	1	1	156	346	27618	c49527_g4
GO:0009207	purine ribonucleoside triphosphate catabolic process	biological_process	0.87352	1	1	156	346	27618	c49527_g4
GO:0046130	purine ribonucleoside catabolic process	biological_process	0.87352	1	1	156	346	27618	c49527_g4
GO:0009164	nucleoside catabolic process	biological_process	0.87532	1	1	156	350	27618	c49527_g4
GO:0042454	ribonucleoside catabolic process	biological_process	0.87532	1	1	156	350	27618	c49527_g4
GO:1901658	glycosyl compound catabolic process	biological_process	0.87532	1	1	156	350	27618	c49527_g4
GO:0009154	purine ribonucleotide catabolic process	biological_process	0.8769	1	1	156	349	27618	c49527_g4
GO:0009261	ribonucleotide catabolic process	biological_process	0.8769	1	1	156	349	27618	c49527_g4
GO:0006195	purine nucleotide catabolic process	biological_process	0.88013	1	1	156	354	27618	c49527_g4
GO:0072523	purine-containing compound catabolic process	biological_process	0.88109	1	1	156	355	27618	c49527_g4
GO:0009166	nucleotide catabolic process	biological_process	0.8817	1	1	156	358	27618	c49527_g4
GO:1901292	nucleoside phosphate catabolic process	biological_process	0.8817	1	1	156	358	27618	c49527_g4
GO:0016740	transferase activity	molecular_function	0.88309	1	27	156	5454	27618	c93992_g1,c49629_g1,c49078_g1,c48192_g1,c48221_g1,c94009_g1,c50397_g1,c94209_g1,c47038_g2,c32670_g1,c45016_g1,c46150_g2,c53149_g1,c47832_g9,c51494_g1,c47420_g1,c77776_g1,c50073_g1,c48743_g1,c25830_g1,c45650_g2,c46084_g2,c49453_g1,c48743_g2,c40196_g1,c50608_g1,c35594_g1
GO:0006310	DNA recombination	biological_process	0.88816	1	1	156	311	27618	c49053_g1
GO:0007264	small GTPase mediated signal transduction	biological_process	0.89009	1	1	156	327	27618	c49527_g4
GO:0003677	DNA binding	molecular_function	0.89283	1	13	156	2828	27618	c86068_g1,c39373_g1,c50608_g1,c48432_g1,c44100_g1,c40185_g1,c37949_g1,c31167_g1,c39373_g2,c41755_g1,c47264_g1,c40185_g2,c42261_g1
GO:0006818	hydrogen transport	biological_process	0.89304	1	2	156	647	27618	c70186_g1,c51057_g1
GO:0015992	proton transport	biological_process	0.89304	1	2	156	647	27618	c51057_g1,c70186_g1
GO:0006807	nitrogen compound metabolic process	biological_process	0.89317	1	45	156	8857	27618	c40548_g1,c49191_g1,c50608_g1,c53149_g1,c46150_g2,c47832_g9,c41755_g1,c31167_g1,c38029_g1,c44075_g1,c77776_g1,c45515_g1,c94009_g1,c37871_g1,c38677_g1,c15835_g1,c46951_g1,c44100_g1,c45425_g1,c93992_g1,c50980_g1,c49078_g1,c50306_g1,c52562_g1,c37949_g1,c49053_g1,c39373_g2,c48805_g2,c25830_g1,c46084_g2,c49527_g4,c43990_g1,c35594_g1,c39795_g1,c47264_g1,c42261_g1,c50653_g1,c39373_g1,c48432_g1,c40192_g1…
GO:0007166	cell surface receptor signaling pathway	biological_process	0.89409	1	1	156	369	27618	c41377_g1
GO:0042578	phosphoric ester hydrolase activity	molecular_function	0.89576	1	1	156	352	27618	c25830_g1
GO:0008236	serine-type peptidase activity	molecular_function	0.89581	1	1	156	340	27618	c41377_g1
GO:0017171	serine hydrolase activity	molecular_function	0.89581	1	1	156	340	27618	c41377_g1
GO:0044403	symbiosis, encompassing mutualism through parasitism	biological_process	0.90091	1	2	156	633	27618	c86771_g1,c25830_g1
GO:0009150	purine ribonucleotide metabolic process	biological_process	0.9013	1	2	156	666	27618	c50608_g1,c49527_g4
GO:0044419	interspecies interaction between organisms	biological_process	0.90294	1	2	156	638	27618	c25830_g1,c86771_g1
GO:0006725	cellular aromatic compound metabolic process	biological_process	0.90327	1	37	156	7507	27618	c77776_g1,c31167_g1,c41755_g1,c38029_g1,c44075_g1,c47832_g9,c53149_g1,c50608_g1,c40548_g1,c49191_g1,c48805_g2,c39373_g2,c50980_g1,c52562_g1,c37949_g1,c50306_g1,c49053_g1,c93992_g1,c45425_g1,c15835_g1,c44100_g1,c46951_g1,c38677_g1,c45515_g1,c37871_g1,c42261_g1,c47264_g1,c43990_g1,c35594_g1,c49527_g4,c46084_g2,c25830_g1,c45513_g1,c47191_g1,c45016_g1,c48432_g1,c39373_g1
GO:0022890	inorganic cation transmembrane transporter activity	molecular_function	0.90704	1	3	156	885	27618	c49629_g1,c70186_g1,c39373_g1
GO:0006163	purine nucleotide metabolic process	biological_process	0.90747	1	2	156	679	27618	c49527_g4,c50608_g1
GO:0019538	protein metabolic process	biological_process	0.90776	1	24	156	4832	27618	c40587_g1,c49453_g1,c45987_g1,c34896_g1,c45650_g2,c35594_g1,c31560_g2,c40951_g1,c49053_g1,c52562_g1,c49629_g1,c39249_g1,c48192_g1,c42990_g3,c43350_g1,c47038_g2,c37536_g1,c44343_g2,c50397_g1,c45955_g1,c45016_g1,c46725_g1,c50163_g3,c44396_g1
GO:0072521	purine-containing compound metabolic process	biological_process	0.90877	1	4	156	1138	27618	c53149_g1,c25830_g1,c50608_g1,c49527_g4
GO:0001071	nucleic acid binding transcription factor activity	molecular_function	0.91423	1	3	156	907	27618	c44100_g1,c41755_g1,c50980_g1
GO:0003700	sequence-specific DNA binding transcription factor activity	molecular_function	0.91423	1	3	156	907	27618	c41755_g1,c44100_g1,c50980_g1
GO:0009259	ribonucleotide metabolic process	biological_process	0.91687	1	2	156	703	27618	c50608_g1,c49527_g4
GO:0019693	ribose phosphate metabolic process	biological_process	0.91687	1	2	156	703	27618	c49527_g4,c50608_g1
GO:0006886	intracellular protein transport	biological_process	0.91689	1	3	156	831	27618	c39249_g1,c41377_g1,c18265_g1
GO:0033036	macromolecule localization	biological_process	0.91854	1	5	156	1290	27618	c41377_g1,c35180_g1,c78490_g1,c18265_g1,c39249_g1
GO:0033554	cellular response to stress	biological_process	0.91996	1	2	156	622	27618	c44075_g1,c39226_g1
GO:0034641	cellular nitrogen compound metabolic process	biological_process	0.92228	1	37	156	7624	27618	c41755_g1,c31167_g1,c38029_g1,c44075_g1,c77776_g1,c53149_g1,c47832_g9,c50608_g1,c40548_g1,c39373_g2,c48805_g2,c93992_g1,c50980_g1,c52562_g1,c37949_g1,c49053_g1,c50306_g1,c15835_g1,c46951_g1,c44100_g1,c45425_g1,c37871_g1,c94009_g1,c38677_g1,c47264_g1,c42261_g1,c49527_g4,c43990_g1,c35594_g1,c25830_g1,c46084_g2,c45513_g1,c47191_g1,c48432_g1,c40192_g1,c45016_g1,c39373_g1
GO:0016070	RNA metabolic process	biological_process	0.92892	1	16	156	3485	27618	c77776_g1,c42261_g1,c38029_g1,c44075_g1,c41755_g1,c53149_g1,c43990_g1,c35594_g1,c25830_g1,c37949_g1,c50980_g1,c93992_g1,c47191_g1,c44100_g1,c46951_g1,c48432_g1
GO:0042278	purine nucleoside metabolic process	biological_process	0.92958	1	2	156	726	27618	c49527_g4,c50608_g1
GO:0046128	purine ribonucleoside metabolic process	biological_process	0.92958	1	2	156	726	27618	c49527_g4,c50608_g1
GO:0043412	macromolecule modification	biological_process	0.92983	1	12	156	2611	27618	c50397_g1,c49453_g1,c44343_g2,c44396_g1,c45016_g1,c35594_g1,c93992_g1,c40587_g1,c49629_g1,c43350_g1,c77776_g1,c48192_g1
GO:0022891	substrate-specific transmembrane transporter activity	molecular_function	0.93164	1	5	156	1392	27618	c51066_g1,c39373_g1,c70186_g1,c49629_g1,c44546_g1
GO:1901575	organic substance catabolic process	biological_process	0.93366	1	6	156	1583	27618	c46951_g1,c49527_g4,c48805_g2,c43990_g1,c50653_g1,c50306_g1
GO:0071702	organic substance transport	biological_process	0.93414	1	6	156	1552	27618	c18265_g1,c35180_g1,c41377_g1,c78490_g1,c39249_g1,c44546_g1
GO:0016746	transferase activity, transferring acyl groups	molecular_function	0.93441	1	1	156	445	27618	c45650_g2
GO:1901360	organic cyclic compound metabolic process	biological_process	0.93623	1	37	156	7712	27618	c35594_g1,c43990_g1,c49527_g4,c46084_g2,c50073_g1,c25830_g1,c42261_g1,c47264_g1,c45016_g1,c48432_g1,c39373_g1,c45513_g1,c47191_g1,c50608_g1,c40548_g1,c77776_g1,c44075_g1,c38029_g1,c31167_g1,c41755_g1,c47832_g9,c53149_g1,c45425_g1,c46951_g1,c44100_g1,c15835_g1,c38677_g1,c37871_g1,c45515_g1,c48805_g2,c39373_g2,c49053_g1,c52562_g1,c50306_g1,c37949_g1,c50980_g1,c93992_g1
GO:0046483	heterocycle metabolic process	biological_process	0.93654	1	36	156	7545	27618	c50608_g1,c49191_g1,c40548_g1,c44075_g1,c38029_g1,c31167_g1,c41755_g1,c77776_g1,c53149_g1,c47832_g9,c46951_g1,c44100_g1,c15835_g1,c45425_g1,c37871_g1,c38677_g1,c39373_g2,c48805_g2,c93992_g1,c49053_g1,c52562_g1,c50306_g1,c37949_g1,c50980_g1,c49527_g4,c43990_g1,c35594_g1,c25830_g1,c46084_g2,c47264_g1,c42261_g1,c48432_g1,c45016_g1,c39373_g1,c45513_g1,c47191_g1
GO:0044248	cellular catabolic process	biological_process	0.9376	1	5	156	1409	27618	c39226_g1,c50306_g1,c46951_g1,c49527_g4,c43990_g1
GO:0009119	ribonucleoside metabolic process	biological_process	0.9382	1	2	156	752	27618	c50608_g1,c49527_g4
GO:1901607	alpha-amino acid biosynthetic process	biological_process	0.93853	1	1	156	425	27618	c50306_g1
GO:0006520	cellular amino acid metabolic process	biological_process	0.94145	1	7	156	1807	27618	c50306_g1,c94009_g1,c45515_g1,c46951_g1,c31377_g1,c40192_g1,c48432_g1
GO:0046434	organophosphate catabolic process	biological_process	0.94286	1	1	156	469	27618	c49527_g4
GO:0006796	phosphate-containing compound metabolic process	biological_process	0.94341	1	15	156	3395	27618	c51057_g1,c48192_g1,c48805_g2,c49629_g1,c70186_g1,c50306_g1,c31377_g1,c49527_g4,c46951_g1,c15835_g1,c50608_g1,c48432_g1,c35594_g1,c50397_g1,c49453_g1
GO:0034613	cellular protein localization	biological_process	0.9439	1	3	156	919	27618	c39249_g1,c18265_g1,c41377_g1
GO:0034655	nucleobase-containing compound catabolic process	biological_process	0.94446	1	1	156	486	27618	c49527_g4
GO:0070727	cellular macromolecule localization	biological_process	0.94458	1	3	156	921	27618	c18265_g1,c41377_g1,c39249_g1
GO:0009116	nucleoside metabolic process	biological_process	0.94624	1	2	156	778	27618	c49527_g4,c50608_g1
GO:0034061	DNA polymerase activity	molecular_function	0.94652	1	2	156	982	27618	c47832_g9,c50608_g1
GO:0006464	cellular protein modification process	biological_process	0.94673	1	10	156	2332	27618	c48192_g1,c43350_g1,c49629_g1,c40587_g1,c35594_g1,c45016_g1,c44396_g1,c44343_g2,c49453_g1,c50397_g1
GO:0036211	protein modification process	biological_process	0.94673	1	10	156	2332	27618	c44396_g1,c45016_g1,c35594_g1,c50397_g1,c49453_g1,c44343_g2,c43350_g1,c48192_g1,c40587_g1,c49629_g1
GO:0006793	phosphorus metabolic process	biological_process	0.94733	1	15	156	3425	27618	c46951_g1,c49527_g4,c31377_g1,c50608_g1,c15835_g1,c48432_g1,c35594_g1,c50397_g1,c49453_g1,c51057_g1,c48192_g1,c48805_g2,c70186_g1,c49629_g1,c50306_g1
GO:0009056	catabolic process	biological_process	0.9478	1	7	156	1853	27618	c50306_g1,c39226_g1,c50653_g1,c48805_g2,c43990_g1,c46951_g1,c49527_g4
GO:0051704	multi-organism process	biological_process	0.94783	1	4	156	1262	27618	c47420_g1,c25830_g1,c86771_g1,c52562_g1
GO:0022857	transmembrane transporter activity	molecular_function	0.95109	1	6	156	1703	27618	c48432_g1,c44546_g1,c70186_g1,c49629_g1,c39373_g1,c51066_g1
GO:0065008	regulation of biological quality	biological_process	0.95181	1	2	156	758	27618	c44129_g3,c49191_g1
GO:0022892	substrate-specific transporter activity	molecular_function	0.95226	1	5	156	1478	27618	c44546_g1,c70186_g1,c49629_g1,c39373_g1,c51066_g1
GO:0044430	cytoskeletal part	cellular_component	0.95321	1	1	156	514	27618	c5725_g1
GO:0004518	nuclease activity	molecular_function	0.95484	1	1	156	530	27618	c86068_g1
GO:0008324	cation transmembrane transporter activity	molecular_function	0.9571	1	3	156	1043	27618	c49629_g1,c70186_g1,c39373_g1
GO:0015075	ion transmembrane transporter activity	molecular_function	0.95779	1	4	156	1286	27618	c39373_g1,c49629_g1,c70186_g1,c51066_g1
GO:0015078	hydrogen ion transmembrane transporter activity	molecular_function	0.95852	1	1	156	536	27618	c70186_g1
GO:0016881	acid-amino acid ligase activity	molecular_function	0.95907	1	1	156	480	27618	c48432_g1
GO:0044270	cellular nitrogen compound catabolic process	biological_process	0.96372	1	1	156	543	27618	c49527_g4
GO:0009057	macromolecule catabolic process	biological_process	0.9638	1	1	156	538	27618	c50653_g1
GO:0046700	heterocycle catabolic process	biological_process	0.96387	1	1	156	548	27618	c49527_g4
GO:0035556	intracellular signal transduction	biological_process	0.96769	1	1	156	508	27618	c49527_g4
GO:0009144	purine nucleoside triphosphate metabolic process	biological_process	0.96925	1	1	156	603	27618	c49527_g4
GO:0009205	purine ribonucleoside triphosphate metabolic process	biological_process	0.96925	1	1	156	603	27618	c49527_g4
GO:0006468	protein phosphorylation	biological_process	0.96983	1	4	156	1282	27618	c49629_g1,c50397_g1,c49453_g1,c48192_g1
GO:0009199	ribonucleoside triphosphate metabolic process	biological_process	0.96987	1	1	156	606	27618	c49527_g4
GO:1901361	organic cyclic compound catabolic process	biological_process	0.97012	1	1	156	579	27618	c49527_g4
GO:0019439	aromatic compound catabolic process	biological_process	0.97082	1	1	156	582	27618	c49527_g4
GO:0009141	nucleoside triphosphate metabolic process	biological_process	0.97122	1	1	156	616	27618	c49527_g4
GO:0015031	protein transport	biological_process	0.97148	1	3	156	1068	27618	c18265_g1,c41377_g1,c39249_g1
GO:0045184	establishment of protein localization	biological_process	0.97148	1	3	156	1068	27618	c39249_g1,c18265_g1,c41377_g1
GO:0036094	small molecule binding	molecular_function	0.97175	1	20	156	4603	27618	c48192_g1,c48805_g2,c50306_g1,c49629_g1,c45425_g1,c46951_g1,c5725_g1,c15835_g1,c38677_g1,c12625_g1,c37871_g1,c50397_g1,c77776_g1,c44075_g1,c35594_g1,c50608_g1,c49453_g1,c50073_g1,c49191_g1,c25830_g1
GO:0005667	transcription factor complex	cellular_component	0.97357	1	3	156	1142	27618	c41755_g1,c44100_g1,c50980_g1
GO:0006281	DNA repair	biological_process	0.9746	1	1	156	534	27618	c44075_g1
GO:0006351	transcription, DNA-dependent	biological_process	0.97478	1	9	156	2492	27618	c41755_g1,c42261_g1,c47191_g1,c53149_g1,c50980_g1,c37949_g1,c48432_g1,c44100_g1,c25830_g1
GO:0032774	RNA biosynthetic process	biological_process	0.97647	1	9	156	2511	27618	c44100_g1,c48432_g1,c25830_g1,c41755_g1,c42261_g1,c53149_g1,c47191_g1,c37949_g1,c50980_g1
GO:0004386	helicase activity	molecular_function	0.97737	1	1	156	531	27618	c25830_g1
GO:0044699	single-organism process	biological_process	0.97749	1	36	156	7661	27618	c41377_g1,c49629_g1,c44546_g1,c48865_g1,c39373_g1,c5725_g1,c39226_g1,c70186_g1,c46809_g1,c18265_g1,c35705_g1,c47420_g1,c45094_g4,c47264_g1,c51066_g1,c49453_g1,c25830_g1,c49527_g4,c50306_g1,c49053_g1,c52562_g1,c45436_g1,c39249_g1,c51057_g1,c39373_g2,c94009_g1,c35180_g1,c49611_g1,c46150_g2,c46355_g1,c44075_g1,c31167_g1,c41755_g1,c78490_g1,c44129_g3,c40951_g1
GO:0055085	transmembrane transport	biological_process	0.9778	1	4	156	1433	27618	c48865_g1,c45094_g4,c47420_g1,c51066_g1
GO:0006974	response to DNA damage stimulus	biological_process	0.9785	1	1	156	560	27618	c44075_g1
GO:0016879	ligase activity, forming carbon-nitrogen bonds	molecular_function	0.97863	1	1	156	582	27618	c48432_g1
GO:0016817	hydrolase activity, acting on acid anhydrides	molecular_function	0.97897	1	5	156	1677	27618	c40951_g1,c5725_g1,c48432_g1,c77776_g1,c25830_g1
GO:0000166	nucleotide binding	molecular_function	0.97992	1	19	156	4531	27618	c48192_g1,c48805_g2,c50306_g1,c49629_g1,c45425_g1,c46951_g1,c15835_g1,c5725_g1,c38677_g1,c12625_g1,c37871_g1,c50397_g1,c77776_g1,c44075_g1,c35594_g1,c50608_g1,c49453_g1,c25830_g1,c49191_g1
GO:1901265	nucleoside phosphate binding	molecular_function	0.97992	1	19	156	4531	27618	c44075_g1,c77776_g1,c25830_g1,c49191_g1,c49453_g1,c50608_g1,c35594_g1,c49629_g1,c50306_g1,c48192_g1,c48805_g2,c37871_g1,c50397_g1,c38677_g1,c12625_g1,c46951_g1,c15835_g1,c5725_g1,c45425_g1
GO:0008104	protein localization	biological_process	0.98038	1	3	156	1146	27618	c39249_g1,c18265_g1,c41377_g1
GO:0043170	macromolecule metabolic process	biological_process	0.98097	1	50	156	10511	27618	c44343_g2,c37536_g1,c45955_g1,c44100_g1,c46951_g1,c15835_g1,c50163_g3,c49053_g1,c52562_g1,c37949_g1,c49078_g1,c50980_g1,c93992_g1,c39249_g1,c42990_g3,c43350_g1,c39373_g2,c45987_g1,c34896_g1,c31560_g2,c40951_g1,c50608_g1,c47843_g1,c47832_g9,c40587_g1,c46355_g1,c53149_g1,c77776_g1,c38029_g1,c44075_g1,c41755_g1,c31167_g1,c47038_g2,c39373_g1,c50653_g1,c50397_g1,c45016_g1,c46725_g1,c44396_g1,c48432_g1…
GO:0004672	protein kinase activity	molecular_function	0.98143	1	4	156	1405	27618	c48192_g1,c49453_g1,c49629_g1,c50397_g1
GO:0003964	RNA-directed DNA polymerase activity	molecular_function	0.98161	1	1	156	889	27618	c47832_g9
GO:0006259	DNA metabolic process	biological_process	0.98167	1	8	156	2709	27618	c49053_g1,c47832_g9,c31167_g1,c39373_g2,c44075_g1,c47264_g1,c39373_g1,c50608_g1
GO:0006278	RNA-dependent DNA replication	biological_process	0.98174	1	1	156	891	27618	c47832_g9
GO:0044267	cellular protein metabolic process	biological_process	0.98476	1	15	156	3851	27618	c48192_g1,c39249_g1,c42990_g3,c43350_g1,c40587_g1,c49629_g1,c45016_g1,c35594_g1,c44396_g1,c40951_g1,c50163_g3,c49453_g1,c44343_g2,c37536_g1,c50397_g1
GO:0016462	pyrophosphatase activity	molecular_function	0.98525	1	4	156	1503	27618	c25830_g1,c48432_g1,c5725_g1,c40951_g1
GO:0016310	phosphorylation	biological_process	0.98663	1	6	156	1969	27618	c70186_g1,c50397_g1,c49629_g1,c49453_g1,c51057_g1,c48192_g1
GO:0005634	nucleus	cellular_component	0.98677	1	13	156	3477	27618	c31167_g1,c41755_g1,c39373_g2,c47264_g1,c38029_g1,c42261_g1,c50980_g1,c37949_g1,c34322_g1,c48432_g1,c44100_g1,c39373_g1,c47038_g2
GO:0090304	nucleic acid metabolic process	biological_process	0.98724	1	23	156	5775	27618	c77776_g1,c42261_g1,c38029_g1,c47264_g1,c44075_g1,c31167_g1,c41755_g1,c47832_g9,c53149_g1,c35594_g1,c43990_g1,c50608_g1,c25830_g1,c39373_g2,c37949_g1,c49053_g1,c50980_g1,c93992_g1,c47191_g1,c46951_g1,c44100_g1,c48432_g1,c39373_g1
GO:0016874	ligase activity	molecular_function	0.98803	1	2	156	961	27618	c48432_g1,c52562_g1
GO:0034645	cellular macromolecule biosynthetic process	biological_process	0.98814	1	21	156	5401	27618	c47832_g9,c53149_g1,c42261_g1,c41755_g1,c49453_g1,c25830_g1,c45650_g2,c35594_g1,c40951_g1,c50608_g1,c37949_g1,c50980_g1,c49078_g1,c47191_g1,c39249_g1,c42990_g3,c37536_g1,c44100_g1,c48432_g1,c50163_g3,c15835_g1
GO:0016818	hydrolase activity, acting on acid anhydrides, in phosphorus-containing anhydrides	molecular_function	0.98863	1	4	156	1561	27618	c25830_g1,c40951_g1,c5725_g1,c48432_g1
GO:1901363	heterocyclic compound binding	molecular_function	0.98902	1	43	156	9644	27618	c45425_g1,c46951_g1,c44100_g1,c15835_g1,c38677_g1,c44343_g2,c12625_g1,c37871_g1,c86068_g1,c48805_g2,c42990_g3,c39373_g2,c50306_g1,c37187_g1,c37949_g1,c50608_g1,c49191_g1,c77776_g1,c44075_g1,c38029_g1,c31167_g1,c41755_g1,c47832_g9,c53149_g1,c44396_g1,c41992_g1,c48432_g1,c5725_g1,c39373_g1,c50397_g1,c19349_g1,c48192_g1,c49629_g1,c40185_g1,c35594_g1,c49453_g1,c25830_g1,c50073_g1,c40185_g2,c42261_g1,…
GO:0097159	organic cyclic compound binding	molecular_function	0.98914	1	43	156	9648	27618	c45425_g1,c44100_g1,c46951_g1,c15835_g1,c38677_g1,c44343_g2,c12625_g1,c86068_g1,c37871_g1,c48805_g2,c39373_g2,c42990_g3,c50306_g1,c37949_g1,c37187_g1,c50608_g1,c49191_g1,c77776_g1,c44075_g1,c38029_g1,c41755_g1,c31167_g1,c47832_g9,c53149_g1,c41992_g1,c44396_g1,c5725_g1,c48432_g1,c39373_g1,c50397_g1,c19349_g1,c48192_g1,c49629_g1,c40185_g1,c35594_g1,c49453_g1,c50073_g1,c25830_g1,c42261_g1,c40185_g2,…
GO:0044451	nucleoplasm part	cellular_component	0.98958	1	3	156	1320	27618	c44100_g1,c41755_g1,c50980_g1
GO:0005654	nucleoplasm	cellular_component	0.98968	1	3	156	1322	27618	c50980_g1,c44100_g1,c41755_g1
GO:0009059	macromolecule biosynthetic process	biological_process	0.99005	1	21	156	5458	27618	c45650_g2,c25830_g1,c49453_g1,c40951_g1,c50608_g1,c35594_g1,c53149_g1,c47832_g9,c41755_g1,c42261_g1,c37536_g1,c44100_g1,c48432_g1,c50163_g3,c15835_g1,c47191_g1,c37949_g1,c49078_g1,c50980_g1,c42990_g3,c39249_g1
GO:0006260	DNA replication	biological_process	0.99094	1	2	156	1308	27618	c50608_g1,c47832_g9
GO:0043168	anion binding	molecular_function	0.99241	1	16	156	4207	27618	c44075_g1,c77776_g1,c44710_g2,c35594_g1,c50073_g1,c25830_g1,c49191_g1,c49453_g1,c46084_g2,c48192_g1,c49629_g1,c5725_g1,c46951_g1,c46725_g1,c50397_g1,c12625_g1
GO:0003676	nucleic acid binding	molecular_function	0.99303	1	21	156	5608	27618	c39373_g2,c42990_g3,c37949_g1,c37187_g1,c44100_g1,c48432_g1,c39373_g1,c86068_g1,c77776_g1,c42261_g1,c40185_g2,c47264_g1,c38029_g1,c31167_g1,c41755_g1,c47832_g9,c53149_g1,c40185_g1,c35594_g1,c50608_g1,c25830_g1
GO:0044260	cellular macromolecule metabolic process	biological_process	0.99337	1	43	156	9710	27618	c44396_g1,c48432_g1,c45016_g1,c39373_g1,c50397_g1,c47038_g2,c48192_g1,c49629_g1,c47191_g1,c43990_g1,c35594_g1,c45650_g2,c25830_g1,c49453_g1,c47264_g1,c42261_g1,c46951_g1,c44100_g1,c15835_g1,c50163_g3,c44343_g2,c37536_g1,c43350_g1,c42990_g3,c39373_g2,c39249_g1,c93992_g1,c37949_g1,c49053_g1,c50980_g1,c49078_g1,c40951_g1,c50608_g1,c44075_g1,c38029_g1,c41755_g1,c31167_g1,c77776_g1,c40587_g1,c46355_g1…
GO:0050896	response to stimulus	biological_process	0.99418	1	12	156	3587	27618	c38078_g1,c44075_g1,c41377_g1,c39226_g1,c34322_g2,c40192_g1,c41992_g1,c49527_g4,c32449_g1,c49453_g1,c94009_g1,c25830_g1
GO:0034654	nucleobase-containing compound biosynthetic process	biological_process	0.995	1	9	156	2950	27618	c44100_g1,c48432_g1,c25830_g1,c42261_g1,c41755_g1,c37949_g1,c50980_g1,c47191_g1,c53149_g1
GO:0051716	cellular response to stimulus	biological_process	0.99515	1	7	156	2399	27618	c49527_g4,c44075_g1,c25830_g1,c94009_g1,c49453_g1,c41377_g1,c39226_g1
GO:0017111	nucleoside-triphosphatase activity	molecular_function	0.9952	1	3	156	1463	27618	c40951_g1,c5725_g1,c25830_g1
GO:0006139	nucleobase-containing compound metabolic process	biological_process	0.99597	1	27	156	6972	27618	c25830_g1,c35594_g1,c43990_g1,c50608_g1,c49527_g4,c47832_g9,c53149_g1,c42261_g1,c77776_g1,c41755_g1,c31167_g1,c47264_g1,c44075_g1,c38029_g1,c39373_g1,c48432_g1,c15835_g1,c44100_g1,c46951_g1,c50980_g1,c50306_g1,c37949_g1,c49053_g1,c47191_g1,c93992_g1,c48805_g2,c39373_g2
GO:0007165	signal transduction	biological_process	0.99605	1	4	156	1752	27618	c41377_g1,c49453_g1,c94009_g1,c49527_g4
GO:0016773	phosphotransferase activity, alcohol group as acceptor	molecular_function	0.99618	1	4	156	1718	27618	c50397_g1,c49629_g1,c49453_g1,c48192_g1
GO:0023052	signaling	biological_process	0.99623	1	4	156	1763	27618	c49527_g4,c94009_g1,c49453_g1,c41377_g1
GO:0044700	single organism signaling	biological_process	0.99623	1	4	156	1763	27618	c49527_g4,c94009_g1,c49453_g1,c41377_g1
GO:2000112	regulation of cellular macromolecule biosynthetic process	biological_process	0.99632	1	6	156	2287	27618	c48432_g1,c41755_g1,c42990_g3,c44100_g1,c47191_g1,c50980_g1
GO:0010556	regulation of macromolecule biosynthetic process	biological_process	0.99642	1	6	156	2292	27618	c42990_g3,c48432_g1,c41755_g1,c44100_g1,c47191_g1,c50980_g1
GO:0031326	regulation of cellular biosynthetic process	biological_process	0.99648	1	6	156	2295	27618	c44100_g1,c48432_g1,c42990_g3,c41755_g1,c50980_g1,c47191_g1
GO:0009889	regulation of biosynthetic process	biological_process	0.99651	1	6	156	2297	27618	c48432_g1,c41755_g1,c42990_g3,c44100_g1,c50980_g1,c47191_g1
GO:0044763	single-organism cellular process	biological_process	0.9967	1	26	156	6456	27618	c49453_g1,c51066_g1,c25830_g1,c44129_g3,c40951_g1,c49527_g4,c49611_g1,c39226_g1,c18265_g1,c46355_g1,c46150_g2,c45094_g4,c47420_g1,c31167_g1,c47264_g1,c44075_g1,c94009_g1,c39373_g1,c5725_g1,c41377_g1,c52562_g1,c49053_g1,c48865_g1,c39249_g1,c45436_g1,c39373_g2
GO:0006355	regulation of transcription, DNA-dependent	biological_process	0.99687	1	5	156	2067	27618	c47191_g1,c50980_g1,c41755_g1,c48432_g1,c44100_g1
GO:2001141	regulation of RNA biosynthetic process	biological_process	0.99695	1	5	156	2072	27618	c41755_g1,c48432_g1,c44100_g1,c47191_g1,c50980_g1
GO:1901605	alpha-amino acid metabolic process	biological_process	0.99708	1	3	156	1558	27618	c50306_g1,c45515_g1,c46951_g1
GO:0005488	binding	molecular_function	0.99709	1	79	156	16171	27618	c39226_g1,c44710_g2,c42261_g1,c50073_g1,c51418_g1,c49453_g1,c35594_g1,c47191_g1,c32491_g1,c34322_g1,c46788_g1,c30481_g1,c5725_g1,c46725_g1,c86771_g1,c51490_g1,c38029_g1,c44075_g1,c41755_g1,c31167_g1,c42718_g1,c40548_g1,c78490_g1,c47698_g1,c40196_g1,c50306_g1,c37949_g1,c50980_g1,c52380_g1,c48649_g1,c39373_g2,c45436_g1,c48805_g2,c86068_g1,c94009_g1,c44100_g1,c70186_g1,c47264_g1,c40185_g2,c25830_g1,…
GO:0019222	regulation of metabolic process	biological_process	0.99726	1	9	156	3068	27618	c42718_g1,c44100_g1,c49527_g4,c48432_g1,c50980_g1,c33812_g1,c47191_g1,c42990_g3,c41755_g1
GO:0010468	regulation of gene expression	biological_process	0.9975	1	6	156	2367	27618	c50980_g1,c47191_g1,c41755_g1,c48432_g1,c42990_g3,c44100_g1
GO:0031323	regulation of cellular metabolic process	biological_process	0.99752	1	8	156	2856	27618	c42718_g1,c49527_g4,c44100_g1,c48432_g1,c47191_g1,c50980_g1,c41755_g1,c42990_g3
GO:0007154	cell communication	biological_process	0.99788	1	4	156	1879	27618	c94009_g1,c41377_g1,c49453_g1,c49527_g4
GO:0019219	regulation of nucleobase-containing compound metabolic process	biological_process	0.99832	1	6	156	2456	27618	c47191_g1,c50980_g1,c44100_g1,c49527_g4,c48432_g1,c41755_g1
GO:0051171	regulation of nitrogen compound metabolic process	biological_process	0.99833	1	6	156	2458	27618	c41755_g1,c48432_g1,c49527_g4,c44100_g1,c50980_g1,c47191_g1
GO:0016301	kinase activity	molecular_function	0.99849	1	4	156	1892	27618	c49453_g1,c49629_g1,c50397_g1,c48192_g1
GO:0031981	nuclear lumen	cellular_component	0.99851	1	3	156	1705	27618	c50980_g1,c41755_g1,c44100_g1
GO:0008270	zinc ion binding	molecular_function	0.99852	1	4	156	1998	27618	c34322_g1,c49078_g1,c48805_g2,c49527_g4
GO:0080090	regulation of primary metabolic process	biological_process	0.9987	1	7	156	2763	27618	c47191_g1,c50980_g1,c41755_g1,c48432_g1,c42990_g3,c44100_g1,c49527_g4
GO:0043233	organelle lumen	cellular_component	0.99879	1	3	156	1745	27618	c50980_g1,c44100_g1,c41755_g1
GO:0070013	intracellular organelle lumen	cellular_component	0.99879	1	3	156	1745	27618	c50980_g1,c41755_g1,c44100_g1
GO:0031974	membrane-enclosed lumen	cellular_component	0.99886	1	3	156	1760	27618	c50980_g1,c44100_g1,c41755_g1
GO:0005524	ATP binding	molecular_function	0.99893	1	9	156	3166	27618	c49629_g1,c48192_g1,c77776_g1,c12625_g1,c49453_g1,c50397_g1,c25830_g1,c35594_g1,c5725_g1
GO:0051252	regulation of RNA metabolic process	biological_process	0.99894	1	5	156	2309	27618	c47191_g1,c50980_g1,c44100_g1,c41755_g1,c48432_g1
GO:0016772	transferase activity, transferring phosphorus-containing groups	molecular_function	0.99904	1	9	156	3468	27618	c49629_g1,c53149_g1,c47832_g9,c49078_g1,c48192_g1,c25830_g1,c50397_g1,c49453_g1,c50608_g1
GO:0032559	adenyl ribonucleotide binding	molecular_function	0.99941	1	9	156	3353	27618	c49629_g1,c48192_g1,c77776_g1,c49453_g1,c12625_g1,c50397_g1,c25830_g1,c35594_g1,c5725_g1
GO:0060255	regulation of macromolecule metabolic process	biological_process	0.99949	1	6	156	2717	27618	c50980_g1,c47191_g1,c42990_g3,c48432_g1,c41755_g1,c44100_g1
GO:0030554	adenyl nucleotide binding	molecular_function	0.99956	1	9	156	3409	27618	c77776_g1,c48192_g1,c49629_g1,c35594_g1,c5725_g1,c49453_g1,c12625_g1,c25830_g1,c50397_g1
GO:0035639	purine ribonucleoside triphosphate binding	molecular_function	0.99967	1	9	156	3452	27618	c35594_g1,c5725_g1,c49453_g1,c12625_g1,c25830_g1,c50397_g1,c77776_g1,c48192_g1,c49629_g1
GO:0001883	purine nucleoside binding	molecular_function	0.99982	1	9	156	3636	27618	c35594_g1,c5725_g1,c49453_g1,c12625_g1,c25830_g1,c50397_g1,c77776_g1,c48192_g1,c49629_g1
GO:0032550	purine ribonucleoside binding	molecular_function	0.99982	1	9	156	3636	27618	c49453_g1,c12625_g1,c25830_g1,c50397_g1,c35594_g1,c5725_g1,c49629_g1,c48192_g1,c77776_g1
GO:0032555	purine ribonucleotide binding	molecular_function	0.99982	1	9	156	3640	27618	c49629_g1,c77776_g1,c48192_g1,c25830_g1,c50397_g1,c49453_g1,c12625_g1,c5725_g1,c35594_g1
GO:0032549	ribonucleoside binding	molecular_function	0.99982	1	9	156	3644	27618	c35594_g1,c5725_g1,c12625_g1,c49453_g1,c25830_g1,c50397_g1,c77776_g1,c48192_g1,c49629_g1
GO:0005515	protein binding	molecular_function	0.99983	1	18	156	5288	27618	c94009_g1,c39373_g1,c50397_g1,c5725_g1,c50980_g1,c47191_g1,c49629_g1,c45436_g1,c42990_g3,c39373_g2,c51418_g1,c49753_g1,c49527_g4,c48741_g1,c44710_g2,c86771_g1,c47264_g1,c31167_g1
GO:0001882	nucleoside binding	molecular_function	0.99983	1	9	156	3656	27618	c5725_g1,c35594_g1,c50397_g1,c25830_g1,c49453_g1,c12625_g1,c77776_g1,c48192_g1,c49629_g1
GO:0032553	ribonucleotide binding	molecular_function	0.99985	1	9	156	3676	27618	c77776_g1,c48192_g1,c49629_g1,c5725_g1,c35594_g1,c25830_g1,c50397_g1,c49453_g1,c12625_g1
GO:0017076	purine nucleotide binding	molecular_function	0.99987	1	9	156	3699	27618	c49629_g1,c48192_g1,c77776_g1,c50397_g1,c25830_g1,c49453_g1,c12625_g1,c5725_g1,c35594_g1
GO:0044428	nuclear part	cellular_component	0.99989	1	3	156	2133	27618	c44100_g1,c41755_g1,c50980_g1
GO:0050794	regulation of cellular process	biological_process	0.9999	1	12	156	4530	27618	c49453_g1,c94009_g1,c42718_g1,c44129_g3,c48432_g1,c49527_g4,c44100_g1,c50980_g1,c41377_g1,c47191_g1,c42990_g3,c41755_g1
GO:0050789	regulation of biological process	biological_process	0.99991	1	13	156	4790	27618	c41755_g1,c42990_g3,c41377_g1,c50980_g1,c33812_g1,c47191_g1,c44129_g3,c44100_g1,c49527_g4,c48432_g1,c49453_g1,c42718_g1,c94009_g1
GO:0065007	biological regulation	biological_process	0.99996	1	14	156	5166	27618	c41755_g1,c42990_g3,c50980_g1,c41377_g1,c33812_g1,c47191_g1,c44129_g3,c49527_g4,c44100_g1,c48432_g1,c49453_g1,c94009_g1,c42718_g1,c49191_g1
